# Supplementary material for: Induction of Viral Mimicry Upon Loss of DHX9 and ADAR1 in Breast Cancer Cells
Source: Cancer Res Commun. 2024 Apr 4;4(4):986–1003. doi: 10.1158/2767-9764.CRC-23-0488 (PMC10993856; doi:10.1158/2767-9764.CRC-23-0488)
Supplement: Supplementary Tables [file crc-23-0488-s01.xlsx]

## Sheet: Desc. of Supp. Tables
Description of Supplemental Tables
Supplemental Table 1	Oligonucleotides and shRNAs
Supplemental Table 2	Proximity Labeling Results
Supplemental Table 3	GO - Biological Processes for enriched proteins
Supplemental Table 4	GO - Molecular Functions for enriched proteins
Supplemental Table 5	GO - Cellular Components for enriched proteins
Supplemental Table 6	DESeq2 results - ADAR1 knockdown in MCF-7
Supplemental Table 7	DESeq2 results - DHX9 knockdown in MCF-7
Supplemental Table 8	DESeq2 results - interaction in MCF-7
Supplemental Table 9	DESeq2 results - ADAR1 knockdown in SK-BR-3
Supplemental Table 10	DESeq2 results - DHX9 knockdown in SK-BR-3
Supplemental Table 11	DESeq2 results - interaction in SK-BR-3
Supplemental Table 12	GO terms from GSE of RNAseq - ADAR knockdown in MCF-7
Supplemental Table 13	GO terms from GSE of RNAseq - DHX9 knockdown inMFC-7
Supplemental Table 14	GO terms from GSE of RNAseq - interaction in MCF-7
Supplemental Table 15	GO terms from GSE of RNAseq - ADAR knockdown in SK-BR-3
Supplemental Table 16	GO terms from GSE of RNAseq - DHX9 knockdown in SK-BR-3
Supplemental Table 17	GO terms from GSE of RNAseq - interaction in SK-BR-3
Supplemental Table 18	DESeq2 results - ADAR1 knockdown in MCF-7 RepeatMasker
Supplemental Table 19	DESeq2 results - DHX9 knockdown in MCF-7 RepeatMasker
Supplemental Table 20	DESeq2 results - interaction in MCF-7 RepeatMasker
Supplemental Table 21	DESeq2 results - ADAR1 knockdown in SK-BR-3 RepeatMasker
Supplemental Table 22	DESeq2 results - DHX9 knockdown in SK-BR-3 RepeatMasker
Supplemental Table 23	DESeq2 results - interaction in SK-BR-3 RepeatMasker

## Sheet: Supplemental Table 1
shRNA sequences
shSCR	5'-TCCTAAGGTTAAGTCGCCCTCG-3'
shADAR	5'-GCCCACTGTTATCTTCACTTT-3'	TRCN0000050788 (MilliporeSigma)
shDHX9-3	5'-GGGCTATATCCATCGAAATTT-3'	TRCN0000350304 (MilliporeSigma)
shDHX9-5	5'-ACGACAATGGAAGCGGATATA-3'	TRCN0000314575 (MilliporeSigma)
shDDX17-1	5'-GCAGAGGATTTCCTTCGTGAT-3'	TRCN0000286980 (MilliporeSigma)
shDDX17-3	5'-CCCAATCTGATGTATCAGGAT-3'	TRCN0000287046 (MilliporeSigma)
Mutagenesis primers
DHX9 K417R_Forward	5'-GTGGGCGAACCACACAGGTTCCCCAGTTC-3'
DHX9 K417R_Reverse	5'-GTGTGGTTCGCCCACATCCAGTAGCCCCTC-3'
shDHX9-3-resistant wobble_Forward	5’-GGATACATACACAGAAACTTTGCTGGAAACAGATTTTCTGATC-3’
shDHX9-3-resistant wobble_Reverse	5’-TCTGTGTATGTATCCGAGCCGCTTTCCTTCATTGATGAAAG-3’
sgRNAs
sgDHX9	5'-TCTGACAAGTGACAGGGCAC-3'
sgNT	5'-GCTTTCACGGAGGTTCGACGG-3'
qPCR Primers (5'-3')
PSMA5	GACAGGGGCGTGAATACTTTT	Forward
	CTCTTCTCCACAGCTAGGCA	Reverse
OAZ1	CGAACAGTGCTGAGTGGC	Forward
	CTTGTGGAAGCAAATGAAGACA	Reverse
MX1	TGAGAACCACCCATATTTCAGG	Forward
	TTGATTTTCTAACAGGGGCAG	Reverse
PARP14	GATGTTGCTGTTGTTACCTTTCA	Forward
	CCAGGTGGCAGGTTTTCAA	Reverse
NFKBIE	AGGAACATCTCACTCTCTGGAC	Forward
	GCCCTCCTGCACATCAATG	Reverse
RELB	GCTCTACTTGCTCTGCGACA	Forward
	GACAATCTCCAGGTCCTCGT	Reverse
HOX9B	GCCGTGCTGTCTAATCAAAGA	Forward
	GCGTCTGGTATTTGGTGTAGG	Reverse
MAP3K8	ACTGTGGAGGATTTGCTTGC	Forward
	AAGTCAGCTTCCAGGGGATC	Reverse

## Sheet: Supplemental Table 2
	baseMean	log2FoldChange	lfcSE	stat	pvalue	padj	gene	Sig	cell_line
sp|P35579|MYH9_HUMAN	4317.68	-0.141704	0.241645	-0.586412	0.557598	0.999927	sp|P35579|MYH9_HUMAN	>0.05	MDA-MB-231
sp|P35580|MYH10_HUMAN	1437.07	-0.406399	0.257704	-1.577	0.114795	0.999927	sp|P35580|MYH10_HUMAN	>0.05	MDA-MB-231
sp|Q15149|PLEC_HUMAN	1064.61	-0.495938	0.283746	-1.74782	0.080495	0.999927	sp|Q15149|PLEC_HUMAN	>0.05	MDA-MB-231
sp|P63261|ACTG_HUMAN	723.534	0.0262316	0.277069	0.0946754	0.924573	0.999927	sp|P63261|ACTG_HUMAN	>0.05	MDA-MB-231
sp|Q14204|DYHC1_HUMAN	526.81	-0.260318	0.290592	-0.89582	0.370349	0.999927	sp|Q14204|DYHC1_HUMAN	>0.05	MDA-MB-231
sp|Q01082|SPTB2_HUMAN	360.034	-1.15511	0.846369	-1.36478	0.172322	0.999927	sp|Q01082|SPTB2_HUMAN	>0.05	MDA-MB-231
sp|P35749|MYH11_HUMAN	498.038	-0.248167	0.300475	-0.825915	0.408852	0.999927	sp|P35749|MYH11_HUMAN	>0.05	MDA-MB-231
sp|P78527|PRKDC_HUMAN	420.617	-0.268887	0.300894	-0.893627	0.371521	0.999927	sp|P78527|PRKDC_HUMAN	>0.05	MDA-MB-231
sp|Q13813|SPTN1_HUMAN	321.736	-1.34279	0.843732	-1.59149	0.111499	0.999927	sp|Q13813|SPTN1_HUMAN	>0.05	MDA-MB-231
sp|P11498|PYC_HUMAN	461.799	0.113588	0.296467	0.38314	0.701616	0.999927	sp|P11498|PYC_HUMAN	>0.05	MDA-MB-231
sp|P08670|VIME_HUMAN	365.295	-0.23511	0.351512	-0.668853	0.503589	0.999927	sp|P08670|VIME_HUMAN	>0.05	MDA-MB-231
sp|P68032|ACTC_HUMAN	361.42	0.337145	0.331387	1.01738	0.308974	0.999927	sp|P68032|ACTC_HUMAN	>0.05	MDA-MB-231
sp|P21333|FLNA_HUMAN	305.746	-0.289814	0.321809	-0.900579	0.367812	0.999927	sp|P21333|FLNA_HUMAN	>0.05	MDA-MB-231
sp|P60709|ACTB_HUMAN	256.947	-0.167856	0.338195	-0.49633	0.619662	0.999927	sp|P60709|ACTB_HUMAN	>0.05	MDA-MB-231
sp|P68104|EF1A1_HUMAN	261.816	-0.0706973	0.335053	-0.211003	0.832885	0.999927	sp|P68104|EF1A1_HUMAN	>0.05	MDA-MB-231
sp|Q7Z406|MYH14_HUMAN	223.049	-0.180071	0.351059	-0.512937	0.607996	0.999927	sp|Q7Z406|MYH14_HUMAN	>0.05	MDA-MB-231
sp|Q00610|CLH1_HUMAN	199.754	-0.530609	0.386671	-1.37225	0.169986	0.999927	sp|Q00610|CLH1_HUMAN	>0.05	MDA-MB-231
sp|P08238|HS90B_HUMAN	230.154	0.165212	0.348029	0.474707	0.634996	0.999927	sp|P08238|HS90B_HUMAN	>0.05	MDA-MB-231
sp|Q09666|AHNK_HUMAN	114.23	-1.38558	0.553792	-2.50198	0.0123502	0.999927	sp|Q09666|AHNK_HUMAN	>0.05	MDA-MB-231
sp|P68371|TBB4B_HUMAN	192.769	-0.232212	0.363877	-0.63816	0.523369	0.999927	sp|P68371|TBB4B_HUMAN	>0.05	MDA-MB-231
sp|O75369|FLNB_HUMAN	165.299	-0.548557	0.381695	-1.43716	0.150672	0.999927	sp|O75369|FLNB_HUMAN	>0.05	MDA-MB-231
sp|P07437|TBB5_HUMAN	183.928	-0.245375	0.370964	-0.661454	0.508321	0.999927	sp|P07437|TBB5_HUMAN	>0.05	MDA-MB-231
sp|Q9BQE3|TBA1C_HUMAN	166.359	-0.282762	0.381696	-0.740804	0.458812	0.999927	sp|Q9BQE3|TBA1C_HUMAN	>0.05	MDA-MB-231
sp|P39023|RL3_HUMAN	162.92	-0.00953382	0.382853	-0.024902	0.980133	0.999927	sp|P39023|RL3_HUMAN	>0.05	MDA-MB-231
sp|P67936|TPM4_HUMAN	160.773	-0.210094	0.393269	-0.534224	0.593187	0.999927	sp|P67936|TPM4_HUMAN	>0.05	MDA-MB-231
sp|P04264|K2C1_HUMAN	183.121	0.00536032	0.381452	0.0140524	0.988788	0.999927	sp|P04264|K2C1_HUMAN	>0.05	MDA-MB-231
sp|P04406|G3P_HUMAN	159.142	-0.0580105	0.395974	-0.146501	0.883526	0.999927	sp|P04406|G3P_HUMAN	>0.05	MDA-MB-231
sp|O43707|ACTN4_HUMAN	133.24	-0.61007	0.848369	-0.719109	0.472074	0.999927	sp|O43707|ACTN4_HUMAN	>0.05	MDA-MB-231
sp|P07900|HS90A_HUMAN	162.592	-3.63747e-05	0.39513	-9.20576e-05	0.999927	0.999927	sp|P07900|HS90A_HUMAN	>0.05	MDA-MB-231
sp|Q16643|DREB_HUMAN	139.985	-0.360319	0.456686	-0.788986	0.43012	0.999927	sp|Q16643|DREB_HUMAN	>0.05	MDA-MB-231
sp|P68363|TBA1B_HUMAN	117.848	-0.0151193	0.448145	-0.0337377	0.973086	0.999927	sp|P68363|TBA1B_HUMAN	>0.05	MDA-MB-231
sp|P60842|IF4A1_HUMAN	126.91	0.0775098	0.417126	0.185819	0.852587	0.999927	sp|P60842|IF4A1_HUMAN	>0.05	MDA-MB-231
sp|P06396|GELS_HUMAN	127.68	-0.219255	0.418728	-0.523621	0.600542	0.999927	sp|P06396|GELS_HUMAN	>0.05	MDA-MB-231
sp|Q13085|ACACA_HUMAN	95.9636	-0.42646	0.470586	-0.906233	0.364813	0.999927	sp|Q13085|ACACA_HUMAN	>0.05	MDA-MB-231
sp|P16615|AT2A2_HUMAN	117.839	-0.207308	0.42563	-0.48706	0.626216	0.999927	sp|P16615|AT2A2_HUMAN	>0.05	MDA-MB-231
sp|P06753|TPM3_HUMAN	112.926	-0.208408	0.439173	-0.474546	0.635111	0.999927	sp|P06753|TPM3_HUMAN	>0.05	MDA-MB-231
sp|Q13885|TBB2A_HUMAN	92.6404	-0.74601	0.467944	-1.59423	0.110885	0.999927	sp|Q13885|TBB2A_HUMAN	>0.05	MDA-MB-231
sp|Q5T4S7|UBR4_HUMAN	81.5493	-0.777905	0.500385	-1.55461	0.120038	0.999927	sp|Q5T4S7|UBR4_HUMAN	>0.05	MDA-MB-231
sp|P04350|TBB4A_HUMAN	73.1629	-0.445146	0.553246	-0.804608	0.421046	0.999927	sp|P04350|TBB4A_HUMAN	>0.05	MDA-MB-231
sp|P11142|HSP7C_HUMAN	109.797	-0.207469	0.447684	-0.463428	0.643058	0.999927	sp|P11142|HSP7C_HUMAN	>0.05	MDA-MB-231
sp|P49327|FAS_HUMAN	112.362	-0.151943	0.437565	-0.347247	0.728406	0.999927	sp|P49327|FAS_HUMAN	>0.05	MDA-MB-231
sp|Q96RQ3|MCCA_HUMAN	98.2672	-0.410142	0.461376	-0.888953	0.374028	0.999927	sp|Q96RQ3|MCCA_HUMAN	>0.05	MDA-MB-231
sp|Q13509|TBB3_HUMAN	78.9443	-1.00385	0.497969	-2.01588	0.0438121	0.999927	sp|Q13509|TBB3_HUMAN	>0.05	MDA-MB-231
sp|Q00325|MPCP_HUMAN	97.528	-0.281844	0.455815	-0.618331	0.536357	0.999927	sp|Q00325|MPCP_HUMAN	>0.05	MDA-MB-231
sp|P52272|HNRPM_HUMAN	107.11	-0.0659333	0.443246	-0.148751	0.88175	0.999927	sp|P52272|HNRPM_HUMAN	>0.05	MDA-MB-231
sp|Q14315|FLNC_HUMAN	79.615	-0.919502	0.497791	-1.84717	0.064723	0.999927	sp|Q14315|FLNC_HUMAN	>0.05	MDA-MB-231
sp|P05783|K1C18_HUMAN	107.135	0.0172089	0.455628	0.0377695	0.969871	0.999927	sp|P05783|K1C18_HUMAN	>0.05	MDA-MB-231
sp|Q9NYL9|TMOD3_HUMAN	103.107	-0.0505765	0.447043	-0.113136	0.909923	0.999927	sp|Q9NYL9|TMOD3_HUMAN	>0.05	MDA-MB-231
sp|P27708|PYR1_HUMAN	87.8406	-0.721831	0.480436	-1.50245	0.132981	0.999927	sp|P27708|PYR1_HUMAN	>0.05	MDA-MB-231
sp|Q92616|GCN1_HUMAN	89.4718	-0.349627	0.472641	-0.739731	0.459463	0.999927	sp|Q92616|GCN1_HUMAN	>0.05	MDA-MB-231
sp|Q14152|EIF3A_HUMAN	92.1247	0.0344258	0.487099	0.0706753	0.943656	0.999927	sp|Q14152|EIF3A_HUMAN	>0.05	MDA-MB-231
sp|P36578|RL4_HUMAN	88.2534	0.0802712	0.476874	0.168328	0.866325	0.999927	sp|P36578|RL4_HUMAN	>0.05	MDA-MB-231
sp|P12814|ACTN1_HUMAN	75.5667	-0.655498	0.639682	-1.02472	0.305493	0.999927	sp|P12814|ACTN1_HUMAN	>0.05	MDA-MB-231
sp|Q03001|DYST_HUMAN	51.9942	-1.35239	1.43856	-0.940101	0.347166	0.999927	sp|Q03001|DYST_HUMAN	>0.05	MDA-MB-231
sp|P09493|TPM1_HUMAN	80.1288	-0.411592	0.491844	-0.836834	0.402686	0.999927	sp|P09493|TPM1_HUMAN	>0.05	MDA-MB-231
sp|P05141|ADT2_HUMAN	89.0039	0.00683958	0.480072	0.014247	0.988633	0.999927	sp|P05141|ADT2_HUMAN	>0.05	MDA-MB-231
sp|P53621|COPA_HUMAN	77.0929	-0.184038	0.498681	-0.36905	0.71209	0.999927	sp|P53621|COPA_HUMAN	>0.05	MDA-MB-231
sp|P68366|TBA4A_HUMAN	50.0629	-0.621149	0.737925	-0.841751	0.399927	0.999927	sp|P68366|TBA4A_HUMAN	>0.05	MDA-MB-231
sp|O14950|ML12B_HUMAN	70.1525	-0.189852	0.52277	-0.363166	0.716481	0.999927	sp|O14950|ML12B_HUMAN	>0.05	MDA-MB-231
sp|P62701|RS4X_HUMAN	78.945	-0.141173	0.493318	-0.286171	0.774747	0.999927	sp|P62701|RS4X_HUMAN	>0.05	MDA-MB-231
sp|P47756|CAPZB_HUMAN	87.0702	0.119931	0.477805	0.251005	0.80181	0.999927	sp|P47756|CAPZB_HUMAN	>0.05	MDA-MB-231
sp|P46777|RL5_HUMAN	72.7306	-0.263255	0.509796	-0.516394	0.605579	0.999927	sp|P46777|RL5_HUMAN	>0.05	MDA-MB-231
sp|P53618|COPB_HUMAN	81.7454	0.210628	0.48696	0.432536	0.665352	0.999927	sp|P53618|COPB_HUMAN	>0.05	MDA-MB-231
sp|P40429|RL13A_HUMAN	82.6341	0.161428	0.484872	0.332929	0.739188	0.999927	sp|P40429|RL13A_HUMAN	>0.05	MDA-MB-231
sp|P62979|RS27A_HUMAN	76.89	-0.102503	0.499019	-0.20541	0.837252	0.999927	sp|P62979|RS27A_HUMAN	>0.05	MDA-MB-231
sp|Q00839|HNRPU_HUMAN	82.1013	0.0662472	0.504976	0.131189	0.895626	0.999927	sp|Q00839|HNRPU_HUMAN	>0.05	MDA-MB-231
sp|P05023|AT1A1_HUMAN	71.3245	-0.166955	0.513985	-0.324825	0.745313	0.999927	sp|P05023|AT1A1_HUMAN	>0.05	MDA-MB-231
sp|Q01813|PFKAP_HUMAN	89.3522	0.19045	0.476274	0.399875	0.689249	0.999927	sp|Q01813|PFKAP_HUMAN	>0.05	MDA-MB-231
sp|Q9Y4I1|MYO5A_HUMAN	102.627	0.544755	0.460816	1.18215	0.237145	0.999927	sp|Q9Y4I1|MYO5A_HUMAN	>0.05	MDA-MB-231
sp|P23396|RS3_HUMAN	77.997	0.111457	0.495555	0.224913	0.822047	0.999927	sp|P23396|RS3_HUMAN	>0.05	MDA-MB-231
sp|P60660|MYL6_HUMAN	68.0387	-0.406715	0.561693	-0.724086	0.469013	0.999927	sp|P60660|MYL6_HUMAN	>0.05	MDA-MB-231
sp|O00571|DDX3X_HUMAN	62.3947	-0.118773	0.552094	-0.215131	0.829665	0.999927	sp|O00571|DDX3X_HUMAN	>0.05	MDA-MB-231
sp|P11586|C1TC_HUMAN	65.5188	-0.496486	0.532469	-0.932421	0.351119	0.999927	sp|P11586|C1TC_HUMAN	>0.05	MDA-MB-231
sp|P12236|ADT3_HUMAN	74.0447	0.106839	0.512862	0.20832	0.834979	0.999927	sp|P12236|ADT3_HUMAN	>0.05	MDA-MB-231
sp|P52907|CAZA1_HUMAN	64.9465	-0.313218	0.533226	-0.587402	0.556934	0.999927	sp|P52907|CAZA1_HUMAN	>0.05	MDA-MB-231
sp|P61247|RS3A_HUMAN	73.7512	0.189066	0.509541	0.371051	0.7106	0.999927	sp|P61247|RS3A_HUMAN	>0.05	MDA-MB-231
sp|P49411|EFTU_HUMAN	64.7185	0.275788	0.544856	0.506166	0.61274	0.999927	sp|P49411|EFTU_HUMAN	>0.05	MDA-MB-231
sp|Q08211|DHX9_HUMAN	149.471	1.77351	0.405623	4.37231	1.22937e-05	0.00644499	sp|Q08211|DHX9_HUMAN	<0.05	MDA-MB-231
sp|P07814|SYEP_HUMAN	82.0633	0.0719943	0.497373	0.144749	0.884909	0.999927	sp|P07814|SYEP_HUMAN	>0.05	MDA-MB-231
sp|P49368|TCPG_HUMAN	68.3174	0.251959	0.525758	0.47923	0.631775	0.999927	sp|P49368|TCPG_HUMAN	>0.05	MDA-MB-231
sp|P61254|RL26_HUMAN	81.7353	0.155221	0.494889	0.313649	0.753788	0.999927	sp|P61254|RL26_HUMAN	>0.05	MDA-MB-231
sp|P11216|PYGB_HUMAN	73.0958	0.125376	0.510019	0.245827	0.805816	0.999927	sp|P11216|PYGB_HUMAN	>0.05	MDA-MB-231
sp|Q15233|NONO_HUMAN	75.156	0.0761981	0.509084	0.149677	0.88102	0.999927	sp|Q15233|NONO_HUMAN	>0.05	MDA-MB-231
sp|P18124|RL7_HUMAN	69.1585	0.0296067	0.521584	0.0567631	0.954734	0.999927	sp|P18124|RL7_HUMAN	>0.05	MDA-MB-231
sp|P00338|LDHA_HUMAN	74.838	0.390384	0.50446	0.773866	0.43901	0.999927	sp|P00338|LDHA_HUMAN	>0.05	MDA-MB-231
sp|P35527|K1C9_HUMAN	60.696	-0.35591	0.564975	-0.629957	0.528723	0.999927	sp|P35527|K1C9_HUMAN	>0.05	MDA-MB-231
sp|P41252|SYIC_HUMAN	56.0152	-0.0721536	0.572279	-0.126081	0.899668	0.999927	sp|P41252|SYIC_HUMAN	>0.05	MDA-MB-231
sp|P46940|IQGA1_HUMAN	81.1821	0.198709	0.507518	0.391531	0.695405	0.999927	sp|P46940|IQGA1_HUMAN	>0.05	MDA-MB-231
sp|Q02878|RL6_HUMAN	68.2523	0.0289367	0.525546	0.0550602	0.95609	0.999927	sp|Q02878|RL6_HUMAN	>0.05	MDA-MB-231
sp|P46781|RS9_HUMAN	68.8548	0.343469	0.52152	0.658591	0.510158	0.999927	sp|P46781|RS9_HUMAN	>0.05	MDA-MB-231
sp|P13639|EF2_HUMAN	73.1839	0.623914	0.512398	1.21764	0.223362	0.999927	sp|P13639|EF2_HUMAN	>0.05	MDA-MB-231
sp|P26373|RL13_HUMAN	72.5742	0.107561	0.514463	0.209075	0.83439	0.999927	sp|P26373|RL13_HUMAN	>0.05	MDA-MB-231
sp|P17844|DDX5_HUMAN	58.5511	-0.11568	0.557497	-0.207499	0.83562	0.999927	sp|P17844|DDX5_HUMAN	>0.05	MDA-MB-231
sp|P61313|RL15_HUMAN	67.6413	0.198361	0.525121	0.377744	0.70562	0.999927	sp|P61313|RL15_HUMAN	>0.05	MDA-MB-231
sp|O00159|MYO1C_HUMAN	62.2663	-0.0166756	0.556968	-0.0299399	0.976115	0.999927	sp|O00159|MYO1C_HUMAN	>0.05	MDA-MB-231
sp|P62280|RS11_HUMAN	67.0779	0.194138	0.526259	0.368902	0.712201	0.999927	sp|P62280|RS11_HUMAN	>0.05	MDA-MB-231
sp|P62753|RS6_HUMAN	66.5728	0.14677	0.528554	0.277682	0.781257	0.999927	sp|P62753|RS6_HUMAN	>0.05	MDA-MB-231
sp|Q13200|PSMD2_HUMAN	57.4991	-0.100308	0.567066	-0.17689	0.859595	0.999927	sp|Q13200|PSMD2_HUMAN	>0.05	MDA-MB-231
sp|Q9NZ01|TECR_HUMAN	57.0672	-0.0949183	0.563369	-0.168483	0.866203	0.999927	sp|Q9NZ01|TECR_HUMAN	>0.05	MDA-MB-231
sp|P07355|ANXA2_HUMAN	50.6002	-0.45267	0.591532	-0.765249	0.444123	0.999927	sp|P07355|ANXA2_HUMAN	>0.05	MDA-MB-231
sp|Q02543|RL18A_HUMAN	67.2022	0.306306	0.526688	0.581571	0.560856	0.999927	sp|Q02543|RL18A_HUMAN	>0.05	MDA-MB-231
sp|P31943|HNRH1_HUMAN	62.5292	0.255742	0.545782	0.46858	0.63937	0.999927	sp|P31943|HNRH1_HUMAN	>0.05	MDA-MB-231
sp|P27635|RL10_HUMAN	57.1323	0.165367	0.562659	0.293903	0.768832	0.999927	sp|P27635|RL10_HUMAN	>0.05	MDA-MB-231
sp|Q9Y490|TLN1_HUMAN	59.2631	-0.392863	0.577621	-0.680139	0.496416	0.999927	sp|Q9Y490|TLN1_HUMAN	>0.05	MDA-MB-231
sp|Q7Z6Z7|HUWE1_HUMAN	42.3082	-0.580644	0.647415	-0.896865	0.369791	0.999927	sp|Q7Z6Z7|HUWE1_HUMAN	>0.05	MDA-MB-231
sp|Q9BUF5|TBB6_HUMAN	40.3338	-0.096497	0.690361	-0.139778	0.888836	0.999927	sp|Q9BUF5|TBB6_HUMAN	>0.05	MDA-MB-231
sp|P02545|LMNA_HUMAN	67.5144	0.119099	0.533027	0.22344	0.823193	0.999927	sp|P02545|LMNA_HUMAN	>0.05	MDA-MB-231
sp|P26641|EF1G_HUMAN	60.6172	0.0845826	0.549037	0.154056	0.877565	0.999927	sp|P26641|EF1G_HUMAN	>0.05	MDA-MB-231
sp|Q9NR30|DDX21_HUMAN	61.9984	0.268931	0.56489	0.476077	0.63402	0.999927	sp|Q9NR30|DDX21_HUMAN	>0.05	MDA-MB-231
sp|P15880|RS2_HUMAN	57.4483	0.00527013	0.56098	0.0093945	0.992504	0.999927	sp|P15880|RS2_HUMAN	>0.05	MDA-MB-231
sp|P10809|CH60_HUMAN	50.6629	0.0975142	0.596959	0.163352	0.870242	0.999927	sp|P10809|CH60_HUMAN	>0.05	MDA-MB-231
sp|P78371|TCPB_HUMAN	58.1336	0.0297207	0.560984	0.0529795	0.957748	0.999927	sp|P78371|TCPB_HUMAN	>0.05	MDA-MB-231
sp|P55060|XPO2_HUMAN	42.5376	-0.484839	0.639294	-0.758397	0.448213	0.999927	sp|P55060|XPO2_HUMAN	>0.05	MDA-MB-231
sp|P14649|MYL6B_HUMAN	46.1297	-0.424314	0.620894	-0.683392	0.494359	0.999927	sp|P14649|MYL6B_HUMAN	>0.05	MDA-MB-231
sp|P15924|DESP_HUMAN	28.5187	-1.11003	0.792296	-1.40103	0.161206	0.999927	sp|P15924|DESP_HUMAN	>0.05	MDA-MB-231
sp|P18621|RL17_HUMAN	56.7226	0.276442	0.563681	0.490422	0.623835	0.999927	sp|P18621|RL17_HUMAN	>0.05	MDA-MB-231
sp|P38919|IF4A3_HUMAN	45.7601	0.460885	0.650584	0.708417	0.478686	0.999927	sp|P38919|IF4A3_HUMAN	>0.05	MDA-MB-231
sp|P62081|RS7_HUMAN	55.5451	0.221584	0.56819	0.389982	0.69655	0.999927	sp|P62081|RS7_HUMAN	>0.05	MDA-MB-231
sp|P62241|RS8_HUMAN	47.095	-0.158049	0.611277	-0.258556	0.795978	0.999927	sp|P62241|RS8_HUMAN	>0.05	MDA-MB-231
sp|P22102|PUR2_HUMAN	41.1946	-0.724204	0.671446	-1.07857	0.280778	0.999927	sp|P22102|PUR2_HUMAN	>0.05	MDA-MB-231
sp|P48444|COPD_HUMAN	51.8443	0.351685	0.597675	0.588423	0.556249	0.999927	sp|P48444|COPD_HUMAN	>0.05	MDA-MB-231
sp|Q99613|EIF3C_HUMAN	49.1792	-0.131962	0.606608	-0.217542	0.827786	0.999927	sp|Q99613|EIF3C_HUMAN	>0.05	MDA-MB-231
sp|P11021|BIP_HUMAN	53.9543	-0.0113675	0.579592	-0.0196129	0.984352	0.999927	sp|P11021|BIP_HUMAN	>0.05	MDA-MB-231
sp|P14868|SYDC_HUMAN	45.0754	0.0276574	0.623144	0.0443836	0.964599	0.999927	sp|P14868|SYDC_HUMAN	>0.05	MDA-MB-231
sp|P50991|TCPD_HUMAN	53.0415	0.34319	0.579743	0.591969	0.553871	0.999927	sp|P50991|TCPD_HUMAN	>0.05	MDA-MB-231
sp|Q14980|NUMA1_HUMAN	67.1964	0.661823	0.54443	1.21563	0.224127	0.999927	sp|Q14980|NUMA1_HUMAN	>0.05	MDA-MB-231
sp|P61221|ABCE1_HUMAN	43.7554	-0.13599	0.633369	-0.214708	0.829995	0.999927	sp|P61221|ABCE1_HUMAN	>0.05	MDA-MB-231
sp|P62424|RL7A_HUMAN	56.6826	0.255979	0.566252	0.452059	0.651227	0.999927	sp|P62424|RL7A_HUMAN	>0.05	MDA-MB-231
sp|Q13838|DX39B_HUMAN	40.0488	-0.377625	0.654066	-0.57735	0.563703	0.999927	sp|Q13838|DX39B_HUMAN	>0.05	MDA-MB-231
sp|O14980|XPO1_HUMAN	40.9375	-0.466088	0.647981	-0.719292	0.471961	0.999927	sp|O14980|XPO1_HUMAN	>0.05	MDA-MB-231
sp|P54136|SYRC_HUMAN	43.8862	-0.307417	0.628037	-0.489489	0.624495	0.999927	sp|P54136|SYRC_HUMAN	>0.05	MDA-MB-231
sp|P62917|RL8_HUMAN	49.0318	-0.00332614	0.599105	-0.00555185	0.99557	0.999927	sp|P62917|RL8_HUMAN	>0.05	MDA-MB-231
sp|Q9UPN3|MACF1_HUMAN	28.0008	-1.17509	0.916584	-1.28203	0.199833	0.999927	sp|Q9UPN3|MACF1_HUMAN	>0.05	MDA-MB-231
sp|P05165|PCCA_HUMAN	39.4879	-0.637712	0.665305	-0.958526	0.337798	0.999927	sp|P05165|PCCA_HUMAN	>0.05	MDA-MB-231
sp|P14625|ENPL_HUMAN	48.5489	0.0575846	0.601504	0.0957345	0.923731	0.999927	sp|P14625|ENPL_HUMAN	>0.05	MDA-MB-231
sp|P63244|RACK1_HUMAN	44.6315	-0.017733	0.622508	-0.0284864	0.977274	0.999927	sp|P63244|RACK1_HUMAN	>0.05	MDA-MB-231
sp|Q8WUM4|PDC6I_HUMAN	40.3374	-0.366607	0.650809	-0.56331	0.573224	0.999927	sp|Q8WUM4|PDC6I_HUMAN	>0.05	MDA-MB-231
sp|P06737|PYGL_HUMAN	37.5902	-0.835413	0.678929	-1.23049	0.218515	0.999927	sp|P06737|PYGL_HUMAN	>0.05	MDA-MB-231
sp|P08133|ANXA6_HUMAN	40.2443	-0.225292	0.652224	-0.345422	0.729777	0.999927	sp|P08133|ANXA6_HUMAN	>0.05	MDA-MB-231
sp|P62826|RAN_HUMAN	48.9051	0.105569	0.600228	0.175882	0.860387	0.999927	sp|P62826|RAN_HUMAN	>0.05	MDA-MB-231
sp|Q86VP6|CAND1_HUMAN	40.7845	0.0414687	0.651425	0.0636584	0.949242	0.999927	sp|Q86VP6|CAND1_HUMAN	>0.05	MDA-MB-231
sp|P50914|RL14_HUMAN	46.0477	-0.240929	0.619527	-0.388892	0.697356	0.999927	sp|P50914|RL14_HUMAN	>0.05	MDA-MB-231
sp|Q07020|RL18_HUMAN	53.6573	0.232085	0.580092	0.400082	0.689096	0.999927	sp|Q07020|RL18_HUMAN	>0.05	MDA-MB-231
sp|P09651|ROA1_HUMAN	44.0683	0.207591	0.627056	0.331056	0.740602	0.999927	sp|P09651|ROA1_HUMAN	>0.05	MDA-MB-231
sp|P50454|SERPH_HUMAN	38.144	0.237057	0.68832	0.344399	0.730546	0.999927	sp|P50454|SERPH_HUMAN	>0.05	MDA-MB-231
sp|P83731|RL24_HUMAN	47.8123	0.126934	0.605511	0.209631	0.833956	0.999927	sp|P83731|RL24_HUMAN	>0.05	MDA-MB-231
sp|P23528|COF1_HUMAN	45.679	0.129564	0.626223	0.206897	0.83609	0.999927	sp|P23528|COF1_HUMAN	>0.05	MDA-MB-231
sp|P62249|RS16_HUMAN	42.7477	-0.0581137	0.660359	-0.0880033	0.929874	0.999927	sp|P62249|RS16_HUMAN	>0.05	MDA-MB-231
sp|P40227|TCPZ_HUMAN	44.6023	0.226857	0.624296	0.363381	0.71632	0.999927	sp|P40227|TCPZ_HUMAN	>0.05	MDA-MB-231
sp|O43242|PSMD3_HUMAN	47.8068	0.502486	0.60799	0.82647	0.408537	0.999927	sp|O43242|PSMD3_HUMAN	>0.05	MDA-MB-231
sp|Q9H4M9|EHD1_HUMAN	37.4385	0.164806	0.678824	0.242781	0.808175	0.999927	sp|Q9H4M9|EHD1_HUMAN	>0.05	MDA-MB-231
sp|Q9Y262|EIF3L_HUMAN	31.3038	-0.32518	0.757233	-0.429432	0.667609	0.999927	sp|Q9Y262|EIF3L_HUMAN	>0.05	MDA-MB-231
sp|P46779|RL28_HUMAN	44.2898	0.198984	0.631559	0.315068	0.75271	0.999927	sp|P46779|RL28_HUMAN	>0.05	MDA-MB-231
sp|P62910|RL32_HUMAN	36.3855	0.0377177	0.688284	0.0547997	0.956298	0.999927	sp|P62910|RL32_HUMAN	>0.05	MDA-MB-231
sp|Q9P2J5|SYLC_HUMAN	41.0276	-0.0169615	0.645692	-0.0262687	0.979043	0.999927	sp|Q9P2J5|SYLC_HUMAN	>0.05	MDA-MB-231
sp|Q9Y678|COPG1_HUMAN	37.7572	-0.144089	0.675022	-0.213458	0.83097	0.999927	sp|Q9Y678|COPG1_HUMAN	>0.05	MDA-MB-231
sp|P22626|ROA2_HUMAN	56.3206	0.697033	0.574681	1.2129	0.225167	0.999927	sp|P22626|ROA2_HUMAN	>0.05	MDA-MB-231
sp|P32969|RL9_HUMAN	42.1382	-0.165946	0.643768	-0.257773	0.796582	0.999927	sp|P32969|RL9_HUMAN	>0.05	MDA-MB-231
sp|P42704|LPPRC_HUMAN	35.2534	-0.282925	0.690003	-0.410034	0.681781	0.999927	sp|P42704|LPPRC_HUMAN	>0.05	MDA-MB-231
sp|P62191|PRS4_HUMAN	33.4531	-0.50287	0.706989	-0.711284	0.476908	0.999927	sp|P62191|PRS4_HUMAN	>0.05	MDA-MB-231
sp|Q7L2H7|EIF3M_HUMAN	31.5877	-0.607618	0.727586	-0.835115	0.403653	0.999927	sp|Q7L2H7|EIF3M_HUMAN	>0.05	MDA-MB-231
sp|P43243|MATR3_HUMAN	33.3225	0.0352013	0.712821	0.0493831	0.960614	0.999927	sp|P43243|MATR3_HUMAN	>0.05	MDA-MB-231
sp|P46778|RL21_HUMAN	43.4134	0.132307	0.637469	0.207551	0.83558	0.999927	sp|P46778|RL21_HUMAN	>0.05	MDA-MB-231
sp|P47897|SYQ_HUMAN	33.3357	-0.193847	0.708431	-0.273629	0.78437	0.999927	sp|P47897|SYQ_HUMAN	>0.05	MDA-MB-231
sp|P63104|1433Z_HUMAN	46.5006	-0.0523284	0.626609	-0.0835105	0.933446	0.999927	sp|P63104|1433Z_HUMAN	>0.05	MDA-MB-231
sp|P84098|RL19_HUMAN	40.6061	-0.135641	0.652341	-0.207929	0.835285	0.999927	sp|P84098|RL19_HUMAN	>0.05	MDA-MB-231
sp|Q03135|CAV1_HUMAN	30.1505	-0.848529	0.745306	-1.1385	0.254913	0.999927	sp|Q03135|CAV1_HUMAN	>0.05	MDA-MB-231
sp|Q0ZGT2|NEXN_HUMAN	25.9406	-1.51768	0.996567	-1.52291	0.127782	0.999927	sp|Q0ZGT2|NEXN_HUMAN	>0.05	MDA-MB-231
sp|Q8TCJ2|STT3B_HUMAN	26.4713	-0.662849	0.793003	-0.835872	0.403227	0.999927	sp|Q8TCJ2|STT3B_HUMAN	>0.05	MDA-MB-231
sp|P0DMV8|HS71A_HUMAN (+1)	47.8704	0.248079	0.614367	0.403796	0.686363	0.999927	sp|P0DMV8|HS71A_HUMAN (+1)	>0.05	MDA-MB-231
sp|P22695|QCR2_HUMAN	29.7346	-0.0663088	0.753132	-0.0880441	0.929842	0.999927	sp|P22695|QCR2_HUMAN	>0.05	MDA-MB-231
sp|P46977|STT3A_HUMAN	33.5209	-0.242796	0.717037	-0.33861	0.734904	0.999927	sp|P46977|STT3A_HUMAN	>0.05	MDA-MB-231
sp|Q06830|PRDX1_HUMAN	37.2769	0.282432	0.67507	0.418374	0.675674	0.999927	sp|Q06830|PRDX1_HUMAN	>0.05	MDA-MB-231
sp|Q9NVI7|ATD3A_HUMAN	31.3636	-0.40566	0.729727	-0.555907	0.578274	0.999927	sp|Q9NVI7|ATD3A_HUMAN	>0.05	MDA-MB-231
sp|Q9UHB9|SRP68_HUMAN	32.5785	-0.672076	0.719749	-0.933764	0.350426	0.999927	sp|Q9UHB9|SRP68_HUMAN	>0.05	MDA-MB-231
sp|O95573|ACSL3_HUMAN	31.4242	-0.411863	0.731064	-0.563374	0.57318	0.999927	sp|O95573|ACSL3_HUMAN	>0.05	MDA-MB-231
sp|P17987|TCPA_HUMAN	43.1365	0.382651	0.633249	0.604266	0.545667	0.999927	sp|P17987|TCPA_HUMAN	>0.05	MDA-MB-231
sp|P47755|CAZA2_HUMAN	28.4146	-0.323666	0.762944	-0.424233	0.671396	0.999927	sp|P47755|CAZA2_HUMAN	>0.05	MDA-MB-231
sp|P50851|LRBA_HUMAN	31.6683	-0.287467	0.729139	-0.394255	0.693392	0.999927	sp|P50851|LRBA_HUMAN	>0.05	MDA-MB-231
sp|Q12931|TRAP1_HUMAN	34.1046	-0.194042	0.700104	-0.277162	0.781656	0.999927	sp|Q12931|TRAP1_HUMAN	>0.05	MDA-MB-231
sp|O95373|IPO7_HUMAN	27.2083	-0.136233	0.7887	-0.172732	0.862862	0.999927	sp|O95373|IPO7_HUMAN	>0.05	MDA-MB-231
sp|P14618|KPYM_HUMAN	53.9835	0.936988	0.602293	1.5557	0.11978	0.999927	sp|P14618|KPYM_HUMAN	>0.05	MDA-MB-231
sp|P84077|ARF1_HUMAN	30.0475	-0.205763	0.745874	-0.275869	0.782649	0.999927	sp|P84077|ARF1_HUMAN	>0.05	MDA-MB-231
sp|P30041|PRDX6_HUMAN	31.0445	0.0338024	0.735482	0.0459596	0.963342	0.999927	sp|P30041|PRDX6_HUMAN	>0.05	MDA-MB-231
sp|P61353|RL27_HUMAN	31.22	-0.0964182	0.742277	-0.129895	0.896649	0.999927	sp|P61353|RL27_HUMAN	>0.05	MDA-MB-231
sp|Q13423|NNTM_HUMAN	26.1034	-0.45133	0.793012	-0.569134	0.569266	0.999927	sp|Q13423|NNTM_HUMAN	>0.05	MDA-MB-231
sp|P04792|HSPB1_HUMAN	29.7598	-0.25532	0.743444	-0.343429	0.731276	0.999927	sp|P04792|HSPB1_HUMAN	>0.05	MDA-MB-231
sp|P06493|CDK1_HUMAN	32.8534	0.133584	0.712075	0.187599	0.851191	0.999927	sp|P06493|CDK1_HUMAN	>0.05	MDA-MB-231
sp|P38646|GRP75_HUMAN	36.0087	-0.00999967	0.685998	-0.0145768	0.98837	0.999927	sp|P38646|GRP75_HUMAN	>0.05	MDA-MB-231
sp|P54886|P5CS_HUMAN	27.8292	-0.194777	0.771252	-0.252547	0.800619	0.999927	sp|P54886|P5CS_HUMAN	>0.05	MDA-MB-231
sp|P62913|RL11_HUMAN	41.3805	0.369473	0.647465	0.570645	0.56824	0.999927	sp|P62913|RL11_HUMAN	>0.05	MDA-MB-231
sp|Q15393|SF3B3_HUMAN	28.9249	-0.0792638	0.754887	-0.105001	0.916375	0.999927	sp|Q15393|SF3B3_HUMAN	>0.05	MDA-MB-231
sp|Q99832|TCPH_HUMAN	31.8617	0.240693	0.727777	0.330723	0.740853	0.999927	sp|Q99832|TCPH_HUMAN	>0.05	MDA-MB-231
sp|Q9BXJ9|NAA15_HUMAN	30.6523	-0.265992	0.734711	-0.362036	0.717325	0.999927	sp|Q9BXJ9|NAA15_HUMAN	>0.05	MDA-MB-231
sp|P08134|RHOC_HUMAN	31.1632	0.22459	0.731549	0.307006	0.758839	0.999927	sp|P08134|RHOC_HUMAN	>0.05	MDA-MB-231
sp|P11940|PABP1_HUMAN	31.0946	-0.0271032	0.737202	-0.0367649	0.970672	0.999927	sp|P11940|PABP1_HUMAN	>0.05	MDA-MB-231
sp|P24844|MYL9_HUMAN	22.2167	-0.719089	2.5544	-0.281509	0.77832	0.999927	sp|P24844|MYL9_HUMAN	>0.05	MDA-MB-231
sp|P33176|KINH_HUMAN	34.1852	0.0958903	0.711103	0.134847	0.892733	0.999927	sp|P33176|KINH_HUMAN	>0.05	MDA-MB-231
sp|P54577|SYYC_HUMAN	30.3316	-0.0527706	0.736869	-0.0716146	0.942909	0.999927	sp|P54577|SYYC_HUMAN	>0.05	MDA-MB-231
sp|P55884|EIF3B_HUMAN	33.7775	-0.0272869	0.705373	-0.0386843	0.969142	0.999927	sp|P55884|EIF3B_HUMAN	>0.05	MDA-MB-231
sp|P60981|DEST_HUMAN	30.9996	0.212157	0.740698	0.286429	0.77455	0.999927	sp|P60981|DEST_HUMAN	>0.05	MDA-MB-231
sp|P62847|RS24_HUMAN	33.5654	0.231162	0.704604	0.328073	0.742856	0.999927	sp|P62847|RS24_HUMAN	>0.05	MDA-MB-231
sp|Q14258|TRI25_HUMAN	31.7485	-0.113745	0.724974	-0.156896	0.875327	0.999927	sp|Q14258|TRI25_HUMAN	>0.05	MDA-MB-231
sp|Q8N1F7|NUP93_HUMAN	27.0613	-0.234433	0.783672	-0.299147	0.764828	0.999927	sp|Q8N1F7|NUP93_HUMAN	>0.05	MDA-MB-231
sp|Q99623|PHB2_HUMAN	37.634	0.314974	0.671343	0.46917	0.638948	0.999927	sp|Q99623|PHB2_HUMAN	>0.05	MDA-MB-231
sp|P05166|PCCB_HUMAN	33.0083	0.0397391	0.713842	0.0556693	0.955605	0.999927	sp|P05166|PCCB_HUMAN	>0.05	MDA-MB-231
sp|P48643|TCPE_HUMAN	32.7523	0.0616855	0.713972	0.0863977	0.93115	0.999927	sp|P48643|TCPE_HUMAN	>0.05	MDA-MB-231
sp|P50748|KNTC1_HUMAN	24.4721	-0.989065	0.827337	-1.19548	0.2319	0.999927	sp|P50748|KNTC1_HUMAN	>0.05	MDA-MB-231
sp|Q06210|GFPT1_HUMAN	24.8778	-0.339911	0.817452	-0.415817	0.677544	0.999927	sp|Q06210|GFPT1_HUMAN	>0.05	MDA-MB-231
sp|Q14739|LBR_HUMAN	23.1414	-0.72231	0.840189	-0.8597	0.389955	0.999927	sp|Q14739|LBR_HUMAN	>0.05	MDA-MB-231
sp|Q8N3C0|ASCC3_HUMAN	22.4514	-0.205731	0.867508	-0.237151	0.812539	0.999927	sp|Q8N3C0|ASCC3_HUMAN	>0.05	MDA-MB-231
sp|Q9H0A0|NAT10_HUMAN	32.7911	0.394658	0.722875	0.545955	0.585097	0.999927	sp|Q9H0A0|NAT10_HUMAN	>0.05	MDA-MB-231
sp|Q9Y5B9|SP16H_HUMAN	32.9888	0.457844	0.720012	0.635884	0.524852	0.999927	sp|Q9Y5B9|SP16H_HUMAN	>0.05	MDA-MB-231
sp|O00232|PSD12_HUMAN	22.6584	-0.601076	0.846451	-0.710113	0.477634	0.999927	sp|O00232|PSD12_HUMAN	>0.05	MDA-MB-231
sp|O60814|H2B1K_HUMAN (+6)	28.7097	-0.292271	0.756975	-0.386105	0.699419	0.999927	sp|O60814|H2B1K_HUMAN (+6)	>0.05	MDA-MB-231
sp|O95864|FADS2_HUMAN	26.4843	-0.62708	0.789158	-0.794619	0.426835	0.999927	sp|O95864|FADS2_HUMAN	>0.05	MDA-MB-231
sp|P06748|NPM_HUMAN	47.7253	1.16502	0.623456	1.86864	0.061673	0.999927	sp|P06748|NPM_HUMAN	>0.05	MDA-MB-231
sp|P07195|LDHB_HUMAN	32.913	0.5429	0.717196	0.756976	0.449064	0.999927	sp|P07195|LDHB_HUMAN	>0.05	MDA-MB-231
sp|P11413|G6PD_HUMAN	31.3671	-0.0234874	0.733271	-0.0320309	0.974447	0.999927	sp|P11413|G6PD_HUMAN	>0.05	MDA-MB-231
sp|P17858|PFKAL_HUMAN	32.4968	0.126519	0.715852	0.176739	0.859714	0.999927	sp|P17858|PFKAL_HUMAN	>0.05	MDA-MB-231
sp|P20020|AT2B1_HUMAN	20.2972	-0.705815	0.899533	-0.784646	0.432661	0.999927	sp|P20020|AT2B1_HUMAN	>0.05	MDA-MB-231
sp|P21980|TGM2_HUMAN	46.9794	0.765016	0.624821	1.22438	0.22081	0.999927	sp|P21980|TGM2_HUMAN	>0.05	MDA-MB-231
sp|P27348|1433T_HUMAN	29.865	-0.378362	0.750863	-0.503902	0.61433	0.999927	sp|P27348|1433T_HUMAN	>0.05	MDA-MB-231
sp|P35232|PHB_HUMAN	27.1424	-0.536516	0.777284	-0.690245	0.49004	0.999927	sp|P35232|PHB_HUMAN	>0.05	MDA-MB-231
sp|P60228|EIF3E_HUMAN	27.931	0.172932	0.769587	0.224708	0.822207	0.999927	sp|P60228|EIF3E_HUMAN	>0.05	MDA-MB-231
sp|P62750|RL23A_HUMAN	32.6438	-0.00382662	0.720289	-0.00531262	0.995761	0.999927	sp|P62750|RL23A_HUMAN	>0.05	MDA-MB-231
sp|P68431|H31_HUMAN (+1)	29.5412	0.00826549	0.745573	0.0110861	0.991155	0.999927	sp|P68431|H31_HUMAN (+1)	>0.05	MDA-MB-231
sp|P83881|RL36A_HUMAN	32.2445	0.157471	0.740012	0.212795	0.831487	0.999927	sp|P83881|RL36A_HUMAN	>0.05	MDA-MB-231
sp|Q15365|PCBP1_HUMAN	30.0967	-0.245565	0.743169	-0.330429	0.741076	0.999927	sp|Q15365|PCBP1_HUMAN	>0.05	MDA-MB-231
sp|Q96TA1|NIBL1_HUMAN	24.3858	-0.812118	0.818178	-0.992593	0.320908	0.999927	sp|Q96TA1|NIBL1_HUMAN	>0.05	MDA-MB-231
sp|Q9BQG0|MBB1A_HUMAN	40.6883	0.776452	0.650644	1.19336	0.232729	0.999927	sp|Q9BQG0|MBB1A_HUMAN	>0.05	MDA-MB-231
sp|O00410|IPO5_HUMAN	25.8753	0.00797511	0.797797	0.00999642	0.992024	0.999927	sp|O00410|IPO5_HUMAN	>0.05	MDA-MB-231
sp|O95782|AP2A1_HUMAN	25.5396	-0.394646	0.797316	-0.494969	0.620622	0.999927	sp|O95782|AP2A1_HUMAN	>0.05	MDA-MB-231
sp|P18077|RL35A_HUMAN	29.8684	-0.0666274	0.801115	-0.0831683	0.933718	0.999927	sp|P18077|RL35A_HUMAN	>0.05	MDA-MB-231
sp|P22087|FBRL_HUMAN	21.9008	-0.169047	0.891286	-0.189667	0.84957	0.999927	sp|P22087|FBRL_HUMAN	>0.05	MDA-MB-231
sp|P46776|RL27A_HUMAN	37.0896	0.424894	0.679714	0.625108	0.5319	0.999927	sp|P46776|RL27A_HUMAN	>0.05	MDA-MB-231
sp|P50990|TCPQ_HUMAN	25.2482	-0.313607	0.811373	-0.386514	0.699116	0.999927	sp|P50990|TCPQ_HUMAN	>0.05	MDA-MB-231
sp|P62263|RS14_HUMAN	30.7844	0.0170912	0.735809	0.0232277	0.981469	0.999927	sp|P62263|RS14_HUMAN	>0.05	MDA-MB-231
sp|O00148|DX39A_HUMAN	30.7646	-0.0984195	0.747449	-0.131674	0.895242	0.999927	sp|O00148|DX39A_HUMAN	>0.05	MDA-MB-231
sp|O75533|SF3B1_HUMAN	30.8784	0.313529	0.740489	0.423407	0.671998	0.999927	sp|O75533|SF3B1_HUMAN	>0.05	MDA-MB-231
sp|P13010|XRCC5_HUMAN	33.1765	0.120324	0.714693	0.168357	0.866302	0.999927	sp|P13010|XRCC5_HUMAN	>0.05	MDA-MB-231
sp|P46013|KI67_HUMAN	46.9426	1.69064	0.65883	2.56613	0.010284	0.999927	sp|P46013|KI67_HUMAN	>0.05	MDA-MB-231
sp|P62266|RS23_HUMAN	33.9846	0.281359	0.711412	0.395494	0.692478	0.999927	sp|P62266|RS23_HUMAN	>0.05	MDA-MB-231
sp|P62277|RS13_HUMAN	29.1053	0.213992	0.760559	0.281361	0.778433	0.999927	sp|P62277|RS13_HUMAN	>0.05	MDA-MB-231
sp|Q969Q0|RL36L_HUMAN	32.0186	0.412088	0.737326	0.558896	0.576233	0.999927	sp|Q969Q0|RL36L_HUMAN	>0.05	MDA-MB-231
sp|Q96CW1|AP2M1_HUMAN	20.194	-0.284392	0.903423	-0.314793	0.752918	0.999927	sp|Q96CW1|AP2M1_HUMAN	>0.05	MDA-MB-231
sp|P28288|ABCD3_HUMAN	27.0564	-8.49091e-05	0.77615	-0.000109398	0.999913	0.999927	sp|P28288|ABCD3_HUMAN	>0.05	MDA-MB-231
sp|P46821|MAP1B_HUMAN	11.9225	-7.00437	1.85444	-3.77707	0.000158684	0.0475371	sp|P46821|MAP1B_HUMAN	<0.05	MDA-MB-231
sp|P49792|RBP2_HUMAN	16.2208	-1.00956	1.0288	-0.981294	0.326448	0.999927	sp|P49792|RBP2_HUMAN	>0.05	MDA-MB-231
sp|Q6DD88|ATLA3_HUMAN	26.322	-0.0226354	0.78511	-0.0288308	0.977	0.999927	sp|Q6DD88|ATLA3_HUMAN	>0.05	MDA-MB-231
sp|Q96N66|MBOA7_HUMAN	21.3324	-0.200744	0.877434	-0.228786	0.819035	0.999927	sp|Q96N66|MBOA7_HUMAN	>0.05	MDA-MB-231
sp|Q9NTJ3|SMC4_HUMAN	25.4538	-0.180358	0.804061	-0.224309	0.822516	0.999927	sp|Q9NTJ3|SMC4_HUMAN	>0.05	MDA-MB-231
sp|O43795|MYO1B_HUMAN	22.0706	-0.749087	0.858614	-0.872437	0.38297	0.999927	sp|O43795|MYO1B_HUMAN	>0.05	MDA-MB-231
sp|P04083|ANXA1_HUMAN	19.8134	-0.532335	0.899847	-0.591584	0.554129	0.999927	sp|P04083|ANXA1_HUMAN	>0.05	MDA-MB-231
sp|P08758|ANXA5_HUMAN	26.8078	0.0177654	0.782825	0.022694	0.981894	0.999927	sp|P08758|ANXA5_HUMAN	>0.05	MDA-MB-231
sp|P12235|ADT1_HUMAN	31.5771	0.561149	0.767347	0.731285	0.464605	0.999927	sp|P12235|ADT1_HUMAN	>0.05	MDA-MB-231
sp|P26599|PTBP1_HUMAN	32.0415	0.248427	0.721642	0.344253	0.730656	0.999927	sp|P26599|PTBP1_HUMAN	>0.05	MDA-MB-231
sp|P26640|SYVC_HUMAN	31.072	0.567069	0.735339	0.771167	0.440608	0.999927	sp|P26640|SYVC_HUMAN	>0.05	MDA-MB-231
sp|P29317|EPHA2_HUMAN	24.6033	0.0751384	0.811799	0.0925579	0.926255	0.999927	sp|P29317|EPHA2_HUMAN	>0.05	MDA-MB-231
sp|P55795|HNRH2_HUMAN	32.7141	-0.0283716	0.723878	-0.0391939	0.968736	0.999927	sp|P55795|HNRH2_HUMAN	>0.05	MDA-MB-231
sp|Q14974|IMB1_HUMAN	21.6225	-0.762433	0.89053	-0.856157	0.391911	0.999927	sp|Q14974|IMB1_HUMAN	>0.05	MDA-MB-231
sp|O15371|EIF3D_HUMAN	18.6841	-0.758246	0.93208	-0.813499	0.415932	0.999927	sp|O15371|EIF3D_HUMAN	>0.05	MDA-MB-231
sp|P35610|SOAT1_HUMAN	24.9497	-0.081334	0.804139	-0.101144	0.919436	0.999927	sp|P35610|SOAT1_HUMAN	>0.05	MDA-MB-231
sp|P46783|RS10_HUMAN	26.1272	0.0501467	0.796401	0.0629666	0.949793	0.999927	sp|P46783|RS10_HUMAN	>0.05	MDA-MB-231
sp|P52292|IMA1_HUMAN	24.7874	-0.226544	0.809474	-0.279865	0.779581	0.999927	sp|P52292|IMA1_HUMAN	>0.05	MDA-MB-231
sp|P61026|RAB10_HUMAN	32.2632	0.452519	0.718711	0.629626	0.52894	0.999927	sp|P61026|RAB10_HUMAN	>0.05	MDA-MB-231
sp|P62820|RAB1A_HUMAN	30.7202	0.127021	0.738488	0.172002	0.863436	0.999927	sp|P62820|RAB1A_HUMAN	>0.05	MDA-MB-231
sp|Q15382|RHEB_HUMAN	20.8555	0.0767795	0.890384	0.0862318	0.931282	0.999927	sp|Q15382|RHEB_HUMAN	>0.05	MDA-MB-231
sp|Q96PK6|RBM14_HUMAN	29.3374	0.260281	0.751407	0.346392	0.729048	0.999927	sp|Q96PK6|RBM14_HUMAN	>0.05	MDA-MB-231
sp|P04181|OAT_HUMAN	19.5806	-0.0394251	0.918954	-0.0429021	0.96578	0.999927	sp|P04181|OAT_HUMAN	>0.05	MDA-MB-231
sp|P04844|RPN2_HUMAN	23.1027	-0.0621549	0.832906	-0.0746241	0.940514	0.999927	sp|P04844|RPN2_HUMAN	>0.05	MDA-MB-231
sp|P18085|ARF4_HUMAN	24.4799	-0.27494	0.812897	-0.338222	0.735196	0.999927	sp|P18085|ARF4_HUMAN	>0.05	MDA-MB-231
sp|P35998|PRS7_HUMAN	25.231	-0.0583131	0.800212	-0.0728721	0.941908	0.999927	sp|P35998|PRS7_HUMAN	>0.05	MDA-MB-231
sp|P55072|TERA_HUMAN	23.9654	0.0422375	0.820462	0.0514802	0.958943	0.999927	sp|P55072|TERA_HUMAN	>0.05	MDA-MB-231
sp|P61586|RHOA_HUMAN	25.2165	0.370633	0.807493	0.458993	0.646239	0.999927	sp|P61586|RHOA_HUMAN	>0.05	MDA-MB-231
sp|P61619|S61A1_HUMAN	24.4259	0.0337327	0.811632	0.0415616	0.966848	0.999927	sp|P61619|S61A1_HUMAN	>0.05	MDA-MB-231
sp|P35609|ACTN2_HUMAN	5.94297	-5.9997	4.79367	-1.25159	0.21072	0.999927	sp|P35609|ACTN2_HUMAN	>0.05	MDA-MB-231
sp|P43686|PRS6B_HUMAN	19.3971	-0.244589	0.907807	-0.269429	0.7876	0.999927	sp|P43686|PRS6B_HUMAN	>0.05	MDA-MB-231
sp|P52789|HXK2_HUMAN	20.3999	-0.240946	0.883098	-0.272841	0.784975	0.999927	sp|P52789|HXK2_HUMAN	>0.05	MDA-MB-231
sp|P57088|TMM33_HUMAN	26.4797	0.01362	0.785566	0.0173379	0.986167	0.999927	sp|P57088|TMM33_HUMAN	>0.05	MDA-MB-231
sp|Q15366|PCBP2_HUMAN	21.3729	-0.0975167	0.863564	-0.112924	0.910091	0.999927	sp|Q15366|PCBP2_HUMAN	>0.05	MDA-MB-231
sp|Q15717|ELAV1_HUMAN	22.6572	-0.4743	0.847643	-0.559552	0.575785	0.999927	sp|Q15717|ELAV1_HUMAN	>0.05	MDA-MB-231
sp|Q9H9B4|SFXN1_HUMAN	26.3425	0.412868	0.804548	0.513167	0.607834	0.999927	sp|Q9H9B4|SFXN1_HUMAN	>0.05	MDA-MB-231
sp|Q9HD45|TM9S3_HUMAN	16.0296	-1.14485	1.00022	-1.1446	0.252374	0.999927	sp|Q9HD45|TM9S3_HUMAN	>0.05	MDA-MB-231
sp|Q9NR31|SAR1A_HUMAN	24.4741	0.0287103	0.810869	0.0354068	0.971755	0.999927	sp|Q9NR31|SAR1A_HUMAN	>0.05	MDA-MB-231
sp|Q9P035|HACD3_HUMAN	17.7307	-0.457964	0.966328	-0.473922	0.635555	0.999927	sp|Q9P035|HACD3_HUMAN	>0.05	MDA-MB-231
sp|Q9ULV4|COR1C_HUMAN	23.5323	-0.354354	0.852667	-0.415583	0.677715	0.999927	sp|Q9ULV4|COR1C_HUMAN	>0.05	MDA-MB-231
sp|Q9Y4L1|HYOU1_HUMAN	37.3515	0.922289	0.683178	1.35	0.177016	0.999927	sp|Q9Y4L1|HYOU1_HUMAN	>0.05	MDA-MB-231
sp|O15427|MOT4_HUMAN	23.8642	-0.0568902	0.824457	-0.0690033	0.944987	0.999927	sp|O15427|MOT4_HUMAN	>0.05	MDA-MB-231
sp|O94808|GFPT2_HUMAN	22.942	0.0949421	0.835115	0.113687	0.909486	0.999927	sp|O94808|GFPT2_HUMAN	>0.05	MDA-MB-231
sp|P23246|SFPQ_HUMAN	29.8227	0.921909	0.75281	1.22462	0.220717	0.999927	sp|P23246|SFPQ_HUMAN	>0.05	MDA-MB-231
sp|P31946|1433B_HUMAN	27.935	-0.289039	0.782019	-0.369606	0.711676	0.999927	sp|P31946|1433B_HUMAN	>0.05	MDA-MB-231
sp|P33993|MCM7_HUMAN	21.0245	-0.156615	0.875524	-0.178882	0.858031	0.999927	sp|P33993|MCM7_HUMAN	>0.05	MDA-MB-231
sp|P40937|RFC5_HUMAN	13.763	-1.28119	1.07918	-1.18719	0.235153	0.999927	sp|P40937|RFC5_HUMAN	>0.05	MDA-MB-231
sp|P61006|RAB8A_HUMAN	29.8712	0.595622	0.745103	0.799382	0.424069	0.999927	sp|P61006|RAB8A_HUMAN	>0.05	MDA-MB-231
sp|P62330|ARF6_HUMAN	18.9427	-0.0849037	0.923202	-0.0919666	0.926725	0.999927	sp|P62330|ARF6_HUMAN	>0.05	MDA-MB-231
sp|P62829|RL23_HUMAN	24.3741	0.327065	0.831679	0.393259	0.694128	0.999927	sp|P62829|RL23_HUMAN	>0.05	MDA-MB-231
sp|P62899|RL31_HUMAN	20.3408	0.120545	0.905256	0.133161	0.894066	0.999927	sp|P62899|RL31_HUMAN	>0.05	MDA-MB-231
sp|P62906|RL10A_HUMAN	25.6458	0.450409	0.804124	0.560124	0.575395	0.999927	sp|P62906|RL10A_HUMAN	>0.05	MDA-MB-231
sp|Q02978|M2OM_HUMAN	20.6437	-0.92094	0.892858	-1.03145	0.302329	0.999927	sp|Q02978|M2OM_HUMAN	>0.05	MDA-MB-231
sp|Q92974|ARHG2_HUMAN	22.5973	0.189586	0.842876	0.224927	0.822036	0.999927	sp|Q92974|ARHG2_HUMAN	>0.05	MDA-MB-231
sp|Q96P70|IPO9_HUMAN	22.8316	0.0792578	0.84334	0.0939808	0.925124	0.999927	sp|Q96P70|IPO9_HUMAN	>0.05	MDA-MB-231
sp|O00567|NOP56_HUMAN	23.4555	0.473394	0.850787	0.55642	0.577924	0.999927	sp|O00567|NOP56_HUMAN	>0.05	MDA-MB-231
sp|O43324|MCA3_HUMAN	17.785	-0.294646	0.944001	-0.312125	0.754945	0.999927	sp|O43324|MCA3_HUMAN	>0.05	MDA-MB-231
sp|O60264|SMCA5_HUMAN	28.4681	0.470903	0.761707	0.618221	0.53643	0.999927	sp|O60264|SMCA5_HUMAN	>0.05	MDA-MB-231
sp|O96005|CLPT1_HUMAN	17.9937	-0.00101339	0.944615	-0.00107281	0.999144	0.999927	sp|O96005|CLPT1_HUMAN	>0.05	MDA-MB-231
sp|P06400|RB_HUMAN	19.3058	-0.0439872	0.90757	-0.048467	0.961344	0.999927	sp|P06400|RB_HUMAN	>0.05	MDA-MB-231
sp|P17812|PYRG1_HUMAN	20.45	-0.333912	0.881114	-0.378966	0.704713	0.999927	sp|P17812|PYRG1_HUMAN	>0.05	MDA-MB-231
sp|P33991|MCM4_HUMAN	13.914	-0.51818	1.0792	-0.480153	0.631118	0.999927	sp|P33991|MCM4_HUMAN	>0.05	MDA-MB-231
sp|P36507|MP2K2_HUMAN	24.9869	0.568057	0.813255	0.698498	0.484866	0.999927	sp|P36507|MP2K2_HUMAN	>0.05	MDA-MB-231
sp|P61160|ARP2_HUMAN	15.7461	-0.927742	1.01615	-0.913	0.361243	0.999927	sp|P61160|ARP2_HUMAN	>0.05	MDA-MB-231
sp|Q15021|CND1_HUMAN	20.4964	-0.252003	0.879931	-0.286389	0.77458	0.999927	sp|Q15021|CND1_HUMAN	>0.05	MDA-MB-231
sp|Q9BPX3|CND3_HUMAN	19.8072	-0.0471649	0.896717	-0.0525972	0.958053	0.999927	sp|Q9BPX3|CND3_HUMAN	>0.05	MDA-MB-231
sp|Q9Y5A9|YTHD2_HUMAN	17.5762	-0.602193	0.949975	-0.633904	0.526143	0.999927	sp|Q9Y5A9|YTHD2_HUMAN	>0.05	MDA-MB-231
sp|P04899|GNAI2_HUMAN	15.6078	-0.878692	1.00562	-0.873778	0.382239	0.999927	sp|P04899|GNAI2_HUMAN	>0.05	MDA-MB-231
sp|P17655|CAN2_HUMAN	20.189	-0.311046	0.888012	-0.350272	0.726135	0.999927	sp|P17655|CAN2_HUMAN	>0.05	MDA-MB-231
sp|P31942|HNRH3_HUMAN	17.4324	-0.650297	0.950574	-0.68411	0.493906	0.999927	sp|P31942|HNRH3_HUMAN	>0.05	MDA-MB-231
sp|P51148|RAB5C_HUMAN	19.9539	0.18992	0.894949	0.212213	0.831941	0.999927	sp|P51148|RAB5C_HUMAN	>0.05	MDA-MB-231
sp|P52597|HNRPF_HUMAN	24.3229	0.821996	0.827436	0.993426	0.320502	0.999927	sp|P52597|HNRPF_HUMAN	>0.05	MDA-MB-231
sp|P62244|RS15A_HUMAN	18.9097	-0.0304399	1.01067	-0.0301185	0.975973	0.999927	sp|P62244|RS15A_HUMAN	>0.05	MDA-MB-231
sp|P62841|RS15_HUMAN	17.8277	-0.388784	0.942766	-0.412387	0.680056	0.999927	sp|P62841|RS15_HUMAN	>0.05	MDA-MB-231
sp|Q13151|ROA0_HUMAN	21.0329	0.108279	0.871307	0.124272	0.9011	0.999927	sp|Q13151|ROA0_HUMAN	>0.05	MDA-MB-231
sp|Q13247|SRSF6_HUMAN	24.5406	0.510758	0.812888	0.628326	0.52979	0.999927	sp|Q13247|SRSF6_HUMAN	>0.05	MDA-MB-231
sp|Q13310|PABP4_HUMAN	19.1786	0.161114	0.91323	0.176422	0.859962	0.999927	sp|Q13310|PABP4_HUMAN	>0.05	MDA-MB-231
sp|Q16891|MIC60_HUMAN	20.3061	-0.371724	0.885616	-0.419735	0.674679	0.999927	sp|Q16891|MIC60_HUMAN	>0.05	MDA-MB-231
sp|Q6NUK1|SCMC1_HUMAN	15.9082	-0.103394	1.01188	-0.10218	0.918613	0.999927	sp|Q6NUK1|SCMC1_HUMAN	>0.05	MDA-MB-231
sp|Q6NZI2|CAVN1_HUMAN	18.4296	-0.712028	0.931918	-0.764045	0.44484	0.999927	sp|Q6NZI2|CAVN1_HUMAN	>0.05	MDA-MB-231
sp|Q92888|ARHG1_HUMAN	18.6793	-0.406611	0.918801	-0.442546	0.658095	0.999927	sp|Q92888|ARHG1_HUMAN	>0.05	MDA-MB-231
sp|Q9HAV4|XPO5_HUMAN	18.2917	0.283154	0.942784	0.300339	0.763919	0.999927	sp|Q9HAV4|XPO5_HUMAN	>0.05	MDA-MB-231
sp|O75643|U520_HUMAN	27.8746	0.920833	0.772597	1.19187	0.233313	0.999927	sp|O75643|U520_HUMAN	>0.05	MDA-MB-231
sp|P25705|ATPA_HUMAN	16.1034	-0.374266	0.986198	-0.379504	0.704314	0.999927	sp|P25705|ATPA_HUMAN	>0.05	MDA-MB-231
sp|P30153|2AAA_HUMAN	18.7144	-0.00212853	0.918064	-0.0023185	0.99815	0.999927	sp|P30153|2AAA_HUMAN	>0.05	MDA-MB-231
sp|P36776|LONM_HUMAN	15.7843	-0.752427	1.00403	-0.749407	0.453612	0.999927	sp|P36776|LONM_HUMAN	>0.05	MDA-MB-231
sp|P49915|GUAA_HUMAN	18.3233	0.0227481	0.930064	0.0244586	0.980487	0.999927	sp|P49915|GUAA_HUMAN	>0.05	MDA-MB-231
sp|P62269|RS18_HUMAN	19.0279	0.210086	0.918138	0.228818	0.819011	0.999927	sp|P62269|RS18_HUMAN	>0.05	MDA-MB-231
sp|Q01130|SRSF2_HUMAN	19.0799	0.378369	0.919445	0.411519	0.680692	0.999927	sp|Q01130|SRSF2_HUMAN	>0.05	MDA-MB-231
sp|Q13547|HDAC1_HUMAN	19.4377	-0.130585	0.901092	-0.144919	0.884775	0.999927	sp|Q13547|HDAC1_HUMAN	>0.05	MDA-MB-231
sp|Q14103|HNRPD_HUMAN	20.3025	0.770514	0.912939	0.843994	0.398673	0.999927	sp|Q14103|HNRPD_HUMAN	>0.05	MDA-MB-231
sp|Q14573|ITPR3_HUMAN	17.7754	-0.064283	0.947202	-0.0678662	0.945892	0.999927	sp|Q14573|ITPR3_HUMAN	>0.05	MDA-MB-231
sp|Q15008|PSMD6_HUMAN	18.3829	-0.303349	0.927967	-0.326896	0.743746	0.999927	sp|Q15008|PSMD6_HUMAN	>0.05	MDA-MB-231
sp|Q9UG63|ABCF2_HUMAN	20.688	0.65433	0.894047	0.731874	0.464245	0.999927	sp|Q9UG63|ABCF2_HUMAN	>0.05	MDA-MB-231
sp|Q9Y696|CLIC4_HUMAN	19.439	-0.2949	0.915008	-0.322292	0.747231	0.999927	sp|Q9Y696|CLIC4_HUMAN	>0.05	MDA-MB-231
sp|O00429|DNM1L_HUMAN	13.3057	-0.153361	1.1005	-0.139357	0.889168	0.999927	sp|O00429|DNM1L_HUMAN	>0.05	MDA-MB-231
sp|O15145|ARPC3_HUMAN	18.1918	-0.0188474	0.951886	-0.0198001	0.984203	0.999927	sp|O15145|ARPC3_HUMAN	>0.05	MDA-MB-231
sp|P11387|TOP1_HUMAN	28.6794	1.15607	0.768857	1.50362	0.132681	0.999927	sp|P11387|TOP1_HUMAN	>0.05	MDA-MB-231
sp|P14923|PLAK_HUMAN	9.95476	-1.05822	1.27823	-0.827881	0.407738	0.999927	sp|P14923|PLAK_HUMAN	>0.05	MDA-MB-231
sp|P62495|ERF1_HUMAN	14.1926	-0.29224	1.05953	-0.27582	0.782686	0.999927	sp|P62495|ERF1_HUMAN	>0.05	MDA-MB-231
sp|Q14566|MCM6_HUMAN	18.7293	-0.509267	0.925497	-0.550263	0.582139	0.999927	sp|Q14566|MCM6_HUMAN	>0.05	MDA-MB-231
sp|Q15286|RAB35_HUMAN	27.1739	0.323635	0.783732	0.412941	0.67965	0.999927	sp|Q15286|RAB35_HUMAN	>0.05	MDA-MB-231
sp|Q7L576|CYFP1_HUMAN	18.1815	-0.613921	0.945619	-0.649227	0.516192	0.999927	sp|Q7L576|CYFP1_HUMAN	>0.05	MDA-MB-231
sp|Q92973|TNPO1_HUMAN	18.7813	-0.334222	0.916844	-0.364535	0.715458	0.999927	sp|Q92973|TNPO1_HUMAN	>0.05	MDA-MB-231
sp|Q96PU5|NED4L_HUMAN	14.4498	-0.560132	1.04073	-0.538209	0.590433	0.999927	sp|Q96PU5|NED4L_HUMAN	>0.05	MDA-MB-231
sp|Q9BTX1|NDC1_HUMAN	16.6697	-0.0942549	0.96925	-0.0972451	0.922532	0.999927	sp|Q9BTX1|NDC1_HUMAN	>0.05	MDA-MB-231
sp|Q9NS25|SPNXB_HUMAN	21.5657	0.297144	0.859927	0.345546	0.729684	0.999927	sp|Q9NS25|SPNXB_HUMAN	>0.05	MDA-MB-231
sp|O60684|IMA7_HUMAN	17.6701	-0.470535	0.950955	-0.494802	0.62074	0.999927	sp|O60684|IMA7_HUMAN	>0.05	MDA-MB-231
sp|O60763|USO1_HUMAN	17.4281	0.197227	0.950495	0.207499	0.83562	0.999927	sp|O60763|USO1_HUMAN	>0.05	MDA-MB-231
sp|O76021|RL1D1_HUMAN	21.2928	0.542913	0.887506	0.611729	0.540717	0.999927	sp|O76021|RL1D1_HUMAN	>0.05	MDA-MB-231
sp|O95816|BAG2_HUMAN	17.2714	0.0820101	0.954788	0.0858936	0.931551	0.999927	sp|O95816|BAG2_HUMAN	>0.05	MDA-MB-231
sp|P20339|RAB5A_HUMAN	14.467	-0.135391	1.05568	-0.12825	0.897951	0.999927	sp|P20339|RAB5A_HUMAN	>0.05	MDA-MB-231
sp|P21399|ACOC_HUMAN	14.001	-0.236979	1.06652	-0.222198	0.82416	0.999927	sp|P21399|ACOC_HUMAN	>0.05	MDA-MB-231
sp|P23919|KTHY_HUMAN	24.4932	0.473217	0.817406	0.578924	0.56264	0.999927	sp|P23919|KTHY_HUMAN	>0.05	MDA-MB-231
sp|P25205|MCM3_HUMAN	18.9212	0.00475849	0.915255	0.00519909	0.995852	0.999927	sp|P25205|MCM3_HUMAN	>0.05	MDA-MB-231
sp|P40938|RFC3_HUMAN	15.3739	-0.895279	1.02023	-0.877528	0.3802	0.999927	sp|P40938|RFC3_HUMAN	>0.05	MDA-MB-231
sp|P51153|RAB13_HUMAN	25.0244	0.337554	0.811886	0.415765	0.677582	0.999927	sp|P51153|RAB13_HUMAN	>0.05	MDA-MB-231
sp|P56192|SYMC_HUMAN	18.1527	-0.122556	0.936921	-0.130807	0.895928	0.999927	sp|P56192|SYMC_HUMAN	>0.05	MDA-MB-231
sp|P61978|HNRPK_HUMAN	28.7	0.84807	0.762053	1.11288	0.265762	0.999927	sp|P61978|HNRPK_HUMAN	>0.05	MDA-MB-231
sp|P63010|AP2B1_HUMAN	16.7533	-0.18758	0.964907	-0.194402	0.845861	0.999927	sp|P63010|AP2B1_HUMAN	>0.05	MDA-MB-231
sp|Q7L2E3|DHX30_HUMAN	14.7124	-0.0919506	1.03678	-0.0886888	0.929329	0.999927	sp|Q7L2E3|DHX30_HUMAN	>0.05	MDA-MB-231
sp|Q969Z0|FAKD4_HUMAN	15.546	-0.223471	1.01071	-0.221104	0.825012	0.999927	sp|Q969Z0|FAKD4_HUMAN	>0.05	MDA-MB-231
sp|Q96HS1|PGAM5_HUMAN	20.3372	0.278808	0.883773	0.315475	0.752401	0.999927	sp|Q96HS1|PGAM5_HUMAN	>0.05	MDA-MB-231
sp|Q9NZN4|EHD2_HUMAN	16.2464	-0.284029	0.978848	-0.290167	0.771689	0.999927	sp|Q9NZN4|EHD2_HUMAN	>0.05	MDA-MB-231
sp|Q9Y3Z3|SAMH1_HUMAN	19.141	0.441274	0.912647	0.48351	0.628734	0.999927	sp|Q9Y3Z3|SAMH1_HUMAN	>0.05	MDA-MB-231
sp|O75190|DNJB6_HUMAN	14.7738	-0.626297	1.02548	-0.610735	0.541375	0.999927	sp|O75190|DNJB6_HUMAN	>0.05	MDA-MB-231
sp|O94973|AP2A2_HUMAN	15.2961	0.0100397	1.01843	0.00985804	0.992135	0.999927	sp|O94973|AP2A2_HUMAN	>0.05	MDA-MB-231
sp|O95347|SMC2_HUMAN	24.7378	-0.389589	0.850149	-0.45826	0.646765	0.999927	sp|O95347|SMC2_HUMAN	>0.05	MDA-MB-231
sp|P05388|RLA0_HUMAN	18.3224	0.0614696	0.925578	0.0664121	0.94705	0.999927	sp|P05388|RLA0_HUMAN	>0.05	MDA-MB-231
sp|P08754|GNAI3_HUMAN	13.7655	-0.780425	1.06268	-0.734395	0.462708	0.999927	sp|P08754|GNAI3_HUMAN	>0.05	MDA-MB-231
sp|P11166|GTR1_HUMAN	15.7468	-0.4016	0.993403	-0.404268	0.686016	0.999927	sp|P11166|GTR1_HUMAN	>0.05	MDA-MB-231
sp|P19367|HXK1_HUMAN	19.3196	-0.0306159	0.904992	-0.03383	0.973013	0.999927	sp|P19367|HXK1_HUMAN	>0.05	MDA-MB-231
sp|P41091|IF2G_HUMAN	18.5312	0.343707	0.922976	0.37239	0.709602	0.999927	sp|P41091|IF2G_HUMAN	>0.05	MDA-MB-231
sp|P62195|PRS8_HUMAN	18.0429	-0.0667071	0.931979	-0.0715758	0.942939	0.999927	sp|P62195|PRS8_HUMAN	>0.05	MDA-MB-231
sp|P62258|1433E_HUMAN	19.7461	-0.126735	0.903874	-0.140213	0.888491	0.999927	sp|P62258|1433E_HUMAN	>0.05	MDA-MB-231
sp|Q04637|IF4G1_HUMAN	19.1351	-0.548258	0.922055	-0.594605	0.552108	0.999927	sp|Q04637|IF4G1_HUMAN	>0.05	MDA-MB-231
sp|Q13148|TADBP_HUMAN	15.6276	0.364045	1.01239	0.359588	0.719155	0.999927	sp|Q13148|TADBP_HUMAN	>0.05	MDA-MB-231
sp|Q15005|SPCS2_HUMAN	20.7975	0.706376	0.880282	0.802443	0.422297	0.999927	sp|Q15005|SPCS2_HUMAN	>0.05	MDA-MB-231
sp|Q15392|DHC24_HUMAN	15.2212	-0.109221	1.01032	-0.108106	0.913912	0.999927	sp|Q15392|DHC24_HUMAN	>0.05	MDA-MB-231
sp|Q53GQ0|DHB12_HUMAN	18.7044	-0.7197	0.934054	-0.770512	0.440996	0.999927	sp|Q53GQ0|DHB12_HUMAN	>0.05	MDA-MB-231
sp|Q7KZF4|SND1_HUMAN	14.7607	-0.0999942	1.03053	-0.0970316	0.922701	0.999927	sp|Q7KZF4|SND1_HUMAN	>0.05	MDA-MB-231
sp|Q8IZT6|ASPM_HUMAN	9.27728	-1.71817	1.53171	-1.12174	0.261973	0.999927	sp|Q8IZT6|ASPM_HUMAN	>0.05	MDA-MB-231
sp|Q9UM54|MYO6_HUMAN	26.1905	-0.331519	0.844523	-0.392552	0.69465	0.999927	sp|Q9UM54|MYO6_HUMAN	>0.05	MDA-MB-231
sp|O00231|PSD11_HUMAN	17.7223	0.300868	0.94092	0.319759	0.749151	0.999927	sp|O00231|PSD11_HUMAN	>0.05	MDA-MB-231
sp|O14818|PSA7_HUMAN	13.7542	-0.337531	1.0594	-0.318605	0.750026	0.999927	sp|O14818|PSA7_HUMAN	>0.05	MDA-MB-231
sp|P04843|RPN1_HUMAN	16.3838	-0.290845	0.977949	-0.297403	0.766159	0.999927	sp|P04843|RPN1_HUMAN	>0.05	MDA-MB-231
sp|P33992|MCM5_HUMAN	15.7764	-0.0204616	0.991642	-0.0206341	0.983538	0.999927	sp|P33992|MCM5_HUMAN	>0.05	MDA-MB-231
sp|P36873|PP1G_HUMAN	14.8575	-0.735095	1.02705	-0.715736	0.474154	0.999927	sp|P36873|PP1G_HUMAN	>0.05	MDA-MB-231
sp|P45880|VDAC2_HUMAN	18.4227	0.22881	0.928009	0.24656	0.805249	0.999927	sp|P45880|VDAC2_HUMAN	>0.05	MDA-MB-231
sp|P61019|RAB2A_HUMAN	19.2487	0.591953	0.908654	0.651461	0.514749	0.999927	sp|P61019|RAB2A_HUMAN	>0.05	MDA-MB-231
sp|P62136|PP1A_HUMAN	13.7077	-0.460793	1.06045	-0.434525	0.663907	0.999927	sp|P62136|PP1A_HUMAN	>0.05	MDA-MB-231
sp|P78344|IF4G2_HUMAN	17.4893	0.265771	0.946128	0.280904	0.778784	0.999927	sp|P78344|IF4G2_HUMAN	>0.05	MDA-MB-231
sp|P84103|SRSF3_HUMAN	23.8354	0.857988	0.825695	1.03911	0.298754	0.999927	sp|P84103|SRSF3_HUMAN	>0.05	MDA-MB-231
sp|Q00341|VIGLN_HUMAN	20.9207	0.787485	0.878827	0.896063	0.370219	0.999927	sp|Q00341|VIGLN_HUMAN	>0.05	MDA-MB-231
sp|Q02750|MP2K1_HUMAN	20.2403	0.396896	0.887267	0.447324	0.654641	0.999927	sp|Q02750|MP2K1_HUMAN	>0.05	MDA-MB-231
sp|Q14839|CHD4_HUMAN	21.3756	0.683674	0.871995	0.784034	0.43302	0.999927	sp|Q14839|CHD4_HUMAN	>0.05	MDA-MB-231
sp|Q96T76|MMS19_HUMAN	14.2556	-0.331577	1.04016	-0.318774	0.749898	0.999927	sp|Q96T76|MMS19_HUMAN	>0.05	MDA-MB-231
sp|Q9BUJ2|HNRL1_HUMAN	22.931	1.14067	0.855658	1.33309	0.182501	0.999927	sp|Q9BUJ2|HNRL1_HUMAN	>0.05	MDA-MB-231
sp|Q9Y2A7|NCKP1_HUMAN	16.8145	-0.115288	0.962748	-0.119749	0.904682	0.999927	sp|Q9Y2A7|NCKP1_HUMAN	>0.05	MDA-MB-231
sp|O00203|AP3B1_HUMAN	14.3579	-0.889011	1.04748	-0.848711	0.396042	0.999927	sp|O00203|AP3B1_HUMAN	>0.05	MDA-MB-231
sp|O00299|CLIC1_HUMAN	16.4376	-0.202504	0.978593	-0.206934	0.836062	0.999927	sp|O00299|CLIC1_HUMAN	>0.05	MDA-MB-231
sp|O75477|ERLN1_HUMAN	14.1624	0.0667687	1.04689	0.0637779	0.949147	0.999927	sp|O75477|ERLN1_HUMAN	>0.05	MDA-MB-231
sp|O94906|PRP6_HUMAN	23.6804	0.692825	0.829695	0.835036	0.403698	0.999927	sp|O94906|PRP6_HUMAN	>0.05	MDA-MB-231
sp|P07910|HNRPC_HUMAN	22.6887	0.87932	0.846195	1.03915	0.298737	0.999927	sp|P07910|HNRPC_HUMAN	>0.05	MDA-MB-231
sp|P08237|PFKAM_HUMAN	12.6714	-0.511219	1.10444	-0.462878	0.643452	0.999927	sp|P08237|PFKAM_HUMAN	>0.05	MDA-MB-231
sp|P27816|MAP4_HUMAN	12.4086	-0.332237	1.11402	-0.298233	0.765525	0.999927	sp|P27816|MAP4_HUMAN	>0.05	MDA-MB-231
sp|P30050|RL12_HUMAN	15.2879	0.0709492	1.00633	0.0705029	0.943793	0.999927	sp|P30050|RL12_HUMAN	>0.05	MDA-MB-231
sp|P40763|STAT3_HUMAN	14.5722	-0.386411	1.0298	-0.375228	0.707491	0.999927	sp|P40763|STAT3_HUMAN	>0.05	MDA-MB-231
sp|P51991|ROA3_HUMAN	21.6651	0.475331	0.877314	0.541803	0.587955	0.999927	sp|P51991|ROA3_HUMAN	>0.05	MDA-MB-231
sp|P61106|RAB14_HUMAN	16.8031	0.233972	0.963096	0.242937	0.808054	0.999927	sp|P61106|RAB14_HUMAN	>0.05	MDA-MB-231
sp|P62888|RL30_HUMAN	14.075	-0.0568192	1.06144	-0.0535303	0.957309	0.999927	sp|P62888|RL30_HUMAN	>0.05	MDA-MB-231
sp|P62995|TRA2B_HUMAN	20.9051	0.849839	0.879437	0.966345	0.333872	0.999927	sp|P62995|TRA2B_HUMAN	>0.05	MDA-MB-231
sp|Q15417|CNN3_HUMAN	13.7858	-0.693748	1.06113	-0.65378	0.513253	0.999927	sp|Q15417|CNN3_HUMAN	>0.05	MDA-MB-231
sp|Q6WCQ1|MPRIP_HUMAN	19.0839	0.0635447	0.924254	0.0687525	0.945187	0.999927	sp|Q6WCQ1|MPRIP_HUMAN	>0.05	MDA-MB-231
sp|Q8NBI5|S43A3_HUMAN	11.9314	-0.731754	1.13766	-0.643208	0.520089	0.999927	sp|Q8NBI5|S43A3_HUMAN	>0.05	MDA-MB-231
sp|Q8NE71|ABCF1_HUMAN	14.3017	0.414564	1.06199	0.390366	0.696266	0.999927	sp|Q8NE71|ABCF1_HUMAN	>0.05	MDA-MB-231
sp|Q92841|DDX17_HUMAN	20.2823	0.699306	0.897749	0.778955	0.436006	0.999927	sp|Q92841|DDX17_HUMAN	>0.05	MDA-MB-231
sp|Q9GZR7|DDX24_HUMAN	17.9627	0.322463	0.937099	0.344108	0.730765	0.999927	sp|Q9GZR7|DDX24_HUMAN	>0.05	MDA-MB-231
sp|Q9H0U4|RAB1B_HUMAN	21.0443	-0.188746	0.912448	-0.206857	0.836121	0.999927	sp|Q9H0U4|RAB1B_HUMAN	>0.05	MDA-MB-231
sp|Q9NZB2|F120A_HUMAN	16.5646	0.102542	0.968943	0.105829	0.915718	0.999927	sp|Q9NZB2|F120A_HUMAN	>0.05	MDA-MB-231
sp|Q9UBM7|DHCR7_HUMAN	14.6838	-0.58014	1.03715	-0.559362	0.575915	0.999927	sp|Q9UBM7|DHCR7_HUMAN	>0.05	MDA-MB-231
sp|Q9UHB6|LIMA1_HUMAN	22.4208	-0.0725488	0.986916	-0.0735106	0.9414	0.999927	sp|Q9UHB6|LIMA1_HUMAN	>0.05	MDA-MB-231
sp|Q9UHD1|CHRD1_HUMAN	15.0382	-0.282425	1.01413	-0.278489	0.780637	0.999927	sp|Q9UHD1|CHRD1_HUMAN	>0.05	MDA-MB-231
sp|O00116|ADAS_HUMAN	13.78	-0.143497	1.05501	-0.136015	0.89181	0.999927	sp|O00116|ADAS_HUMAN	>0.05	MDA-MB-231
sp|O00763|ACACB_HUMAN	6.30505	-0.54536	4.59932	-0.118574	0.905613	0.999927	sp|O00763|ACACB_HUMAN	>0.05	MDA-MB-231
sp|O43172|PRP4_HUMAN	11.9346	-1.20084	1.1653	-1.0305	0.302777	0.999927	sp|O43172|PRP4_HUMAN	>0.05	MDA-MB-231
sp|O75821|EIF3G_HUMAN	12.7307	-0.271831	1.0963	-0.247953	0.804171	0.999927	sp|O75821|EIF3G_HUMAN	>0.05	MDA-MB-231
sp|O95433|AHSA1_HUMAN	14.3112	-0.354867	1.03879	-0.341615	0.732641	0.999927	sp|O95433|AHSA1_HUMAN	>0.05	MDA-MB-231
sp|P04183|KITH_HUMAN	14.5199	0.0113343	1.02963	0.0110081	0.991217	0.999927	sp|P04183|KITH_HUMAN	>0.05	MDA-MB-231
sp|P06733|ENOA_HUMAN	18.6419	0.230322	0.941388	0.244662	0.806718	0.999927	sp|P06733|ENOA_HUMAN	>0.05	MDA-MB-231
sp|P09874|PARP1_HUMAN	16.9243	1.0001	0.98827	1.01197	0.311553	0.999927	sp|P09874|PARP1_HUMAN	>0.05	MDA-MB-231
sp|P15153|RAC2_HUMAN	17.6732	0.350079	0.943678	0.370973	0.710658	0.999927	sp|P15153|RAC2_HUMAN	>0.05	MDA-MB-231
sp|P42224|STAT1_HUMAN	19.4159	0.421762	0.904247	0.466423	0.640912	0.999927	sp|P42224|STAT1_HUMAN	>0.05	MDA-MB-231
sp|P53396|ACLY_HUMAN	14.5366	0.331493	1.03592	0.319999	0.748969	0.999927	sp|P53396|ACLY_HUMAN	>0.05	MDA-MB-231
sp|Q04917|1433F_HUMAN	11.2266	-0.285627	1.16977	-0.244174	0.807096	0.999927	sp|Q04917|1433F_HUMAN	>0.05	MDA-MB-231
sp|Q10570|CPSF1_HUMAN	14.9055	-0.123735	1.02161	-0.121117	0.903598	0.999927	sp|Q10570|CPSF1_HUMAN	>0.05	MDA-MB-231
sp|Q13347|EIF3I_HUMAN	17.2369	0.104658	0.958568	0.109181	0.913059	0.999927	sp|Q13347|EIF3I_HUMAN	>0.05	MDA-MB-231
sp|Q13418|ILK_HUMAN	13.6684	0.0590734	1.06449	0.0554946	0.955744	0.999927	sp|Q13418|ILK_HUMAN	>0.05	MDA-MB-231
sp|Q13501|SQSTM_HUMAN	19.9352	0.483988	0.916554	0.528052	0.597464	0.999927	sp|Q13501|SQSTM_HUMAN	>0.05	MDA-MB-231
sp|Q14232|EI2BA_HUMAN	16.2329	0.316667	0.980235	0.323052	0.746656	0.999927	sp|Q14232|EI2BA_HUMAN	>0.05	MDA-MB-231
sp|Q5VYK3|ECM29_HUMAN	9.62951	-0.656575	1.26534	-0.518892	0.603836	0.999927	sp|Q5VYK3|ECM29_HUMAN	>0.05	MDA-MB-231
sp|Q7L014|DDX46_HUMAN	16.5886	0.370552	0.97005	0.381993	0.702467	0.999927	sp|Q7L014|DDX46_HUMAN	>0.05	MDA-MB-231
sp|Q99873|ANM1_HUMAN	18.7897	1.03077	0.932116	1.10584	0.268796	0.999927	sp|Q99873|ANM1_HUMAN	>0.05	MDA-MB-231
sp|Q9NUQ6|SPS2L_HUMAN	15.8153	-0.3372	0.998914	-0.337567	0.73569	0.999927	sp|Q9NUQ6|SPS2L_HUMAN	>0.05	MDA-MB-231
sp|Q9UBU9|NXF1_HUMAN	12.9582	-0.334364	1.08992	-0.306778	0.759012	0.999927	sp|Q9UBU9|NXF1_HUMAN	>0.05	MDA-MB-231
sp|Q9UJS0|CMC2_HUMAN	13.9367	0.00324385	1.0535	0.00307912	0.997543	0.999927	sp|Q9UJS0|CMC2_HUMAN	>0.05	MDA-MB-231
sp|Q9UL25|RAB21_HUMAN	16.3147	0.3281	0.976803	0.335891	0.736953	0.999927	sp|Q9UL25|RAB21_HUMAN	>0.05	MDA-MB-231
sp|Q9UNM6|PSD13_HUMAN	14.6788	-0.588711	1.06774	-0.551364	0.581385	0.999927	sp|Q9UNM6|PSD13_HUMAN	>0.05	MDA-MB-231
sp|O15144|ARPC2_HUMAN	6.67151	-3.6794	1.83021	-2.01037	0.0443926	0.999927	sp|O15144|ARPC2_HUMAN	>0.05	MDA-MB-231
sp|O94776|MTA2_HUMAN	15.1667	0.529138	1.0187	0.519426	0.603464	0.999927	sp|O94776|MTA2_HUMAN	>0.05	MDA-MB-231
sp|P12956|XRCC6_HUMAN	18.3268	0.687417	0.943054	0.728927	0.466046	0.999927	sp|P12956|XRCC6_HUMAN	>0.05	MDA-MB-231
sp|P29692|EF1D_HUMAN	13.7464	-0.167402	1.06051	-0.15785	0.874575	0.999927	sp|P29692|EF1D_HUMAN	>0.05	MDA-MB-231
sp|P41250|GARS_HUMAN	13.5599	-0.0983476	1.06253	-0.0925598	0.926253	0.999927	sp|P41250|GARS_HUMAN	>0.05	MDA-MB-231
sp|P42166|LAP2A_HUMAN	16.9691	0.233039	0.970336	0.240163	0.810204	0.999927	sp|P42166|LAP2A_HUMAN	>0.05	MDA-MB-231
sp|P43246|MSH2_HUMAN	11.7409	-0.167126	1.13938	-0.146681	0.883384	0.999927	sp|P43246|MSH2_HUMAN	>0.05	MDA-MB-231
sp|P46459|NSF_HUMAN	15.8858	0.0478008	0.989384	0.0483137	0.961466	0.999927	sp|P46459|NSF_HUMAN	>0.05	MDA-MB-231
sp|Q13045|FLII_HUMAN	17.5314	-0.303114	0.960922	-0.315441	0.752427	0.999927	sp|Q13045|FLII_HUMAN	>0.05	MDA-MB-231
sp|Q13155|AIMP2_HUMAN	12.0391	-0.479128	1.12541	-0.425736	0.670301	0.999927	sp|Q13155|AIMP2_HUMAN	>0.05	MDA-MB-231
sp|Q13617|CUL2_HUMAN	9.78939	-0.970225	1.25272	-0.774497	0.438637	0.999927	sp|Q13617|CUL2_HUMAN	>0.05	MDA-MB-231
sp|Q15046|SYK_HUMAN	11.3976	-0.265795	1.17925	-0.225393	0.821674	0.999927	sp|Q15046|SYK_HUMAN	>0.05	MDA-MB-231
sp|Q53EU6|GPAT3_HUMAN	11.5377	-0.492835	1.14842	-0.429143	0.667819	0.999927	sp|Q53EU6|GPAT3_HUMAN	>0.05	MDA-MB-231
sp|Q5SRE5|NU188_HUMAN	12.08	-0.469316	1.1245	-0.417355	0.676419	0.999927	sp|Q5SRE5|NU188_HUMAN	>0.05	MDA-MB-231
sp|Q63HN8|RN213_HUMAN	11.6535	-0.318738	1.1537	-0.276274	0.782338	0.999927	sp|Q63HN8|RN213_HUMAN	>0.05	MDA-MB-231
sp|Q8TDD1|DDX54_HUMAN	17.1536	0.817677	0.966972	0.845605	0.397773	0.999927	sp|Q8TDD1|DDX54_HUMAN	>0.05	MDA-MB-231
sp|Q92930|RAB8B_HUMAN	17.9115	1.00566	0.953872	1.05429	0.291749	0.999927	sp|Q92930|RAB8B_HUMAN	>0.05	MDA-MB-231
sp|Q969V3|NCLN_HUMAN	11.4372	0.0213553	1.16024	0.018406	0.985315	0.999927	sp|Q969V3|NCLN_HUMAN	>0.05	MDA-MB-231
sp|Q9BWM7|SFXN3_HUMAN	12.1903	-0.432057	1.12982	-0.382413	0.702155	0.999927	sp|Q9BWM7|SFXN3_HUMAN	>0.05	MDA-MB-231
sp|Q9BZE4|NOG1_HUMAN	17.5626	0.865174	0.972333	0.889792	0.373578	0.999927	sp|Q9BZE4|NOG1_HUMAN	>0.05	MDA-MB-231
sp|Q9NU22|MDN1_HUMAN	12.526	0.397934	1.13704	0.349975	0.726357	0.999927	sp|Q9NU22|MDN1_HUMAN	>0.05	MDA-MB-231
sp|Q9P2E9|RRBP1_HUMAN	19.9268	1.2325	0.911097	1.35276	0.176132	0.999927	sp|Q9P2E9|RRBP1_HUMAN	>0.05	MDA-MB-231
sp|Q9UBX3|DIC_HUMAN	12.261	-0.674377	1.12491	-0.599494	0.548844	0.999927	sp|Q9UBX3|DIC_HUMAN	>0.05	MDA-MB-231
sp|Q9Y6B6|SAR1B_HUMAN	10.071	0.877308	1.49009	0.588764	0.55602	0.999927	sp|Q9Y6B6|SAR1B_HUMAN	>0.05	MDA-MB-231
sp|Q9Y6G9|DC1L1_HUMAN	11.5432	-0.35579	1.14872	-0.309726	0.756769	0.999927	sp|Q9Y6G9|DC1L1_HUMAN	>0.05	MDA-MB-231
sp|A2RRP1|NBAS_HUMAN	8.71771	-0.930365	1.32111	-0.704228	0.481291	0.999927	sp|A2RRP1|NBAS_HUMAN	>0.05	MDA-MB-231
sp|O15260|SURF4_HUMAN	12.3723	-0.159156	1.11144	-0.143198	0.886134	0.999927	sp|O15260|SURF4_HUMAN	>0.05	MDA-MB-231
sp|O43379|WDR62_HUMAN	8.24613	-1.40525	1.36876	-1.02666	0.304582	0.999927	sp|O43379|WDR62_HUMAN	>0.05	MDA-MB-231
sp|O60610|DIAP1_HUMAN	13.2115	-0.192355	1.09139	-0.176248	0.860099	0.999927	sp|O60610|DIAP1_HUMAN	>0.05	MDA-MB-231
sp|P05198|IF2A_HUMAN	12.3723	-0.159156	1.11144	-0.143198	0.886134	0.999927	sp|P05198|IF2A_HUMAN	>0.05	MDA-MB-231
sp|P09661|RU2A_HUMAN	11.1143	-0.800251	1.17445	-0.681386	0.495627	0.999927	sp|P09661|RU2A_HUMAN	>0.05	MDA-MB-231
sp|P12268|IMDH2_HUMAN	10.9576	-1.0197	1.20651	-0.845164	0.398019	0.999927	sp|P12268|IMDH2_HUMAN	>0.05	MDA-MB-231
sp|P18031|PTN1_HUMAN	13.6997	0.366042	1.06455	0.343845	0.730963	0.999927	sp|P18031|PTN1_HUMAN	>0.05	MDA-MB-231
sp|P26038|MOES_HUMAN	13.3279	0.286215	1.1212	0.255276	0.79851	0.999927	sp|P26038|MOES_HUMAN	>0.05	MDA-MB-231
sp|P26196|DDX6_HUMAN	12.803	0.065474	1.09161	0.0599795	0.952172	0.999927	sp|P26196|DDX6_HUMAN	>0.05	MDA-MB-231
sp|P32119|PRDX2_HUMAN	14.3592	0.264005	1.0356	0.254929	0.798778	0.999927	sp|P32119|PRDX2_HUMAN	>0.05	MDA-MB-231
sp|P40616|ARL1_HUMAN	8.01866	-1.31968	1.38941	-0.949815	0.342206	0.999927	sp|P40616|ARL1_HUMAN	>0.05	MDA-MB-231
sp|P49257|LMAN1_HUMAN	8.68236	-0.752846	1.32502	-0.568175	0.569916	0.999927	sp|P49257|LMAN1_HUMAN	>0.05	MDA-MB-231
sp|P51571|SSRD_HUMAN	15.1741	0.513885	1.01949	0.50406	0.614219	0.999927	sp|P51571|SSRD_HUMAN	>0.05	MDA-MB-231
sp|P55084|ECHB_HUMAN	12.6054	-0.102064	1.10022	-0.0927671	0.926089	0.999927	sp|P55084|ECHB_HUMAN	>0.05	MDA-MB-231
sp|P61981|1433G_HUMAN	20.081	-0.371053	0.93167	-0.398267	0.690434	0.999927	sp|P61981|1433G_HUMAN	>0.05	MDA-MB-231
sp|P84095|RHOG_HUMAN	14.4099	0.714721	1.04959	0.680953	0.495901	0.999927	sp|P84095|RHOG_HUMAN	>0.05	MDA-MB-231
sp|Q01518|CAP1_HUMAN	13.3411	-0.29087	1.11228	-0.261506	0.793702	0.999927	sp|Q01518|CAP1_HUMAN	>0.05	MDA-MB-231
sp|Q01650|LAT1_HUMAN	7.81208	0.0399875	1.46806	0.0272383	0.97827	0.999927	sp|Q01650|LAT1_HUMAN	>0.05	MDA-MB-231
sp|Q07955|SRSF1_HUMAN	16.9292	0.577831	0.963132	0.59995	0.548539	0.999927	sp|Q07955|SRSF1_HUMAN	>0.05	MDA-MB-231
sp|Q12834|CDC20_HUMAN	10.3488	-0.299355	1.23717	-0.241967	0.808805	0.999927	sp|Q12834|CDC20_HUMAN	>0.05	MDA-MB-231
sp|Q15003|CND2_HUMAN	6.14006	-0.751918	1.63612	-0.459572	0.645823	0.999927	sp|Q15003|CND2_HUMAN	>0.05	MDA-MB-231
sp|Q16629|SRSF7_HUMAN	18.629	1.26756	0.940988	1.34705	0.177965	0.999927	sp|Q16629|SRSF7_HUMAN	>0.05	MDA-MB-231
sp|Q3ZCQ8|TIM50_HUMAN	11.6213	-0.630185	1.1476	-0.549134	0.582914	0.999927	sp|Q3ZCQ8|TIM50_HUMAN	>0.05	MDA-MB-231
sp|Q8IZQ1|WDFY3_HUMAN	10.106	-1.03747	1.23493	-0.840109	0.400848	0.999927	sp|Q8IZQ1|WDFY3_HUMAN	>0.05	MDA-MB-231
sp|Q8NBQ5|DHB11_HUMAN	16.0568	0.0589988	0.995717	0.0592526	0.952751	0.999927	sp|Q8NBQ5|DHB11_HUMAN	>0.05	MDA-MB-231
sp|Q9BQ39|DDX50_HUMAN	14.64	0.203144	1.06973	0.189902	0.849386	0.999927	sp|Q9BQ39|DDX50_HUMAN	>0.05	MDA-MB-231
sp|Q9NPQ8|RIC8A_HUMAN	11.3176	-0.444407	1.15786	-0.383816	0.701115	0.999927	sp|Q9NPQ8|RIC8A_HUMAN	>0.05	MDA-MB-231
sp|Q9NVP1|DDX18_HUMAN	14.0977	0.209532	1.08333	0.193414	0.846634	0.999927	sp|Q9NVP1|DDX18_HUMAN	>0.05	MDA-MB-231
sp|Q9P0K7|RAI14_HUMAN	6.81137	-1.64646	1.70262	-0.967013	0.333537	0.999927	sp|Q9P0K7|RAI14_HUMAN	>0.05	MDA-MB-231
sp|Q9UNL2|SSRG_HUMAN	12.4584	0.236223	1.11162	0.212503	0.831715	0.999927	sp|Q9UNL2|SSRG_HUMAN	>0.05	MDA-MB-231
sp|O15258|RER1_HUMAN	10.1356	-0.405454	1.22898	-0.32991	0.741468	0.999927	sp|O15258|RER1_HUMAN	>0.05	MDA-MB-231
sp|O60313|OPA1_HUMAN	10.3818	-1.11608	1.22119	-0.913931	0.360753	0.999927	sp|O60313|OPA1_HUMAN	>0.05	MDA-MB-231
sp|O76094|SRP72_HUMAN	16.128	-0.0346486	0.998568	-0.0346983	0.97232	0.999927	sp|O76094|SRP72_HUMAN	>0.05	MDA-MB-231
sp|O94925|GLSK_HUMAN	9.76114	0.104328	1.25443	0.0831676	0.933718	0.999927	sp|O94925|GLSK_HUMAN	>0.05	MDA-MB-231
sp|P06576|ATPB_HUMAN	11.0864	-0.683543	1.17526	-0.581609	0.56083	0.999927	sp|P06576|ATPB_HUMAN	>0.05	MDA-MB-231
sp|P08195|4F2_HUMAN	13.1009	0.464372	1.08518	0.427921	0.668708	0.999927	sp|P08195|4F2_HUMAN	>0.05	MDA-MB-231
sp|P12004|PCNA_HUMAN	16.3776	0.292111	0.981078	0.297745	0.765898	0.999927	sp|P12004|PCNA_HUMAN	>0.05	MDA-MB-231
sp|P17980|PRS6A_HUMAN	12.5774	-0.00505103	1.10042	-0.0045901	0.996338	0.999927	sp|P17980|PRS6A_HUMAN	>0.05	MDA-MB-231
sp|P19525|E2AK2_HUMAN	20.1218	1.50434	0.910811	1.65165	0.0986059	0.999927	sp|P19525|E2AK2_HUMAN	>0.05	MDA-MB-231
sp|P20073|ANXA7_HUMAN	11.6044	-0.249352	1.14298	-0.218159	0.827305	0.999927	sp|P20073|ANXA7_HUMAN	>0.05	MDA-MB-231
sp|P46939|UTRO_HUMAN	4.94567	-0.724237	4.57604	-0.158267	0.874246	0.999927	sp|P46939|UTRO_HUMAN	>0.05	MDA-MB-231
sp|P52701|MSH6_HUMAN	8.30418	-0.560619	1.4216	-0.394357	0.693317	0.999927	sp|P52701|MSH6_HUMAN	>0.05	MDA-MB-231
sp|P52732|KIF11_HUMAN	6.08987	-1.72507	1.7819	-0.968107	0.332991	0.999927	sp|P52732|KIF11_HUMAN	>0.05	MDA-MB-231
sp|P60891|PRPS1_HUMAN	12.0947	-0.506461	1.12882	-0.448663	0.653675	0.999927	sp|P60891|PRPS1_HUMAN	>0.05	MDA-MB-231
sp|P61513|RL37A_HUMAN	14.6281	0.300925	1.05715	0.284658	0.775906	0.999927	sp|P61513|RL37A_HUMAN	>0.05	MDA-MB-231
sp|P62937|PPIA_HUMAN	19.4193	0.711844	0.910218	0.782058	0.43418	0.999927	sp|P62937|PPIA_HUMAN	>0.05	MDA-MB-231
sp|Q07960|RHG01_HUMAN	10.3221	-0.493327	1.20905	-0.408028	0.683253	0.999927	sp|Q07960|RHG01_HUMAN	>0.05	MDA-MB-231
sp|Q14166|TTL12_HUMAN	12.1169	0.0101092	1.12042	0.00902263	0.992801	0.999927	sp|Q14166|TTL12_HUMAN	>0.05	MDA-MB-231
sp|Q14683|SMC1A_HUMAN	15.2314	1.52834	1.08788	1.40488	0.160056	0.999927	sp|Q14683|SMC1A_HUMAN	>0.05	MDA-MB-231
sp|Q15269|PWP2_HUMAN	12.9331	0.0714145	1.09036	0.0654962	0.947779	0.999927	sp|Q15269|PWP2_HUMAN	>0.05	MDA-MB-231
sp|Q6PI48|SYDM_HUMAN	9.10854	0.0696672	1.32833	0.0524471	0.958172	0.999927	sp|Q6PI48|SYDM_HUMAN	>0.05	MDA-MB-231
sp|Q86YZ3|HORN_HUMAN	18.1933	1.10819	0.9448	1.17293	0.240823	0.999927	sp|Q86YZ3|HORN_HUMAN	>0.05	MDA-MB-231
sp|Q8TEX9|IPO4_HUMAN	10.6877	0.20475	1.19972	0.170665	0.864487	0.999927	sp|Q8TEX9|IPO4_HUMAN	>0.05	MDA-MB-231
sp|Q8WVM8|SCFD1_HUMAN	11.5128	-0.83832	1.17569	-0.713045	0.475818	0.999927	sp|Q8WVM8|SCFD1_HUMAN	>0.05	MDA-MB-231
sp|Q92598|HS105_HUMAN	14.6758	0.197834	1.02671	0.192688	0.847203	0.999927	sp|Q92598|HS105_HUMAN	>0.05	MDA-MB-231
sp|Q99661|KIF2C_HUMAN	9.77985	-0.522421	1.24113	-0.420923	0.673812	0.999927	sp|Q99661|KIF2C_HUMAN	>0.05	MDA-MB-231
sp|Q9BTW9|TBCD_HUMAN	11.6099	-0.115462	1.14302	-0.101015	0.919539	0.999927	sp|Q9BTW9|TBCD_HUMAN	>0.05	MDA-MB-231
sp|Q9BUN8|DERL1_HUMAN	7.66268	-0.251641	1.42349	-0.176777	0.859683	0.999927	sp|Q9BUN8|DERL1_HUMAN	>0.05	MDA-MB-231
sp|Q9HCC0|MCCB_HUMAN	7.21536	-1.39381	1.4629	-0.952772	0.340706	0.999927	sp|Q9HCC0|MCCB_HUMAN	>0.05	MDA-MB-231
sp|Q9NQC3|RTN4_HUMAN	6.33529	-1.53941	1.77238	-0.868557	0.385089	0.999927	sp|Q9NQC3|RTN4_HUMAN	>0.05	MDA-MB-231
sp|Q9NSE4|SYIM_HUMAN	12.542	0.110002	1.10264	0.0997628	0.920533	0.999927	sp|Q9NSE4|SYIM_HUMAN	>0.05	MDA-MB-231
sp|Q9NUU7|DD19A_HUMAN	14.3312	0.350555	1.03702	0.338043	0.735331	0.999927	sp|Q9NUU7|DD19A_HUMAN	>0.05	MDA-MB-231
sp|Q9NX20|RM16_HUMAN	10.0593	-0.272395	1.22476	-0.222407	0.823997	0.999927	sp|Q9NX20|RM16_HUMAN	>0.05	MDA-MB-231
sp|Q9UHD8|SEPT9_HUMAN	9.8672	-0.3375	1.24518	-0.271045	0.786356	0.999927	sp|Q9UHD8|SEPT9_HUMAN	>0.05	MDA-MB-231
sp|Q9UHQ9|NB5R1_HUMAN	13.1703	0.481576	1.0901	0.441771	0.658655	0.999927	sp|Q9UHQ9|NB5R1_HUMAN	>0.05	MDA-MB-231
sp|Q9UQE7|SMC3_HUMAN	21.3554	0.616335	0.881513	0.699179	0.48444	0.999927	sp|Q9UQE7|SMC3_HUMAN	>0.05	MDA-MB-231
sp|Q9Y399|RT02_HUMAN	9.53573	-0.958839	1.26654	-0.757054	0.449018	0.999927	sp|Q9Y399|RT02_HUMAN	>0.05	MDA-MB-231
sp|Q9Y3A5|SBDS_HUMAN	13.6099	-0.237541	1.06891	-0.222228	0.824137	0.999927	sp|Q9Y3A5|SBDS_HUMAN	>0.05	MDA-MB-231
sp|Q9Y5M8|SRPRB_HUMAN	11.1328	-0.526687	1.16919	-0.450472	0.65237	0.999927	sp|Q9Y5M8|SRPRB_HUMAN	>0.05	MDA-MB-231
sp|Q9Y6M1|IF2B2_HUMAN	12.4206	-0.168448	1.1101	-0.151741	0.879391	0.999927	sp|Q9Y6M1|IF2B2_HUMAN	>0.05	MDA-MB-231
sp|O00303|EIF3F_HUMAN	11.2969	-0.354674	1.16783	-0.303703	0.761354	0.999927	sp|O00303|EIF3F_HUMAN	>0.05	MDA-MB-231
sp|O00541|PESC_HUMAN	15.102	0.672573	1.03261	0.651335	0.51483	0.999927	sp|O00541|PESC_HUMAN	>0.05	MDA-MB-231
sp|O75396|SC22B_HUMAN	14.2449	0.646413	1.04985	0.615717	0.538081	0.999927	sp|O75396|SC22B_HUMAN	>0.05	MDA-MB-231
sp|P00533|EGFR_HUMAN	10.0369	0.0033369	1.22497	0.00272407	0.997827	0.999927	sp|P00533|EGFR_HUMAN	>0.05	MDA-MB-231
sp|P07737|PROF1_HUMAN	12.9523	-0.292263	1.14507	-0.255237	0.79854	0.999927	sp|P07737|PROF1_HUMAN	>0.05	MDA-MB-231
sp|P11388|TOP2A_HUMAN	16.6347	0.60169	0.97416	0.61765	0.536806	0.999927	sp|P11388|TOP2A_HUMAN	>0.05	MDA-MB-231
sp|P15311|EZRI_HUMAN	9.40853	-0.527178	1.27416	-0.413747	0.679059	0.999927	sp|P15311|EZRI_HUMAN	>0.05	MDA-MB-231
sp|P20340|RAB6A_HUMAN	10.8995	0.22817	1.18675	0.192264	0.847536	0.999927	sp|P20340|RAB6A_HUMAN	>0.05	MDA-MB-231
sp|P22392|NDKB_HUMAN	13.8018	0.460332	1.05786	0.435154	0.66345	0.999927	sp|P22392|NDKB_HUMAN	>0.05	MDA-MB-231
sp|P42677|RS27_HUMAN	11.1402	-0.546897	1.17075	-0.467135	0.640403	0.999927	sp|P42677|RS27_HUMAN	>0.05	MDA-MB-231
sp|P50570|DYN2_HUMAN	18.2615	0.550692	0.939031	0.586446	0.557576	0.999927	sp|P50570|DYN2_HUMAN	>0.05	MDA-MB-231
sp|P54578|UBP14_HUMAN	10.3593	-0.818571	1.21746	-0.672357	0.501356	0.999927	sp|P54578|UBP14_HUMAN	>0.05	MDA-MB-231
sp|P57678|GEMI4_HUMAN	11.308	-0.0794312	1.15766	-0.0686134	0.945297	0.999927	sp|P57678|GEMI4_HUMAN	>0.05	MDA-MB-231
sp|P59998|ARPC4_HUMAN	9.43148	-0.673681	1.31122	-0.513783	0.607404	0.999927	sp|P59998|ARPC4_HUMAN	>0.05	MDA-MB-231
sp|P61927|RL37_HUMAN	11.5057	0.106271	1.15186	0.0922602	0.926491	0.999927	sp|P61927|RL37_HUMAN	>0.05	MDA-MB-231
sp|P82930|RT34_HUMAN	9.89882	-0.839783	1.24103	-0.676684	0.498607	0.999927	sp|P82930|RT34_HUMAN	>0.05	MDA-MB-231
sp|Q14247|SRC8_HUMAN	9.07706	-1.21335	1.30677	-0.928513	0.353141	0.999927	sp|Q14247|SRC8_HUMAN	>0.05	MDA-MB-231
sp|Q70J99|UN13D_HUMAN	7.86215	-0.199773	1.41287	-0.141395	0.887558	0.999927	sp|Q70J99|UN13D_HUMAN	>0.05	MDA-MB-231
sp|Q92499|DDX1_HUMAN	12.8046	0.635317	1.09837	0.578419	0.562981	0.999927	sp|Q92499|DDX1_HUMAN	>0.05	MDA-MB-231
sp|Q96C36|P5CR2_HUMAN	7.95712	-1.1887	1.42328	-0.835182	0.403615	0.999927	sp|Q96C36|P5CR2_HUMAN	>0.05	MDA-MB-231
sp|Q96QK1|VPS35_HUMAN	11.1922	-0.253192	1.16789	-0.216794	0.828369	0.999927	sp|Q96QK1|VPS35_HUMAN	>0.05	MDA-MB-231
sp|Q9BSJ8|ESYT1_HUMAN	9.05835	-0.482376	1.28567	-0.375194	0.707516	0.999927	sp|Q9BSJ8|ESYT1_HUMAN	>0.05	MDA-MB-231
sp|Q9UN86|G3BP2_HUMAN	11.7455	0.0248132	1.15044	0.0215685	0.982792	0.999927	sp|Q9UN86|G3BP2_HUMAN	>0.05	MDA-MB-231
sp|Q9Y224|RTRAF_HUMAN	13.1735	0.104891	1.07878	0.0972307	0.922543	0.999927	sp|Q9Y224|RTRAF_HUMAN	>0.05	MDA-MB-231
sp|Q9Y277|VDAC3_HUMAN	12.0535	0.231531	1.12358	0.206065	0.83674	0.999927	sp|Q9Y277|VDAC3_HUMAN	>0.05	MDA-MB-231
sp|Q9Y2X3|NOP58_HUMAN	14.1048	0.852937	1.08325	0.787387	0.431055	0.999927	sp|Q9Y2X3|NOP58_HUMAN	>0.05	MDA-MB-231
sp|O00487|PSDE_HUMAN	9.80566	-0.246415	1.23904	-0.198876	0.84236	0.999927	sp|O00487|PSDE_HUMAN	>0.05	MDA-MB-231
sp|O43143|DHX15_HUMAN	21.7974	1.44733	0.877353	1.64966	0.0990128	0.999927	sp|O43143|DHX15_HUMAN	>0.05	MDA-MB-231
sp|O60488|ACSL4_HUMAN	12.7259	0.227987	1.09858	0.20753	0.835596	0.999927	sp|O60488|ACSL4_HUMAN	>0.05	MDA-MB-231
sp|O60701|UGDH_HUMAN	8.55322	-0.91166	1.33732	-0.681705	0.495426	0.999927	sp|O60701|UGDH_HUMAN	>0.05	MDA-MB-231
sp|O75694|NU155_HUMAN	13.3729	0.129793	1.07815	0.120385	0.904178	0.999927	sp|O75694|NU155_HUMAN	>0.05	MDA-MB-231
sp|P00374|DYR_HUMAN	11.764	0.270153	1.14876	0.23517	0.814077	0.999927	sp|P00374|DYR_HUMAN	>0.05	MDA-MB-231
sp|P22234|PUR6_HUMAN	8.17879	-0.300837	1.37367	-0.219002	0.826648	0.999927	sp|P22234|PUR6_HUMAN	>0.05	MDA-MB-231
sp|P46782|RS5_HUMAN	10.4166	0.52741	1.22277	0.431326	0.666232	0.999927	sp|P46782|RS5_HUMAN	>0.05	MDA-MB-231
sp|P49207|RL34_HUMAN	14.4729	0.671367	1.04866	0.640216	0.522032	0.999927	sp|P49207|RL34_HUMAN	>0.05	MDA-MB-231
sp|P49736|MCM2_HUMAN	9.39718	0.102769	1.27273	0.0807475	0.935643	0.999927	sp|P49736|MCM2_HUMAN	>0.05	MDA-MB-231
sp|P60866|RS20_HUMAN	11.588	0.241826	1.20302	0.201016	0.840686	0.999927	sp|P60866|RS20_HUMAN	>0.05	MDA-MB-231
sp|P63167|DYL1_HUMAN	8.42497	-1.17423	1.57358	-0.746213	0.455539	0.999927	sp|P63167|DYL1_HUMAN	>0.05	MDA-MB-231
sp|Q13616|CUL1_HUMAN	8.49361	-0.185924	1.32959	-0.139836	0.88879	0.999927	sp|Q13616|CUL1_HUMAN	>0.05	MDA-MB-231
sp|Q5T749|KPRP_HUMAN	8.18433	-0.111865	1.36622	-0.0818788	0.934743	0.999927	sp|Q5T749|KPRP_HUMAN	>0.05	MDA-MB-231
sp|Q6IAN0|DRS7B_HUMAN	13.2682	0.220136	1.08097	0.203647	0.838629	0.999927	sp|Q6IAN0|DRS7B_HUMAN	>0.05	MDA-MB-231
sp|Q6PIU2|NCEH1_HUMAN	7.55599	-0.792247	1.40501	-0.563875	0.572839	0.999927	sp|Q6PIU2|NCEH1_HUMAN	>0.05	MDA-MB-231
sp|Q8TB61|S35B2_HUMAN	11.3972	-0.0806261	1.15327	-0.0699109	0.944265	0.999927	sp|Q8TB61|S35B2_HUMAN	>0.05	MDA-MB-231
sp|Q8TC12|RDH11_HUMAN	12.3348	0.272044	1.11318	0.244385	0.806933	0.999927	sp|Q8TC12|RDH11_HUMAN	>0.05	MDA-MB-231
sp|Q8TCT9|HM13_HUMAN	11.2106	0.00444858	1.16566	0.00381635	0.996955	0.999927	sp|Q8TCT9|HM13_HUMAN	>0.05	MDA-MB-231
sp|Q8TDX7|NEK7_HUMAN	11.8986	-0.0843449	1.13257	-0.0744722	0.940635	0.999927	sp|Q8TDX7|NEK7_HUMAN	>0.05	MDA-MB-231
sp|Q8WWY3|PRP31_HUMAN	9.80566	-0.246415	1.23904	-0.198876	0.84236	0.999927	sp|Q8WWY3|PRP31_HUMAN	>0.05	MDA-MB-231
sp|Q92945|FUBP2_HUMAN	16.9646	1.8212	1.01928	1.78676	0.0739764	0.999927	sp|Q92945|FUBP2_HUMAN	>0.05	MDA-MB-231
sp|Q99439|CNN2_HUMAN	11.2051	-0.133939	1.16517	-0.114953	0.908483	0.999927	sp|Q99439|CNN2_HUMAN	>0.05	MDA-MB-231
sp|Q9H223|EHD4_HUMAN	12.2828	0.0123237	1.13011	0.0109049	0.991299	0.999927	sp|Q9H223|EHD4_HUMAN	>0.05	MDA-MB-231
sp|Q9HB71|CYBP_HUMAN	13.9915	0.0292758	1.05767	0.0276795	0.977918	0.999927	sp|Q9HB71|CYBP_HUMAN	>0.05	MDA-MB-231
sp|Q9UJX3|APC7_HUMAN	10.0685	-0.472905	1.23173	-0.383936	0.701026	0.999927	sp|Q9UJX3|APC7_HUMAN	>0.05	MDA-MB-231
sp|Q9UNF1|MAGD2_HUMAN	12.4971	0.558781	1.11326	0.501933	0.615715	0.999927	sp|Q9UNF1|MAGD2_HUMAN	>0.05	MDA-MB-231
sp|Q9UNQ2|DIM1_HUMAN	9.35834	-1.10366	1.29246	-0.853921	0.393149	0.999927	sp|Q9UNQ2|DIM1_HUMAN	>0.05	MDA-MB-231
sp|Q9Y3I0|RTCB_HUMAN	9.81121	-0.0884079	1.23603	-0.0715255	0.94298	0.999927	sp|Q9Y3I0|RTCB_HUMAN	>0.05	MDA-MB-231
sp|A0AVT1|UBA6_HUMAN	7.80192	-0.496484	1.38097	-0.359518	0.719208	0.999927	sp|A0AVT1|UBA6_HUMAN	>0.05	MDA-MB-231
sp|O00743|PPP6_HUMAN	6.85875	-1.53886	1.49745	-1.02766	0.304111	0.999927	sp|O00743|PPP6_HUMAN	>0.05	MDA-MB-231
sp|O14579|COPE_HUMAN	7.38995	-1.98672	1.48414	-1.33863	0.18069	0.999927	sp|O14579|COPE_HUMAN	>0.05	MDA-MB-231
sp|O60762|DPM1_HUMAN	11.8352	0.140533	1.14226	0.12303	0.902083	0.999927	sp|O60762|DPM1_HUMAN	>0.05	MDA-MB-231
sp|O75489|NDUS3_HUMAN	7.06196	-0.871533	1.45276	-0.599916	0.548562	0.999927	sp|O75489|NDUS3_HUMAN	>0.05	MDA-MB-231
sp|O75691|UTP20_HUMAN	7.11396	-0.395226	1.45024	-0.272524	0.785219	0.999927	sp|O75691|UTP20_HUMAN	>0.05	MDA-MB-231
sp|O94905|ERLN2_HUMAN	7.34143	-0.503168	1.41992	-0.354365	0.723066	0.999927	sp|O94905|ERLN2_HUMAN	>0.05	MDA-MB-231
sp|O95340|PAPS2_HUMAN	9.79986	0.513045	1.24476	0.412165	0.680219	0.999927	sp|O95340|PAPS2_HUMAN	>0.05	MDA-MB-231
sp|P08708|RS17_HUMAN	12.8304	0.854309	1.09872	0.777547	0.436836	0.999927	sp|P08708|RS17_HUMAN	>0.05	MDA-MB-231
sp|P16403|H12_HUMAN	9.71936	0.167844	1.25303	0.13395	0.893442	0.999927	sp|P16403|H12_HUMAN	>0.05	MDA-MB-231
sp|P24390|ERD21_HUMAN (+1)	9.32828	0.223525	1.26691	0.176433	0.859954	0.999927	sp|P24390|ERD21_HUMAN (+1)	>0.05	MDA-MB-231
sp|P24539|AT5F1_HUMAN	9.55575	0.127415	1.25285	0.101699	0.918995	0.999927	sp|P24539|AT5F1_HUMAN	>0.05	MDA-MB-231
sp|P35250|RFC2_HUMAN	8.86986	-0.989151	1.32168	-0.748404	0.454217	0.999927	sp|P35250|RFC2_HUMAN	>0.05	MDA-MB-231
sp|P42766|RL35_HUMAN	10.0329	0.570597	1.23287	0.462822	0.643492	0.999927	sp|P42766|RL35_HUMAN	>0.05	MDA-MB-231
sp|P48047|ATPO_HUMAN	9.16042	-0.332569	1.27751	-0.260326	0.794612	0.999927	sp|P48047|ATPO_HUMAN	>0.05	MDA-MB-231
sp|P49770|EI2BB_HUMAN	7.13267	-1.3334	1.46063	-0.912895	0.361298	0.999927	sp|P49770|EI2BB_HUMAN	>0.05	MDA-MB-231
sp|P51114|FXR1_HUMAN	14.202	0.272793	1.05312	0.259034	0.795609	0.999927	sp|P51114|FXR1_HUMAN	>0.05	MDA-MB-231
sp|P61020|RAB5B_HUMAN	9.36363	0.0684019	1.26237	0.0541853	0.956788	0.999927	sp|P61020|RAB5B_HUMAN	>0.05	MDA-MB-231
sp|P63241|IF5A1_HUMAN	14.9995	0.732744	1.02281	0.716404	0.473742	0.999927	sp|P63241|IF5A1_HUMAN	>0.05	MDA-MB-231
sp|P67775|PP2AA_HUMAN	7.53355	-0.410399	1.40421	-0.292263	0.770086	0.999927	sp|P67775|PP2AA_HUMAN	>0.05	MDA-MB-231
sp|Q02790|FKBP4_HUMAN	8.9274	-0.419237	1.29592	-0.323505	0.746313	0.999927	sp|Q02790|FKBP4_HUMAN	>0.05	MDA-MB-231
sp|Q08J23|NSUN2_HUMAN	11.356	0.711452	1.16127	0.612647	0.540109	0.999927	sp|Q08J23|NSUN2_HUMAN	>0.05	MDA-MB-231
sp|Q12905|ILF2_HUMAN	38.334	2.97788	0.73059	4.076	4.58171e-05	0.0192157	sp|Q12905|ILF2_HUMAN	<0.05	MDA-MB-231
sp|Q14690|RRP5_HUMAN	11.7936	0.794373	1.16047	0.684525	0.493644	0.999927	sp|Q14690|RRP5_HUMAN	>0.05	MDA-MB-231
sp|Q14738|2A5D_HUMAN	7.53909	-0.203387	1.40271	-0.144996	0.884714	0.999927	sp|Q14738|2A5D_HUMAN	>0.05	MDA-MB-231
sp|Q15397|PUM3_HUMAN	8.59942	0.353948	1.3292	0.266287	0.790018	0.999927	sp|Q15397|PUM3_HUMAN	>0.05	MDA-MB-231
sp|Q15404|RSU1_HUMAN	6.28666	-1.11149	1.54498	-0.719417	0.471884	0.999927	sp|Q15404|RSU1_HUMAN	>0.05	MDA-MB-231
sp|Q15437|SC23B_HUMAN	9.11952	-0.344904	1.27967	-0.269526	0.787525	0.999927	sp|Q15437|SC23B_HUMAN	>0.05	MDA-MB-231
sp|Q15629|TRAM1_HUMAN	7.33588	-0.72369	1.42185	-0.508976	0.610769	0.999927	sp|Q15629|TRAM1_HUMAN	>0.05	MDA-MB-231
sp|Q6DKI1|RL7L_HUMAN	9.76026	0.177916	1.26141	0.141045	0.887835	0.999927	sp|Q6DKI1|RL7L_HUMAN	>0.05	MDA-MB-231
sp|Q92621|NU205_HUMAN	14.6383	0.568185	1.03695	0.54794	0.583733	0.999927	sp|Q92621|NU205_HUMAN	>0.05	MDA-MB-231
sp|Q96EK5|KBP_HUMAN	12.1445	0.0824782	1.12628	0.0732308	0.941622	0.999927	sp|Q96EK5|KBP_HUMAN	>0.05	MDA-MB-231
sp|Q96GM8|TOE1_HUMAN	5.04531	-1.99684	1.76643	-1.13044	0.258292	0.999927	sp|Q96GM8|TOE1_HUMAN	>0.05	MDA-MB-231
sp|Q96JJ3|ELMO2_HUMAN	7.02106	-0.89082	1.46985	-0.606061	0.544474	0.999927	sp|Q96JJ3|ELMO2_HUMAN	>0.05	MDA-MB-231
sp|Q96RL7|VP13A_HUMAN	5.77972	-1.53313	1.63032	-0.940384	0.34702	0.999927	sp|Q96RL7|VP13A_HUMAN	>0.05	MDA-MB-231
sp|Q9NRN7|ADPPT_HUMAN	7.528	-0.621899	1.41236	-0.440327	0.659701	0.999927	sp|Q9NRN7|ADPPT_HUMAN	>0.05	MDA-MB-231
sp|Q9NYP7|ELOV5_HUMAN	8.94405	0.104036	1.30533	0.079701	0.936475	0.999927	sp|Q9NYP7|ELOV5_HUMAN	>0.05	MDA-MB-231
sp|Q9UBB4|ATX10_HUMAN	6.47877	-0.971494	1.54779	-0.627666	0.530223	0.999927	sp|Q9UBB4|ATX10_HUMAN	>0.05	MDA-MB-231
sp|Q9UI26|IPO11_HUMAN	9.67291	-0.0022539	1.24544	-0.00180972	0.998556	0.999927	sp|Q9UI26|IPO11_HUMAN	>0.05	MDA-MB-231
sp|A3KN83|SBNO1_HUMAN	6.1428	-1.28255	1.56833	-0.817782	0.413482	0.999927	sp|A3KN83|SBNO1_HUMAN	>0.05	MDA-MB-231
sp|O00422|SAP18_HUMAN	15.683	0.922384	1.01761	0.906424	0.364711	0.999927	sp|O00422|SAP18_HUMAN	>0.05	MDA-MB-231
sp|O15143|ARC1B_HUMAN	6.83631	-1.0495	1.48687	-0.705846	0.480284	0.999927	sp|O15143|ARC1B_HUMAN	>0.05	MDA-MB-231
sp|O15269|SPTC1_HUMAN	9.03191	0.452768	1.29296	0.35018	0.726204	0.999927	sp|O15269|SPTC1_HUMAN	>0.05	MDA-MB-231
sp|O43175|SERA_HUMAN	7.82037	-0.124576	1.3753	-0.0905811	0.927825	0.999927	sp|O43175|SERA_HUMAN	>0.05	MDA-MB-231
sp|O43395|PRPF3_HUMAN	7.26274	-1.30041	1.49086	-0.872251	0.383071	0.999927	sp|O43395|PRPF3_HUMAN	>0.05	MDA-MB-231
sp|O43747|AP1G1_HUMAN	12.606	0.532166	1.11641	0.476678	0.633591	0.999927	sp|O43747|AP1G1_HUMAN	>0.05	MDA-MB-231
sp|O95478|NSA2_HUMAN	5.37304	-1.2999	1.68577	-0.771103	0.440646	0.999927	sp|O95478|NSA2_HUMAN	>0.05	MDA-MB-231
sp|P07384|CAN1_HUMAN	6.87721	-1.02853	1.47342	-0.698056	0.485142	0.999927	sp|P07384|CAN1_HUMAN	>0.05	MDA-MB-231
sp|P10155|RO60_HUMAN	6.78431	-1.63439	1.69839	-0.962315	0.335891	0.999927	sp|P10155|RO60_HUMAN	>0.05	MDA-MB-231
sp|P11172|UMPS_HUMAN	5.4889	-0.858776	1.66212	-0.516676	0.605382	0.999927	sp|P11172|UMPS_HUMAN	>0.05	MDA-MB-231
sp|P14678|RSMB_HUMAN	9.65046	0.285501	1.24507	0.229306	0.818631	0.999927	sp|P14678|RSMB_HUMAN	>0.05	MDA-MB-231
sp|P17612|KAPCA_HUMAN	8.66509	-0.00133715	1.37364	-0.000973437	0.999223	0.999927	sp|P17612|KAPCA_HUMAN	>0.05	MDA-MB-231
sp|P19338|NUCL_HUMAN	24.3836	3.31632	1.91094	1.73544	0.082663	0.999927	sp|P19338|NUCL_HUMAN	>0.05	MDA-MB-231
sp|P20700|LMNB1_HUMAN	7.70452	-0.379301	1.39714	-0.271483	0.786019	0.999927	sp|P20700|LMNB1_HUMAN	>0.05	MDA-MB-231
sp|P35268|RL22_HUMAN	14.6741	0.560001	1.08939	0.51405	0.607217	0.999927	sp|P35268|RL22_HUMAN	>0.05	MDA-MB-231
sp|P39748|FEN1_HUMAN	9.06172	0.119153	1.28659	0.0926115	0.926212	0.999927	sp|P39748|FEN1_HUMAN	>0.05	MDA-MB-231
sp|P41227|NAA10_HUMAN	11.0486	0.62607	1.17809	0.531427	0.595123	0.999927	sp|P41227|NAA10_HUMAN	>0.05	MDA-MB-231
sp|P43490|NAMPT_HUMAN	6.97011	-0.508187	1.49112	-0.340809	0.733247	0.999927	sp|P43490|NAMPT_HUMAN	>0.05	MDA-MB-231
sp|P51149|RAB7A_HUMAN	11.2177	0.803122	1.17178	0.685383	0.493102	0.999927	sp|P51149|RAB7A_HUMAN	>0.05	MDA-MB-231
sp|P53007|TXTP_HUMAN	10.2004	-0.639979	1.23669	-0.517491	0.604813	0.999927	sp|P53007|TXTP_HUMAN	>0.05	MDA-MB-231
sp|P60953|CDC42_HUMAN	8.67194	-0.187452	1.3093	-0.143169	0.886157	0.999927	sp|P60953|CDC42_HUMAN	>0.05	MDA-MB-231
sp|P61163|ACTZ_HUMAN	9.03191	0.452768	1.29296	0.35018	0.726204	0.999927	sp|P61163|ACTZ_HUMAN	>0.05	MDA-MB-231
sp|P82914|RT15_HUMAN	8.0832	-0.408474	1.36011	-0.300325	0.763929	0.999927	sp|P82914|RT15_HUMAN	>0.05	MDA-MB-231
sp|Q12788|TBL3_HUMAN	10.1629	0.573418	1.22006	0.469991	0.638362	0.999927	sp|Q12788|TBL3_HUMAN	>0.05	MDA-MB-231
sp|Q13257|MD2L1_HUMAN	8.91605	0.241768	1.29494	0.186703	0.851893	0.999927	sp|Q13257|MD2L1_HUMAN	>0.05	MDA-MB-231
sp|Q13492|PICAL_HUMAN	10.3793	0.173276	1.20617	0.143658	0.88577	0.999927	sp|Q13492|PICAL_HUMAN	>0.05	MDA-MB-231
sp|Q13557|KCC2D_HUMAN	5.05822	-1.61051	1.73416	-0.928696	0.353047	0.999927	sp|Q13557|KCC2D_HUMAN	>0.05	MDA-MB-231
sp|Q13637|RAB32_HUMAN	9.62272	-0.523511	1.27192	-0.411591	0.680639	0.999927	sp|Q13637|RAB32_HUMAN	>0.05	MDA-MB-231
sp|Q14019|COTL1_HUMAN	7.68102	-0.788094	1.63896	-0.480849	0.630624	0.999927	sp|Q14019|COTL1_HUMAN	>0.05	MDA-MB-231
sp|Q14847|LASP1_HUMAN	7.95624	-1.09603	1.38448	-0.791653	0.428563	0.999927	sp|Q14847|LASP1_HUMAN	>0.05	MDA-MB-231
sp|Q15084|PDIA6_HUMAN	8.02913	0.531293	1.37702	0.38583	0.699623	0.999927	sp|Q15084|PDIA6_HUMAN	>0.05	MDA-MB-231
sp|Q15126|PMVK_HUMAN	8.35712	-0.300454	1.33405	-0.225219	0.821809	0.999927	sp|Q15126|PMVK_HUMAN	>0.05	MDA-MB-231
sp|Q16401|PSMD5_HUMAN	5.69766	0.104796	1.65241	0.0634201	0.949432	0.999927	sp|Q16401|PSMD5_HUMAN	>0.05	MDA-MB-231
sp|Q32P41|TRM5_HUMAN	3.72191	-0.548288	2.21093	-0.24799	0.804142	0.999927	sp|Q32P41|TRM5_HUMAN	>0.05	MDA-MB-231
sp|Q53H96|P5CR3_HUMAN	10.5416	0.512956	1.20382	0.426108	0.67003	0.999927	sp|Q53H96|P5CR3_HUMAN	>0.05	MDA-MB-231
sp|Q6NXE6|ARMC6_HUMAN	6.03119	-0.776751	1.57026	-0.494663	0.620838	0.999927	sp|Q6NXE6|ARMC6_HUMAN	>0.05	MDA-MB-231
sp|Q6UWP7|LCLT1_HUMAN	9.98954	-0.0910269	1.23048	-0.0739767	0.941029	0.999927	sp|Q6UWP7|LCLT1_HUMAN	>0.05	MDA-MB-231
sp|Q6UXN9|WDR82_HUMAN	6.88276	-0.780514	1.46621	-0.532334	0.594495	0.999927	sp|Q6UXN9|WDR82_HUMAN	>0.05	MDA-MB-231
sp|Q8IY81|SPB1_HUMAN	15.5825	1.36718	1.01984	1.34059	0.180055	0.999927	sp|Q8IY81|SPB1_HUMAN	>0.05	MDA-MB-231
sp|Q96K37|S35E1_HUMAN	7.74412	0.0470822	1.39552	0.033738	0.973086	0.999927	sp|Q96K37|S35E1_HUMAN	>0.05	MDA-MB-231
sp|Q9BU23|LMF2_HUMAN	8.99231	0.090132	1.29944	0.0693624	0.944701	0.999927	sp|Q9BU23|LMF2_HUMAN	>0.05	MDA-MB-231
sp|Q9H0D6|XRN2_HUMAN	16.0992	1.95705	1.03692	1.88738	0.0591098	0.999927	sp|Q9H0D6|XRN2_HUMAN	>0.05	MDA-MB-231
sp|Q9H845|ACAD9_HUMAN	4.0797	-5.45666	2.43838	-2.23782	0.025233	0.999927	sp|Q9H845|ACAD9_HUMAN	>0.05	MDA-MB-231
sp|Q9NRX1|PNO1_HUMAN	9.18442	0.151207	1.27594	0.118506	0.905666	0.999927	sp|Q9NRX1|PNO1_HUMAN	>0.05	MDA-MB-231
sp|Q9NX63|MIC19_HUMAN	6.57903	-0.464105	1.49399	-0.310649	0.756068	0.999927	sp|Q9NX63|MIC19_HUMAN	>0.05	MDA-MB-231
sp|Q9UMS4|PRP19_HUMAN	10.0811	0.556239	1.22465	0.454202	0.649683	0.999927	sp|Q9UMS4|PRP19_HUMAN	>0.05	MDA-MB-231
sp|Q9Y3T9|NOC2L_HUMAN	8.64768	0.338309	1.31668	0.256941	0.797225	0.999927	sp|Q9Y3T9|NOC2L_HUMAN	>0.05	MDA-MB-231
sp|Q9Y5L0|TNPO3_HUMAN	7.18866	1.15912	1.66978	0.694175	0.487572	0.999927	sp|Q9Y5L0|TNPO3_HUMAN	>0.05	MDA-MB-231
sp|A0FGR8|ESYT2_HUMAN	11.7903	0.618692	1.15795	0.534299	0.593135	0.999927	sp|A0FGR8|ESYT2_HUMAN	>0.05	MDA-MB-231
sp|O60716|CTND1_HUMAN	7.38944	0.711845	1.44561	0.492417	0.622424	0.999927	sp|O60716|CTND1_HUMAN	>0.05	MDA-MB-231
sp|O75832|PSD10_HUMAN	10.2223	0.880097	1.22558	0.718106	0.472692	0.999927	sp|O75832|PSD10_HUMAN	>0.05	MDA-MB-231
sp|O95747|OXSR1_HUMAN	8.99412	-0.107125	1.29198	-0.0829156	0.933919	0.999927	sp|O95747|OXSR1_HUMAN	>0.05	MDA-MB-231
sp|P00403|COX2_HUMAN	5.58361	-0.558291	1.61543	-0.345599	0.729644	0.999927	sp|P00403|COX2_HUMAN	>0.05	MDA-MB-231
sp|P04818|TYSY_HUMAN	5.80553	-0.978454	1.61647	-0.605304	0.544977	0.999927	sp|P04818|TYSY_HUMAN	>0.05	MDA-MB-231
sp|P08240|SRPRA_HUMAN	11.4394	1.44641	1.18789	1.21763	0.223365	0.999927	sp|P08240|SRPRA_HUMAN	>0.05	MDA-MB-231
sp|P09382|LEG1_HUMAN	5.68837	-0.760709	1.83277	-0.41506	0.678098	0.999927	sp|P09382|LEG1_HUMAN	>0.05	MDA-MB-231
sp|P10620|MGST1_HUMAN	7.22789	-0.845871	1.67502	-0.504992	0.613564	0.999927	sp|P10620|MGST1_HUMAN	>0.05	MDA-MB-231
sp|P17152|TMM11_HUMAN	6.62729	-0.480018	1.48589	-0.32305	0.746657	0.999927	sp|P17152|TMM11_HUMAN	>0.05	MDA-MB-231
sp|P23284|PPIB_HUMAN	16.5419	0.81554	1.00927	0.808047	0.419064	0.999927	sp|P23284|PPIB_HUMAN	>0.05	MDA-MB-231
sp|P25490|TYY1_HUMAN	5.73482	-0.455357	1.63442	-0.278604	0.780549	0.999927	sp|P25490|TYY1_HUMAN	>0.05	MDA-MB-231
sp|P25788|PSA3_HUMAN	8.0156	-0.680172	1.37708	-0.493924	0.62136	0.999927	sp|P25788|PSA3_HUMAN	>0.05	MDA-MB-231
sp|P28331|NDUS1_HUMAN	6.63839	-0.0095669	1.48919	-0.00642425	0.994874	0.999927	sp|P28331|NDUS1_HUMAN	>0.05	MDA-MB-231
sp|P28340|DPOD1_HUMAN	3.32285	-5.16162	2.61228	-1.97591	0.0481655	0.999927	sp|P28340|DPOD1_HUMAN	>0.05	MDA-MB-231
sp|P30876|RPB2_HUMAN	5.07668	-0.923513	1.69826	-0.5438	0.586579	0.999927	sp|P30876|RPB2_HUMAN	>0.05	MDA-MB-231
sp|P31930|QCR1_HUMAN	6.2064	0.0471256	1.57215	0.0299753	0.976087	0.999927	sp|P31930|QCR1_HUMAN	>0.05	MDA-MB-231
sp|P31939|PUR9_HUMAN	7.82904	-0.567961	1.42694	-0.398027	0.690611	0.999927	sp|P31939|PUR9_HUMAN	>0.05	MDA-MB-231
sp|P31947|1433S_HUMAN	10.5038	0.0317956	1.20546	0.0263764	0.978957	0.999927	sp|P31947|1433S_HUMAN	>0.05	MDA-MB-231
sp|P46060|RAGP1_HUMAN	3.71817	-1.5598	2.1877	-0.712987	0.475854	0.999927	sp|P46060|RAGP1_HUMAN	>0.05	MDA-MB-231
sp|P48507|GSH0_HUMAN	9.66891	0.588778	1.24712	0.47211	0.636848	0.999927	sp|P48507|GSH0_HUMAN	>0.05	MDA-MB-231
sp|P52565|GDIR1_HUMAN	9.4359	0.529107	1.26136	0.419472	0.674871	0.999927	sp|P52565|GDIR1_HUMAN	>0.05	MDA-MB-231
sp|P61224|RAP1B_HUMAN	9.27783	0.663736	1.28218	0.517663	0.604693	0.999927	sp|P61224|RAP1B_HUMAN	>0.05	MDA-MB-231
sp|P61326|MGN_HUMAN	9.69741	0.602128	1.27826	0.471052	0.637604	0.999927	sp|P61326|MGN_HUMAN	>0.05	MDA-MB-231
sp|P62333|PRS10_HUMAN	8.1072	0.139205	1.35081	0.103053	0.917921	0.999927	sp|P62333|PRS10_HUMAN	>0.05	MDA-MB-231
sp|P78346|RPP30_HUMAN	6.42408	-1.1169	1.52595	-0.731939	0.464206	0.999927	sp|P78346|RPP30_HUMAN	>0.05	MDA-MB-231
sp|P82675|RT05_HUMAN	5.08222	-0.597735	1.69523	-0.352599	0.724389	0.999927	sp|P82675|RT05_HUMAN	>0.05	MDA-MB-231
sp|Q02241|KIF23_HUMAN	7.56491	0.146626	1.39934	0.104782	0.916549	0.999927	sp|Q02241|KIF23_HUMAN	>0.05	MDA-MB-231
sp|Q05397|FAK1_HUMAN	3.60232	-2.52147	2.26737	-1.11207	0.26611	0.999927	sp|Q05397|FAK1_HUMAN	>0.05	MDA-MB-231
sp|Q12769|NU160_HUMAN	12.2001	0.0536289	1.14369	0.0468912	0.9626	0.999927	sp|Q12769|NU160_HUMAN	>0.05	MDA-MB-231
sp|Q12904|AIMP1_HUMAN	7.25563	0.243732	1.44012	0.169244	0.865605	0.999927	sp|Q12904|AIMP1_HUMAN	>0.05	MDA-MB-231
sp|Q15436|SC23A_HUMAN	7.66542	-0.63221	1.39506	-0.453177	0.650421	0.999927	sp|Q15436|SC23A_HUMAN	>0.05	MDA-MB-231
sp|Q15758|AAAT_HUMAN	9.92064	0.021596	1.23668	0.0174629	0.986067	0.999927	sp|Q15758|AAAT_HUMAN	>0.05	MDA-MB-231
sp|Q5JVF3|PCID2_HUMAN	4.55864	-2.42906	2.01734	-1.20409	0.228556	0.999927	sp|Q5JVF3|PCID2_HUMAN	>0.05	MDA-MB-231
sp|Q6UB35|C1TM_HUMAN	8.8118	0.539619	1.30678	0.412938	0.679652	0.999927	sp|Q6UB35|C1TM_HUMAN	>0.05	MDA-MB-231
sp|Q8N163|CCAR2_HUMAN	3.32285	-5.16162	2.61228	-1.97591	0.0481655	0.999927	sp|Q8N163|CCAR2_HUMAN	>0.05	MDA-MB-231
sp|Q8TC07|TBC15_HUMAN	7.09887	-0.0349251	1.43723	-0.0243002	0.980613	0.999927	sp|Q8TC07|TBC15_HUMAN	>0.05	MDA-MB-231
sp|Q8TCG1|CIP2A_HUMAN	6.85476	-0.593593	1.46985	-0.403845	0.686327	0.999927	sp|Q8TCG1|CIP2A_HUMAN	>0.05	MDA-MB-231
sp|Q8WWC4|MAIP1_HUMAN	7.98025	-0.49299	1.3693	-0.360032	0.718824	0.999927	sp|Q8WWC4|MAIP1_HUMAN	>0.05	MDA-MB-231
sp|Q8WYP5|ELYS_HUMAN	9.08017	0.437493	1.28612	0.340165	0.733732	0.999927	sp|Q8WYP5|ELYS_HUMAN	>0.05	MDA-MB-231
sp|Q92734|TFG_HUMAN	4.95527	-1.84485	1.94131	-0.950312	0.341954	0.999927	sp|Q92734|TFG_HUMAN	>0.05	MDA-MB-231
sp|Q96FW1|OTUB1_HUMAN	7.10442	0.182347	1.4404	0.126594	0.899262	0.999927	sp|Q96FW1|OTUB1_HUMAN	>0.05	MDA-MB-231
sp|Q96G23|CERS2_HUMAN	5.65432	-1.11052	1.62258	-0.684416	0.493713	0.999927	sp|Q96G23|CERS2_HUMAN	>0.05	MDA-MB-231
sp|Q99653|CHP1_HUMAN	6.87695	0.315011	1.47311	0.213841	0.830671	0.999927	sp|Q99653|CHP1_HUMAN	>0.05	MDA-MB-231
sp|Q99808|S29A1_HUMAN	8.92341	0.216642	1.29101	0.167809	0.866734	0.999927	sp|Q99808|S29A1_HUMAN	>0.05	MDA-MB-231
sp|Q9BTE3|MCMBP_HUMAN	9.36519	0.857792	1.27559	0.672466	0.501287	0.999927	sp|Q9BTE3|MCMBP_HUMAN	>0.05	MDA-MB-231
sp|Q9BUP0|EFHD1_HUMAN	5.50866	-0.924515	1.86824	-0.49486	0.620699	0.999927	sp|Q9BUP0|EFHD1_HUMAN	>0.05	MDA-MB-231
sp|Q9BXP5|SRRT_HUMAN	11.1135	1.06451	1.1796	0.902431	0.366828	0.999927	sp|Q9BXP5|SRRT_HUMAN	>0.05	MDA-MB-231
sp|Q9H4L5|OSBL3_HUMAN	4.45258	-1.11101	2.02042	-0.54989	0.582395	0.999927	sp|Q9H4L5|OSBL3_HUMAN	>0.05	MDA-MB-231
sp|Q9HC07|TM165_HUMAN	5.07668	-0.923513	1.69826	-0.5438	0.586579	0.999927	sp|Q9HC07|TM165_HUMAN	>0.05	MDA-MB-231
sp|Q9HD20|AT131_HUMAN	6.83605	0.301485	1.47413	0.204517	0.837949	0.999927	sp|Q9HD20|AT131_HUMAN	>0.05	MDA-MB-231
sp|Q9NY93|DDX56_HUMAN	5.92824	-0.907497	1.58758	-0.571622	0.567578	0.999927	sp|Q9NY93|DDX56_HUMAN	>0.05	MDA-MB-231
sp|Q9NZM1|MYOF_HUMAN	9.18547	0.806959	1.37414	0.587247	0.557038	0.999927	sp|Q9NZM1|MYOF_HUMAN	>0.05	MDA-MB-231
sp|Q9UBE0|SAE1_HUMAN	5.4311	-0.0732907	1.69723	-0.0431826	0.965556	0.999927	sp|Q9UBE0|SAE1_HUMAN	>0.05	MDA-MB-231
sp|Q9UHI6|DDX20_HUMAN	6.72444	0.72994	1.53305	0.476136	0.633977	0.999927	sp|Q9UHI6|DDX20_HUMAN	>0.05	MDA-MB-231
sp|Q9UJZ1|STML2_HUMAN	2.68004	-1.49195	2.80136	-0.53258	0.594324	0.999927	sp|Q9UJZ1|STML2_HUMAN	>0.05	MDA-MB-231
sp|Q9UM00|TMCO1_HUMAN	7.33189	0.0587358	1.41735	0.0414406	0.966945	0.999927	sp|Q9UM00|TMCO1_HUMAN	>0.05	MDA-MB-231
sp|Q9Y265|RUVB1_HUMAN	6.48587	0.403801	1.53294	0.263417	0.792229	0.999927	sp|Q9Y265|RUVB1_HUMAN	>0.05	MDA-MB-231
sp|Q9Y2Q3|GSTK1_HUMAN	7.4546	0.0989125	1.41561	0.0698727	0.944295	0.999927	sp|Q9Y2Q3|GSTK1_HUMAN	>0.05	MDA-MB-231
sp|Q9Y305|ACOT9_HUMAN	8.38667	0.414477	1.33166	0.311247	0.755613	0.999927	sp|Q9Y305|ACOT9_HUMAN	>0.05	MDA-MB-231
sp|Q9Y4P3|TBL2_HUMAN	10.4242	1.63526	1.28879	1.26883	0.204501	0.999927	sp|Q9Y4P3|TBL2_HUMAN	>0.05	MDA-MB-231
sp|Q9Y679|AUP1_HUMAN	6.7376	-0.412902	1.53145	-0.269615	0.787456	0.999927	sp|Q9Y679|AUP1_HUMAN	>0.05	MDA-MB-231
sp|P55265|DSRAD_HUMAN	149.882	5.04981	0.52203	9.67342	3.91079e-22	8.20093e-19	sp|P55265|DSRAD_HUMAN	<0.05	MDA-MB-231
sp|A1L0T0|ILVBL_HUMAN	7.88154	0.0288781	1.37266	0.0210381	0.983215	0.999927	sp|A1L0T0|ILVBL_HUMAN	>0.05	MDA-MB-231
sp|O00139|KIF2A_HUMAN	5.88915	-1.27428	1.61206	-0.790466	0.429256	0.999927	sp|O00139|KIF2A_HUMAN	>0.05	MDA-MB-231
sp|O14908|GIPC1_HUMAN	4.85657	-0.82383	1.72776	-0.476819	0.633491	0.999927	sp|O14908|GIPC1_HUMAN	>0.05	MDA-MB-231
sp|O14949|QCR8_HUMAN	6.70406	-0.467501	1.73234	-0.269867	0.787262	0.999927	sp|O14949|QCR8_HUMAN	>0.05	MDA-MB-231
sp|O14965|AURKA_HUMAN	5.87599	0.0955452	1.5759	0.0606291	0.951655	0.999927	sp|O14965|AURKA_HUMAN	>0.05	MDA-MB-231
sp|O15226|NKRF_HUMAN	12.2838	2.54092	1.34537	1.88864	0.0589401	0.999927	sp|O15226|NKRF_HUMAN	>0.05	MDA-MB-231
sp|O43447|PPIH_HUMAN	5.73457	1.15272	1.8217	0.63277	0.526884	0.999927	sp|O43447|PPIH_HUMAN	>0.05	MDA-MB-231
sp|O43592|XPOT_HUMAN	9.42237	-0.500659	1.30781	-0.382823	0.701851	0.999927	sp|O43592|XPOT_HUMAN	>0.05	MDA-MB-231
sp|O43615|TIM44_HUMAN	8.85451	0.345513	1.30543	0.264674	0.791261	0.999927	sp|O43615|TIM44_HUMAN	>0.05	MDA-MB-231
sp|O43809|CPSF5_HUMAN	9.80877	1.29342	1.26598	1.02168	0.306934	0.999927	sp|O43809|CPSF5_HUMAN	>0.05	MDA-MB-231
sp|O43837|IDH3B_HUMAN	9.70053	0.0885631	1.25352	0.0706515	0.943675	0.999927	sp|O43837|IDH3B_HUMAN	>0.05	MDA-MB-231
sp|O60493|SNX3_HUMAN	8.20191	0.325556	1.34407	0.242216	0.808613	0.999927	sp|O60493|SNX3_HUMAN	>0.05	MDA-MB-231
sp|O60749|SNX2_HUMAN	5.62426	1.10813	1.84103	0.601908	0.547236	0.999927	sp|O60749|SNX2_HUMAN	>0.05	MDA-MB-231
sp|O75083|WDR1_HUMAN	4.99798	-2.37935	1.9538	-1.21781	0.223298	0.999927	sp|O75083|WDR1_HUMAN	>0.05	MDA-MB-231
sp|O75340|PDCD6_HUMAN	7.08752	0.808333	1.46426	0.552043	0.580919	0.999927	sp|O75340|PDCD6_HUMAN	>0.05	MDA-MB-231
sp|O75718|CRTAP_HUMAN	6.34202	0.303188	1.52221	0.199177	0.842125	0.999927	sp|O75718|CRTAP_HUMAN	>0.05	MDA-MB-231
sp|O75964|ATP5L_HUMAN	5.50362	-0.946684	1.8503	-0.511639	0.608904	0.999927	sp|O75964|ATP5L_HUMAN	>0.05	MDA-MB-231
sp|O95819|M4K4_HUMAN	11.8421	1.84122	1.18954	1.54784	0.12166	0.999927	sp|O95819|M4K4_HUMAN	>0.05	MDA-MB-231
sp|O96008|TOM40_HUMAN	4.6589	-1.39661	1.79178	-0.779456	0.435711	0.999927	sp|O96008|TOM40_HUMAN	>0.05	MDA-MB-231
sp|P00414|COX3_HUMAN	5.60762	0.236208	1.62142	0.14568	0.884174	0.999927	sp|P00414|COX3_HUMAN	>0.05	MDA-MB-231
sp|P01892|1A02_HUMAN	15.4745	1.31805	1.0235	1.28778	0.197821	0.999927	sp|P01892|1A02_HUMAN	>0.05	MDA-MB-231
sp|P10412|H14_HUMAN	4.80457	-1.61786	1.94769	-0.830657	0.406167	0.999927	sp|P10412|H14_HUMAN	>0.05	MDA-MB-231
sp|P13693|TCTP_HUMAN	9.68182	0.732211	1.24838	0.586531	0.557519	0.999927	sp|P13693|TCTP_HUMAN	>0.05	MDA-MB-231
sp|P15531|NDKA_HUMAN	9.25114	0.451723	1.27491	0.354318	0.7231	0.999927	sp|P15531|NDKA_HUMAN	>0.05	MDA-MB-231
sp|P25398|RS12_HUMAN	5.73663	-0.778165	1.82513	-0.426362	0.669844	0.999927	sp|P25398|RS12_HUMAN	>0.05	MDA-MB-231
sp|P25786|PSA1_HUMAN	9.98	0.32121	1.23251	0.260613	0.794391	0.999927	sp|P25786|PSA1_HUMAN	>0.05	MDA-MB-231
sp|P25789|PSA4_HUMAN	7.21785	-0.456178	1.43157	-0.318655	0.749988	0.999927	sp|P25789|PSA4_HUMAN	>0.05	MDA-MB-231
sp|P27694|RFA1_HUMAN	7.97999	0.64606	1.37537	0.469734	0.638545	0.999927	sp|P27694|RFA1_HUMAN	>0.05	MDA-MB-231
sp|P29401|TKT_HUMAN	9.10417	0.949287	1.29292	0.734221	0.462814	0.999927	sp|P29401|TKT_HUMAN	>0.05	MDA-MB-231
sp|P30101|PDIA3_HUMAN	11.0161	1.17823	1.18931	0.990689	0.321837	0.999927	sp|P30101|PDIA3_HUMAN	>0.05	MDA-MB-231
sp|P31689|DNJA1_HUMAN	11.6798	1.46238	1.16501	1.25525	0.209388	0.999927	sp|P31689|DNJA1_HUMAN	>0.05	MDA-MB-231
sp|P36404|ARL2_HUMAN	4.89747	-0.796871	1.72516	-0.461912	0.644144	0.999927	sp|P36404|ARL2_HUMAN	>0.05	MDA-MB-231
sp|P37802|TAGL2_HUMAN	8.99941	1.1114	1.31823	0.843097	0.399174	0.999927	sp|P37802|TAGL2_HUMAN	>0.05	MDA-MB-231
sp|P50995|ANX11_HUMAN	5.55007	-0.620436	1.64888	-0.376277	0.706711	0.999927	sp|P50995|ANX11_HUMAN	>0.05	MDA-MB-231
sp|P56537|IF6_HUMAN	7.70607	0.563291	1.39309	0.404348	0.685957	0.999927	sp|P56537|IF6_HUMAN	>0.05	MDA-MB-231
sp|P60174|TPIS_HUMAN	10.8538	0.82889	1.19861	0.691544	0.489224	0.999927	sp|P60174|TPIS_HUMAN	>0.05	MDA-MB-231
sp|P62805|H4_HUMAN	5.86489	-0.433331	1.57409	-0.275289	0.783094	0.999927	sp|P62805|H4_HUMAN	>0.05	MDA-MB-231
sp|P62877|RBX1_HUMAN	5.73663	-0.778165	1.82513	-0.426362	0.669844	0.999927	sp|P62877|RBX1_HUMAN	>0.05	MDA-MB-231
sp|P67812|SC11A_HUMAN	6.7616	0.241109	1.49468	0.161311	0.871849	0.999927	sp|P67812|SC11A_HUMAN	>0.05	MDA-MB-231
sp|P67870|CSK2B_HUMAN	7.69498	0.155533	1.38351	0.112419	0.910491	0.999927	sp|P67870|CSK2B_HUMAN	>0.05	MDA-MB-231
sp|P84085|ARF5_HUMAN	9.74698	0.258429	1.24577	0.207445	0.835662	0.999927	sp|P84085|ARF5_HUMAN	>0.05	MDA-MB-231
sp|Q12906|ILF3_HUMAN	77.6652	4.70138	0.664059	7.07977	1.44399e-12	1.51402e-09	sp|Q12906|ILF3_HUMAN	<0.05	MDA-MB-231
sp|Q13177|PAK2_HUMAN	4.39053	-1.27797	1.83693	-0.695709	0.486611	0.999927	sp|Q13177|PAK2_HUMAN	>0.05	MDA-MB-231
sp|Q13555|KCC2G_HUMAN	3.10274	-5.06223	2.67242	-1.89425	0.0581915	0.999927	sp|Q13555|KCC2G_HUMAN	>0.05	MDA-MB-231
sp|Q13619|CUL4A_HUMAN	4.30318	-1.82726	2.04281	-0.894482	0.371064	0.999927	sp|Q13619|CUL4A_HUMAN	>0.05	MDA-MB-231
sp|Q14203|DCTN1_HUMAN	11.0688	0.730262	1.19072	0.613294	0.539682	0.999927	sp|Q14203|DCTN1_HUMAN	>0.05	MDA-MB-231
sp|Q14694|UBP10_HUMAN	5.86489	-0.433331	1.57409	-0.275289	0.783094	0.999927	sp|Q14694|UBP10_HUMAN	>0.05	MDA-MB-231
sp|Q15035|TRAM2_HUMAN	7.9987	-0.127247	1.36443	-0.0932601	0.925697	0.999927	sp|Q15035|TRAM2_HUMAN	>0.05	MDA-MB-231
sp|Q16881|TRXR1_HUMAN	2.83437	-4.93267	2.7626	-1.78551	0.074178	0.999927	sp|Q16881|TRXR1_HUMAN	>0.05	MDA-MB-231
sp|Q52LW3|RHG29_HUMAN	7.04444	-1.55023	1.50004	-1.03346	0.301388	0.999927	sp|Q52LW3|RHG29_HUMAN	>0.05	MDA-MB-231
sp|Q53GS9|SNUT2_HUMAN	10.5576	0.167393	1.2085	0.138514	0.889835	0.999927	sp|Q53GS9|SNUT2_HUMAN	>0.05	MDA-MB-231
sp|Q5BKZ1|ZN326_HUMAN	8.47583	0.408954	1.32613	0.308382	0.757792	0.999927	sp|Q5BKZ1|ZN326_HUMAN	>0.05	MDA-MB-231
sp|Q6P1M0|S27A4_HUMAN	5.35795	-0.759725	1.65013	-0.460402	0.645228	0.999927	sp|Q6P1M0|S27A4_HUMAN	>0.05	MDA-MB-231
sp|Q6P2Q9|PRP8_HUMAN	22.7463	2.27209	0.887999	2.55866	0.0105077	0.999927	sp|Q6P2Q9|PRP8_HUMAN	>0.05	MDA-MB-231
sp|Q6ZXV5|TMTC3_HUMAN	5.33924	0.39195	1.67989	0.233319	0.815514	0.999927	sp|Q6ZXV5|TMTC3_HUMAN	>0.05	MDA-MB-231
sp|Q709C8|VP13C_HUMAN	6.79696	0.0281949	1.48343	0.0190065	0.984836	0.999927	sp|Q709C8|VP13C_HUMAN	>0.05	MDA-MB-231
sp|Q7L1Q6|BZW1_HUMAN	6.02165	-0.0833738	1.57842	-0.0528211	0.957874	0.999927	sp|Q7L1Q6|BZW1_HUMAN	>0.05	MDA-MB-231
sp|Q86VI3|IQGA3_HUMAN	7.2532	-0.662279	1.4377	-0.460653	0.645048	0.999927	sp|Q86VI3|IQGA3_HUMAN	>0.05	MDA-MB-231
sp|Q8NI36|WDR36_HUMAN	9.81008	0.928949	1.25755	0.738697	0.460091	0.999927	sp|Q8NI36|WDR36_HUMAN	>0.05	MDA-MB-231
sp|Q92900|RENT1_HUMAN	9.48416	0.514051	1.25947	0.40815	0.683163	0.999927	sp|Q92900|RENT1_HUMAN	>0.05	MDA-MB-231
sp|Q96A33|CCD47_HUMAN	5.8947	-0.970336	1.58583	-0.611879	0.540618	0.999927	sp|Q96A33|CCD47_HUMAN	>0.05	MDA-MB-231
sp|Q96J02|ITCH_HUMAN	7.62981	0.752215	1.40322	0.536066	0.591913	0.999927	sp|Q96J02|ITCH_HUMAN	>0.05	MDA-MB-231
sp|Q96NE9|FRMD6_HUMAN	10.0264	0.488068	1.23081	0.396541	0.691706	0.999927	sp|Q96NE9|FRMD6_HUMAN	>0.05	MDA-MB-231
sp|Q96T51|RUFY1_HUMAN	6.40718	-0.394265	1.50823	-0.26141	0.793777	0.999927	sp|Q96T51|RUFY1_HUMAN	>0.05	MDA-MB-231
sp|Q9BQ67|GRWD1_HUMAN	5.91134	-0.149268	1.56938	-0.095113	0.924225	0.999927	sp|Q9BQ67|GRWD1_HUMAN	>0.05	MDA-MB-231
sp|Q9BW27|NUP85_HUMAN	8.96612	0.0293217	1.29405	0.0226589	0.981922	0.999927	sp|Q9BW27|NUP85_HUMAN	>0.05	MDA-MB-231
sp|Q9BXS5|AP1M1_HUMAN	4.05145	-0.397843	1.90255	-0.20911	0.834362	0.999927	sp|Q9BXS5|AP1M1_HUMAN	>0.05	MDA-MB-231
sp|Q9BY32|ITPA_HUMAN	8.70885	0.477645	1.30861	0.365001	0.71511	0.999927	sp|Q9BY32|ITPA_HUMAN	>0.05	MDA-MB-231
sp|Q9BZJ0|CRNL1_HUMAN	6.56394	-0.0739581	1.50267	-0.0492177	0.960746	0.999927	sp|Q9BZJ0|CRNL1_HUMAN	>0.05	MDA-MB-231
sp|Q9H061|T126A_HUMAN	6.84896	0.497301	1.47099	0.338073	0.735308	0.999927	sp|Q9H061|T126A_HUMAN	>0.05	MDA-MB-231
sp|Q9H0S4|DDX47_HUMAN	5.54245	1.07987	1.84348	0.585776	0.558026	0.999927	sp|Q9H0S4|DDX47_HUMAN	>0.05	MDA-MB-231
sp|Q9H6K4|OPA3_HUMAN	5.83508	0.0787837	1.58117	0.0498262	0.960261	0.999927	sp|Q9H6K4|OPA3_HUMAN	>0.05	MDA-MB-231
sp|Q9UDR5|AASS_HUMAN	5.75883	0.31208	1.61458	0.193288	0.846733	0.999927	sp|Q9UDR5|AASS_HUMAN	>0.05	MDA-MB-231
sp|Q9UI10|EI2BD_HUMAN	3.80179	-2.11934	2.16661	-0.978183	0.327984	0.999927	sp|Q9UI10|EI2BD_HUMAN	>0.05	MDA-MB-231
sp|Q9UIA9|XPO7_HUMAN	8.25043	-0.799981	1.36558	-0.585818	0.557998	0.999927	sp|Q9UIA9|XPO7_HUMAN	>0.05	MDA-MB-231
sp|Q9Y230|RUVB2_HUMAN	6.56949	0.160577	1.49687	0.107275	0.914571	0.999927	sp|Q9Y230|RUVB2_HUMAN	>0.05	MDA-MB-231
sp|Q9Y281|COF2_HUMAN	5.86968	1.21716	4.60749	0.26417	0.791649	0.999927	sp|Q9Y281|COF2_HUMAN	>0.05	MDA-MB-231
sp|Q9Y285|SYFA_HUMAN	5.59097	-0.59823	1.61889	-0.36953	0.711733	0.999927	sp|Q9Y285|SYFA_HUMAN	>0.05	MDA-MB-231
sp|O00425|IF2B3_HUMAN	6.46099	-0.168438	1.50221	-0.112127	0.910723	0.999927	sp|O00425|IF2B3_HUMAN	>0.05	MDA-MB-231
sp|O14744|ANM5_HUMAN	5.60943	-0.0781338	1.60719	-0.0486152	0.961226	0.999927	sp|O14744|ANM5_HUMAN	>0.05	MDA-MB-231
sp|O14966|RAB7L_HUMAN	6.69401	-0.0605223	1.47645	-0.0409917	0.967303	0.999927	sp|O14966|RAB7L_HUMAN	>0.05	MDA-MB-231
sp|O15235|RT12_HUMAN	4.31608	-1.41184	2.03457	-0.693928	0.487727	0.999927	sp|O15235|RT12_HUMAN	>0.05	MDA-MB-231
sp|O60725|ICMT_HUMAN	4.14062	-0.396307	1.86385	-0.212628	0.831617	0.999927	sp|O60725|ICMT_HUMAN	>0.05	MDA-MB-231
sp|O75400|PR40A_HUMAN	8.92497	1.06582	1.30479	0.816857	0.41401	0.999927	sp|O75400|PR40A_HUMAN	>0.05	MDA-MB-231
sp|O75746|CMC1_HUMAN	3.4049	0.273394	4.32621	0.0631949	0.949611	0.999927	sp|O75746|CMC1_HUMAN	>0.05	MDA-MB-231
sp|O76031|CLPX_HUMAN	5.61497	0.196502	1.60627	0.122334	0.902634	0.999927	sp|O76031|CLPX_HUMAN	>0.05	MDA-MB-231
sp|O95197|RTN3_HUMAN	8.65105	0.999547	1.32246	0.755824	0.449755	0.999927	sp|O95197|RTN3_HUMAN	>0.05	MDA-MB-231
sp|P00568|KAD1_HUMAN	6.74601	0.416856	1.48336	0.281022	0.778694	0.999927	sp|P00568|KAD1_HUMAN	>0.05	MDA-MB-231
sp|P02794|FRIH_HUMAN	8.57609	0.780265	1.33741	0.583417	0.559613	0.999927	sp|P02794|FRIH_HUMAN	>0.05	MDA-MB-231
sp|P04075|ALDOA_HUMAN	7.23075	-0.268781	1.43125	-0.187794	0.851038	0.999927	sp|P04075|ALDOA_HUMAN	>0.05	MDA-MB-231
sp|P04114|APOB_HUMAN	9.39655	1.37018	1.28731	1.06438	0.287159	0.999927	sp|P04114|APOB_HUMAN	>0.05	MDA-MB-231
sp|P06703|S10A6_HUMAN	4.24537	-0.665992	2.05941	-0.323389	0.7464	0.999927	sp|P06703|S10A6_HUMAN	>0.05	MDA-MB-231
sp|P06730|IF4E_HUMAN	6.22243	-0.539708	1.53531	-0.351531	0.72519	0.999927	sp|P06730|IF4E_HUMAN	>0.05	MDA-MB-231
sp|P08865|RSSA_HUMAN	7.1954	-0.0679742	1.43049	-0.0475183	0.9621	0.999927	sp|P08865|RSSA_HUMAN	>0.05	MDA-MB-231
sp|P0C0S8|H2A1_HUMAN (+6)	6.11081	-0.0854313	1.5482	-0.0551809	0.955994	0.999927	sp|P0C0S8|H2A1_HUMAN (+6)	>0.05	MDA-MB-231
sp|P0DN76|U2AF5_HUMAN (+1)	6.57685	0.126783	1.5058	0.0841967	0.9329	0.999927	sp|P0DN76|U2AF5_HUMAN (+1)	>0.05	MDA-MB-231
sp|P17252|KPCA_HUMAN	2.70585	-0.402162	2.76759	-0.145312	0.884465	0.999927	sp|P17252|KPCA_HUMAN	>0.05	MDA-MB-231
sp|P18074|ERCC2_HUMAN	5.45267	-0.456467	1.63077	-0.279909	0.779547	0.999927	sp|P18074|ERCC2_HUMAN	>0.05	MDA-MB-231
sp|P18669|PGAM1_HUMAN	10.4082	-0.0472724	1.23638	-0.0382347	0.969501	0.999927	sp|P18669|PGAM1_HUMAN	>0.05	MDA-MB-231
sp|P19388|RPAB1_HUMAN	8.68085	0.62498	1.31341	0.475844	0.634186	0.999927	sp|P19388|RPAB1_HUMAN	>0.05	MDA-MB-231
sp|P21796|VDAC1_HUMAN	7.14895	-0.299738	1.45279	-0.206318	0.836542	0.999927	sp|P21796|VDAC1_HUMAN	>0.05	MDA-MB-231
sp|P23526|SAHH_HUMAN	3.27795	-1.31255	2.29257	-0.572524	0.566967	0.999927	sp|P23526|SAHH_HUMAN	>0.05	MDA-MB-231
sp|P24928|RPB1_HUMAN	3.98386	-0.954371	2.12348	-0.449438	0.653116	0.999927	sp|P24928|RPB1_HUMAN	>0.05	MDA-MB-231
sp|P25787|PSA2_HUMAN	3.41937	-5.20034	2.58406	-2.01247	0.0441709	0.999927	sp|P25787|PSA2_HUMAN	>0.05	MDA-MB-231
sp|P27144|KAD4_HUMAN	6.25223	-1.05671	1.55199	-0.680873	0.495952	0.999927	sp|P27144|KAD4_HUMAN	>0.05	MDA-MB-231
sp|P32322|P5CR1_HUMAN	3.90205	-1.03105	1.92877	-0.534561	0.592953	0.999927	sp|P32322|P5CR1_HUMAN	>0.05	MDA-MB-231
sp|P35637|FUS_HUMAN	20.3341	2.92044	0.992068	2.94379	0.00324222	0.543698	sp|P35637|FUS_HUMAN	>0.05	MDA-MB-231
sp|P38435|VKGC_HUMAN	5.34105	0.0604233	1.64727	0.0366808	0.97074	0.999927	sp|P38435|VKGC_HUMAN	>0.05	MDA-MB-231
sp|P39656|OST48_HUMAN	6.79116	1.1706	1.52042	0.769919	0.441348	0.999927	sp|P39656|OST48_HUMAN	>0.05	MDA-MB-231
sp|P48059|LIMS1_HUMAN	4.5602	-0.420769	1.79379	-0.23457	0.814542	0.999927	sp|P48059|LIMS1_HUMAN	>0.05	MDA-MB-231
sp|P48651|PTSS1_HUMAN	8.20927	0.298075	1.3462	0.22142	0.824766	0.999927	sp|P48651|PTSS1_HUMAN	>0.05	MDA-MB-231
sp|P49454|CENPF_HUMAN	4.32718	-0.60559	1.83264	-0.330446	0.741063	0.999927	sp|P49454|CENPF_HUMAN	>0.05	MDA-MB-231
sp|P49593|PPM1F_HUMAN	5.95406	-0.431726	1.5629	-0.276234	0.782369	0.999927	sp|P49593|PPM1F_HUMAN	>0.05	MDA-MB-231
sp|P51159|RB27A_HUMAN	4.63091	-1.08359	1.78075	-0.608505	0.542852	0.999927	sp|P51159|RB27A_HUMAN	>0.05	MDA-MB-231
sp|P56556|NDUA6_HUMAN	5.91185	0.0824573	1.83368	0.0449681	0.964133	0.999927	sp|P56556|NDUA6_HUMAN	>0.05	MDA-MB-231
sp|P61088|UBE2N_HUMAN	4.47839	-0.474813	2.02085	-0.234957	0.814242	0.999927	sp|P61088|UBE2N_HUMAN	>0.05	MDA-MB-231
sp|P61158|ARP3_HUMAN	5.69678	0.230069	1.60239	0.143578	0.885833	0.999927	sp|P61158|ARP3_HUMAN	>0.05	MDA-MB-231
sp|P62314|SMD1_HUMAN	5.76064	0.00611098	1.63911	0.00372824	0.997025	0.999927	sp|P62314|SMD1_HUMAN	>0.05	MDA-MB-231
sp|P62854|RS26_HUMAN	10.8896	0.81765	1.19828	0.682353	0.495016	0.999927	sp|P62854|RS26_HUMAN	>0.05	MDA-MB-231
sp|P63173|RL38_HUMAN	6.05327	-0.895726	1.7908	-0.500182	0.616947	0.999927	sp|P63173|RL38_HUMAN	>0.05	MDA-MB-231
sp|P82912|RT11_HUMAN	4.84521	0.403242	1.74652	0.230882	0.817406	0.999927	sp|P82912|RT11_HUMAN	>0.05	MDA-MB-231
sp|Q07666|KHDR1_HUMAN	9.38415	1.37311	1.33436	1.02904	0.303459	0.999927	sp|Q07666|KHDR1_HUMAN	>0.05	MDA-MB-231
sp|Q08380|LG3BP_HUMAN	8.90832	0.507487	1.30204	0.389763	0.696712	0.999927	sp|Q08380|LG3BP_HUMAN	>0.05	MDA-MB-231
sp|Q13185|CBX3_HUMAN	4.80431	0.384633	1.75764	0.218835	0.826779	0.999927	sp|Q13185|CBX3_HUMAN	>0.05	MDA-MB-231
sp|Q14008|CKAP5_HUMAN	4.30847	0.823773	2.04142	0.40353	0.686559	0.999927	sp|Q14008|CKAP5_HUMAN	>0.05	MDA-MB-231
sp|Q15185|TEBP_HUMAN	7.9	0.394295	1.37166	0.287458	0.773762	0.999927	sp|Q15185|TEBP_HUMAN	>0.05	MDA-MB-231
sp|Q15418|KS6A1_HUMAN	3.74399	-0.733196	2.17249	-0.337491	0.735747	0.999927	sp|Q15418|KS6A1_HUMAN	>0.05	MDA-MB-231
sp|Q15907|RB11B_HUMAN	9.71899	0.386531	1.25452	0.308112	0.757997	0.999927	sp|Q15907|RB11B_HUMAN	>0.05	MDA-MB-231
sp|Q16740|CLPP_HUMAN	5.65033	-0.0598812	1.59674	-0.0375022	0.970085	0.999927	sp|Q16740|CLPP_HUMAN	>0.05	MDA-MB-231
sp|Q5JTV8|TOIP1_HUMAN	4.58446	-1.5279	1.98605	-0.769315	0.441707	0.999927	sp|Q5JTV8|TOIP1_HUMAN	>0.05	MDA-MB-231
sp|Q86YS6|RAB43_HUMAN	5.36325	1.28447	1.86671	0.68809	0.491396	0.999927	sp|Q86YS6|RAB43_HUMAN	>0.05	MDA-MB-231
sp|Q8IWS0|PHF6_HUMAN	6.44653	1.6457	1.74371	0.943789	0.345278	0.999927	sp|Q8IWS0|PHF6_HUMAN	>0.05	MDA-MB-231
sp|Q8NF37|PCAT1_HUMAN	3.86115	-1.06787	1.93364	-0.552258	0.580772	0.999927	sp|Q8NF37|PCAT1_HUMAN	>0.05	MDA-MB-231
sp|Q8WX92|NELFB_HUMAN	5.14339	-0.351252	1.67034	-0.210287	0.833443	0.999927	sp|Q8WX92|NELFB_HUMAN	>0.05	MDA-MB-231
sp|Q96D46|NMD3_HUMAN	6.66975	0.628012	1.48805	0.422035	0.672999	0.999927	sp|Q96D46|NMD3_HUMAN	>0.05	MDA-MB-231
sp|Q96QR8|PURB_HUMAN	3.48671	0.324336	2.25658	0.143729	0.885715	0.999927	sp|Q96QR8|PURB_HUMAN	>0.05	MDA-MB-231
sp|Q99460|PSMD1_HUMAN	5.87018	1.46261	1.79881	0.813102	0.41616	0.999927	sp|Q99460|PSMD1_HUMAN	>0.05	MDA-MB-231
sp|Q99497|PARK7_HUMAN	6.11636	0.16682	1.54238	0.108158	0.913871	0.999927	sp|Q99497|PARK7_HUMAN	>0.05	MDA-MB-231
sp|Q99986|VRK1_HUMAN	5.06713	-0.0897102	1.69674	-0.0528721	0.957834	0.999927	sp|Q99986|VRK1_HUMAN	>0.05	MDA-MB-231
sp|Q99996|AKAP9_HUMAN	2.0068	-1.71134	3.15611	-0.542232	0.587659	0.999927	sp|Q99996|AKAP9_HUMAN	>0.05	MDA-MB-231
sp|Q9BSJ2|GCP2_HUMAN	3.55742	-0.492658	2.01855	-0.244065	0.80718	0.999927	sp|Q9BSJ2|GCP2_HUMAN	>0.05	MDA-MB-231
sp|Q9BYK8|HELZ2_HUMAN	5.16765	-1.30798	1.70608	-0.766658	0.443285	0.999927	sp|Q9BYK8|HELZ2_HUMAN	>0.05	MDA-MB-231
sp|Q9BZF9|UACA_HUMAN	9.81744	0.903926	1.25136	0.722354	0.470077	0.999927	sp|Q9BZF9|UACA_HUMAN	>0.05	MDA-MB-231
sp|Q9H0H5|RGAP1_HUMAN	4.87502	-0.212431	1.71424	-0.123922	0.901377	0.999927	sp|Q9H0H5|RGAP1_HUMAN	>0.05	MDA-MB-231
sp|Q9H0U3|MAGT1_HUMAN	9.48597	0.323361	1.267	0.255218	0.798555	0.999927	sp|Q9H0U3|MAGT1_HUMAN	>0.05	MDA-MB-231
sp|Q9H936|GHC1_HUMAN	7.44712	-0.812584	1.45272	-0.559355	0.57592	0.999927	sp|Q9H936|GHC1_HUMAN	>0.05	MDA-MB-231
sp|Q9HBM1|SPC25_HUMAN	3.151	-5.0831	2.65629	-1.91361	0.0556702	0.999927	sp|Q9HBM1|SPC25_HUMAN	>0.05	MDA-MB-231
sp|Q9NQW6|ANLN_HUMAN	7.10043	1.01162	1.46312	0.691412	0.489306	0.999927	sp|Q9NQW6|ANLN_HUMAN	>0.05	MDA-MB-231
sp|Q9NUQ8|ABCF3_HUMAN	5.17875	-0.637244	1.67013	-0.381554	0.702792	0.999927	sp|Q9NUQ8|ABCF3_HUMAN	>0.05	MDA-MB-231
sp|Q9NUQ9|FA49B_HUMAN	3.151	-5.0831	2.65629	-1.91361	0.0556702	0.999927	sp|Q9NUQ9|FA49B_HUMAN	>0.05	MDA-MB-231
sp|Q9NVS2|RT18A_HUMAN	4.88057	0.103876	1.72137	0.0603449	0.951881	0.999927	sp|Q9NVS2|RT18A_HUMAN	>0.05	MDA-MB-231
sp|Q9P0L0|VAPA_HUMAN	4.03455	0.675733	2.10061	0.321685	0.747691	0.999927	sp|Q9P0L0|VAPA_HUMAN	>0.05	MDA-MB-231
sp|Q9UDY2|ZO2_HUMAN	5.07399	-0.411342	1.94031	-0.211998	0.832108	0.999927	sp|Q9UDY2|ZO2_HUMAN	>0.05	MDA-MB-231
sp|Q9Y221|NIP7_HUMAN	5.13023	1.1938	1.90386	0.627042	0.530632	0.999927	sp|Q9Y221|NIP7_HUMAN	>0.05	MDA-MB-231
sp|Q9Y223|GLCNE_HUMAN	3.2946	0.170206	2.2918	0.0742673	0.940798	0.999927	sp|Q9Y223|GLCNE_HUMAN	>0.05	MDA-MB-231
sp|Q9Y263|PLAP_HUMAN	2.88263	-4.95549	2.74068	-1.80812	0.0705871	0.999927	sp|Q9Y263|PLAP_HUMAN	>0.05	MDA-MB-231
sp|Q9Y296|TPPC4_HUMAN	3.02068	-0.0706789	2.38914	-0.0295834	0.976399	0.999927	sp|Q9Y296|TPPC4_HUMAN	>0.05	MDA-MB-231
sp|Q9Y2L1|RRP44_HUMAN	7.43396	0.234323	1.40681	0.166564	0.867713	0.999927	sp|Q9Y2L1|RRP44_HUMAN	>0.05	MDA-MB-231
sp|Q9Y383|LC7L2_HUMAN	5.18984	-0.0297388	1.67372	-0.0177681	0.985824	0.999927	sp|Q9Y383|LC7L2_HUMAN	>0.05	MDA-MB-231
sp|Q9Y3B4|SF3B6_HUMAN	6.68161	-0.0543901	1.74951	-0.0310887	0.975199	0.999927	sp|Q9Y3B4|SF3B6_HUMAN	>0.05	MDA-MB-231
sp|Q9Y570|PPME1_HUMAN	7.32235	0.625038	1.43042	0.43696	0.66214	0.999927	sp|Q9Y570|PPME1_HUMAN	>0.05	MDA-MB-231
sp|Q9Y673|ALG5_HUMAN	3.31331	-1.87556	2.28864	-0.819509	0.412496	0.999927	sp|Q9Y673|ALG5_HUMAN	>0.05	MDA-MB-231
sp|O00154|BACH_HUMAN	6.45519	1.01768	1.52532	0.667191	0.50465	0.999927	sp|O00154|BACH_HUMAN	>0.05	MDA-MB-231
sp|O15118|NPC1_HUMAN	4.14243	-0.841269	1.86513	-0.45105	0.651953	0.999927	sp|O15118|NPC1_HUMAN	>0.05	MDA-MB-231
sp|O15231|ZN185_HUMAN	3.49537	-0.655174	2.24556	-0.291764	0.770467	0.999927	sp|O15231|ZN185_HUMAN	>0.05	MDA-MB-231
sp|O43402|EMC8_HUMAN	3.29086	-0.851786	2.28409	-0.372921	0.709207	0.999927	sp|O43402|EMC8_HUMAN	>0.05	MDA-MB-231
sp|O60841|IF2P_HUMAN	9.63268	0.832998	1.27118	0.655294	0.512279	0.999927	sp|O60841|IF2P_HUMAN	>0.05	MDA-MB-231
sp|O95758|PTBP3_HUMAN	1.32066	-3.8359	4.10369	-0.934746	0.349919	0.999927	sp|O95758|PTBP3_HUMAN	>0.05	MDA-MB-231
sp|P09496|CLCA_HUMAN	3.0932	-1.74908	2.35017	-0.744239	0.456732	0.999927	sp|P09496|CLCA_HUMAN	>0.05	MDA-MB-231
sp|P13797|PLST_HUMAN	5.7804	-0.04455	1.59613	-0.0279113	0.977733	0.999927	sp|P13797|PLST_HUMAN	>0.05	MDA-MB-231
sp|P14866|HNRPL_HUMAN	11.8283	1.78228	1.17152	1.52134	0.128174	0.999927	sp|P14866|HNRPL_HUMAN	>0.05	MDA-MB-231
sp|P23258|TBG1_HUMAN	6.98638	0.469633	1.45068	0.323733	0.74614	0.999927	sp|P23258|TBG1_HUMAN	>0.05	MDA-MB-231
sp|P24941|CDK2_HUMAN	3.7582	-1.30379	2.16945	-0.600978	0.547855	0.999927	sp|P24941|CDK2_HUMAN	>0.05	MDA-MB-231
sp|P27707|DCK_HUMAN	3.61123	-0.0900085	1.98544	-0.0453343	0.963841	0.999927	sp|P27707|DCK_HUMAN	>0.05	MDA-MB-231
sp|P27824|CALX_HUMAN	8.14723	0.240207	1.37968	0.174103	0.861784	0.999927	sp|P27824|CALX_HUMAN	>0.05	MDA-MB-231
sp|P30085|KCY_HUMAN	6.89903	0.217355	1.46859	0.148003	0.882341	0.999927	sp|P30085|KCY_HUMAN	>0.05	MDA-MB-231
sp|P30530|UFO_HUMAN	1.8574	-4.32453	3.24326	-1.33339	0.182404	0.999927	sp|P30530|UFO_HUMAN	>0.05	MDA-MB-231
sp|P31749|AKT1_HUMAN	4.3997	-1.86451	2.0306	-0.918206	0.358511	0.999927	sp|P31749|AKT1_HUMAN	>0.05	MDA-MB-231
sp|P35606|COPB2_HUMAN	7.69229	0.485806	1.44619	0.335921	0.73693	0.999927	sp|P35606|COPB2_HUMAN	>0.05	MDA-MB-231
sp|P49588|SYAC_HUMAN	7.07929	0.960735	1.47579	0.650997	0.515049	0.999927	sp|P49588|SYAC_HUMAN	>0.05	MDA-MB-231
sp|P50402|EMD_HUMAN	4.65491	-0.0842107	1.74777	-0.0481817	0.961571	0.999927	sp|P50402|EMD_HUMAN	>0.05	MDA-MB-231
sp|P50552|VASP_HUMAN	5.90735	0.824488	1.58092	0.521523	0.602002	0.999927	sp|P50552|VASP_HUMAN	>0.05	MDA-MB-231
sp|P51151|RAB9A_HUMAN	3.85534	0.916976	2.13421	0.429656	0.667446	0.999927	sp|P51151|RAB9A_HUMAN	>0.05	MDA-MB-231
sp|P52306|GDS1_HUMAN	3.67639	-1.39506	1.99158	-0.700482	0.483626	0.999927	sp|P52306|GDS1_HUMAN	>0.05	MDA-MB-231
sp|P53597|SUCA_HUMAN	2.66252	-4.8402	2.81889	-1.71706	0.0859679	0.999927	sp|P53597|SUCA_HUMAN	>0.05	MDA-MB-231
sp|P53701|CCHL_HUMAN	2.93089	-4.97794	2.72498	-1.82678	0.0677333	0.999927	sp|P53701|CCHL_HUMAN	>0.05	MDA-MB-231
sp|P53992|SC24C_HUMAN	2.93089	-4.97794	2.72498	-1.82678	0.0677333	0.999927	sp|P53992|SC24C_HUMAN	>0.05	MDA-MB-231
sp|P54619|AAKG1_HUMAN	3.87405	-0.690165	1.91995	-0.359471	0.719243	0.999927	sp|P54619|AAKG1_HUMAN	>0.05	MDA-MB-231
sp|P61009|SPCS3_HUMAN	6.75892	0.618879	1.47939	0.418335	0.675702	0.999927	sp|P61009|SPCS3_HUMAN	>0.05	MDA-MB-231
sp|P61077|UB2D3_HUMAN	6.31029	-0.0271398	1.58482	-0.0171248	0.986337	0.999927	sp|P61077|UB2D3_HUMAN	>0.05	MDA-MB-231
sp|P61225|RAP2B_HUMAN	6.21662	0.67038	1.53733	0.436067	0.662788	0.999927	sp|P61225|RAP2B_HUMAN	>0.05	MDA-MB-231
sp|P62316|SMD2_HUMAN	7.02043	0.717531	1.48778	0.482283	0.629605	0.999927	sp|P62316|SMD2_HUMAN	>0.05	MDA-MB-231
sp|P62987|RL40_HUMAN	2.95178	0.300131	2.67701	0.112114	0.910733	0.999927	sp|P62987|RL40_HUMAN	>0.05	MDA-MB-231
sp|P63092|GNAS2_HUMAN	3.93367	-2.8493	2.19715	-1.29682	0.194693	0.999927	sp|P63092|GNAS2_HUMAN	>0.05	MDA-MB-231
sp|P82663|RT25_HUMAN	6.19998	-0.0875317	1.53377	-0.0570697	0.95449	0.999927	sp|P82663|RT25_HUMAN	>0.05	MDA-MB-231
sp|Q02338|BDH_HUMAN	3.48983	-1.15069	2.23768	-0.514232	0.60709	0.999927	sp|Q02338|BDH_HUMAN	>0.05	MDA-MB-231
sp|Q08170|SRSF4_HUMAN	6.4739	0.0370524	1.50217	0.0246659	0.980321	0.999927	sp|Q08170|SRSF4_HUMAN	>0.05	MDA-MB-231
sp|Q13162|PRDX4_HUMAN	6.24088	-0.0708702	1.52883	-0.0463559	0.963027	0.999927	sp|Q13162|PRDX4_HUMAN	>0.05	MDA-MB-231
sp|Q13325|IFIT5_HUMAN	4.69027	-0.394336	1.74383	-0.226132	0.821099	0.999927	sp|Q13325|IFIT5_HUMAN	>0.05	MDA-MB-231
sp|Q13620|CUL4B_HUMAN	6.46835	-0.202641	1.50829	-0.134352	0.893124	0.999927	sp|Q13620|CUL4B_HUMAN	>0.05	MDA-MB-231
sp|Q14344|GNA13_HUMAN	4.69027	-0.394336	1.74383	-0.226132	0.821099	0.999927	sp|Q14344|GNA13_HUMAN	>0.05	MDA-MB-231
sp|Q14697|GANAB_HUMAN	10.5703	1.20782	1.2156	0.993605	0.320415	0.999927	sp|Q14697|GANAB_HUMAN	>0.05	MDA-MB-231
sp|Q14978|NOLC1_HUMAN	10.103	1.48502	1.25045	1.18759	0.234994	0.999927	sp|Q14978|NOLC1_HUMAN	>0.05	MDA-MB-231
sp|Q15386|UBE3C_HUMAN	5.88516	-0.242296	1.59115	-0.152278	0.878968	0.999927	sp|Q15386|UBE3C_HUMAN	>0.05	MDA-MB-231
sp|Q16513|PKN2_HUMAN	1.78669	-1.49124	3.29678	-0.452332	0.65103	0.999927	sp|Q16513|PKN2_HUMAN	>0.05	MDA-MB-231
sp|Q6YN16|HSDL2_HUMAN	4.38099	-0.267755	1.80225	-0.148567	0.881895	0.999927	sp|Q6YN16|HSDL2_HUMAN	>0.05	MDA-MB-231
sp|Q7L0Y3|TM10C_HUMAN	3.61123	-0.0900085	1.98544	-0.0453343	0.963841	0.999927	sp|Q7L0Y3|TM10C_HUMAN	>0.05	MDA-MB-231
sp|Q86UL3|GPAT4_HUMAN	3.52388	-0.590953	2.22439	-0.26567	0.790493	0.999927	sp|Q86UL3|GPAT4_HUMAN	>0.05	MDA-MB-231
sp|Q8IUR0|TPPC5_HUMAN	6.4739	0.0370524	1.50217	0.0246659	0.980321	0.999927	sp|Q8IUR0|TPPC5_HUMAN	>0.05	MDA-MB-231
sp|Q8IXB1|DJC10_HUMAN	3.21036	-2.31749	2.35761	-0.982981	0.325617	0.999927	sp|Q8IXB1|DJC10_HUMAN	>0.05	MDA-MB-231
sp|Q8N3U4|STAG2_HUMAN	3.40802	-1.24338	2.0543	-0.605257	0.545008	0.999927	sp|Q8N3U4|STAG2_HUMAN	>0.05	MDA-MB-231
sp|Q8TED1|GPX8_HUMAN	5.31306	0.290332	1.6704	0.17381	0.862015	0.999927	sp|Q8TED1|GPX8_HUMAN	>0.05	MDA-MB-231
sp|Q8WVV9|HNRLL_HUMAN	5.62233	0.157049	1.60879	0.0976192	0.922235	0.999927	sp|Q8WVV9|HNRLL_HUMAN	>0.05	MDA-MB-231
sp|Q8WVY7|UBCP1_HUMAN	4.84702	0.0383719	1.72865	0.0221976	0.98229	0.999927	sp|Q8WVY7|UBCP1_HUMAN	>0.05	MDA-MB-231
sp|Q92552|RT27_HUMAN	2.01971	-0.912233	3.11259	-0.293078	0.769462	0.999927	sp|Q92552|RT27_HUMAN	>0.05	MDA-MB-231
sp|Q92600|CNOT9_HUMAN	5.08004	0.169894	1.69801	0.100055	0.920301	0.999927	sp|Q92600|CNOT9_HUMAN	>0.05	MDA-MB-231
sp|Q969N2|PIGT_HUMAN	3.62994	-2.03538	2.2047	-0.923199	0.355904	0.999927	sp|Q969N2|PIGT_HUMAN	>0.05	MDA-MB-231
sp|Q96AC1|FERM2_HUMAN	4.03767	-0.5607	2.11641	-0.26493	0.791064	0.999927	sp|Q96AC1|FERM2_HUMAN	>0.05	MDA-MB-231
sp|Q96HC4|PDLI5_HUMAN	2.67916	-1.20473	2.51844	-0.478363	0.632392	0.999927	sp|Q96HC4|PDLI5_HUMAN	>0.05	MDA-MB-231
sp|Q96S44|PRPK_HUMAN	3.57033	-0.118673	2.01007	-0.059039	0.952921	0.999927	sp|Q96S44|PRPK_HUMAN	>0.05	MDA-MB-231
sp|Q9BSD7|NTPCR_HUMAN	5.69859	-0.0805218	1.59105	-0.0506093	0.959637	0.999927	sp|Q9BSD7|NTPCR_HUMAN	>0.05	MDA-MB-231
sp|Q9BVP2|GNL3_HUMAN	7.00303	1.18812	1.47991	0.802835	0.42207	0.999927	sp|Q9BVP2|GNL3_HUMAN	>0.05	MDA-MB-231
sp|Q9BZX2|UCK2_HUMAN	3.80334	0.0658249	1.96102	0.0335667	0.973223	0.999927	sp|Q9BZX2|UCK2_HUMAN	>0.05	MDA-MB-231
sp|Q9H078|CLPB_HUMAN	4.32899	-1.04678	2.03456	-0.514502	0.606901	0.999927	sp|Q9H078|CLPB_HUMAN	>0.05	MDA-MB-231
sp|Q9HAV7|GRPE1_HUMAN	4.42189	-0.243104	1.79144	-0.135703	0.892056	0.999927	sp|Q9HAV7|GRPE1_HUMAN	>0.05	MDA-MB-231
sp|Q9NP72|RAB18_HUMAN	5.47667	0.358562	1.63007	0.219968	0.825896	0.999927	sp|Q9NP72|RAB18_HUMAN	>0.05	MDA-MB-231
sp|Q9NSD9|SYFB_HUMAN	6.79982	0.631578	1.48483	0.425352	0.67058	0.999927	sp|Q9NSD9|SYFB_HUMAN	>0.05	MDA-MB-231
sp|Q9UBQ5|EIF3K_HUMAN	4.6362	1.30057	1.97843	0.657372	0.510942	0.999927	sp|Q9UBQ5|EIF3K_HUMAN	>0.05	MDA-MB-231
sp|Q9UFC0|LRWD1_HUMAN	5.16185	0.207117	1.66633	0.124295	0.901081	0.999927	sp|Q9UFC0|LRWD1_HUMAN	>0.05	MDA-MB-231
sp|A0A024RBG1|NUD4B_HUMAN (+1)	3.69485	-0.517422	1.94964	-0.265394	0.790706	0.999927	sp|A0A024RBG1|NUD4B_HUMAN (+1)	>0.05	MDA-MB-231
sp|O14530|TXND9_HUMAN	2.62136	0.445465	2.51128	0.177385	0.859206	0.999927	sp|O14530|TXND9_HUMAN	>0.05	MDA-MB-231
sp|O43237|DC1L2_HUMAN	4.66227	-0.131305	1.75452	-0.0748382	0.940343	0.999927	sp|O43237|DC1L2_HUMAN	>0.05	MDA-MB-231
sp|O43772|MCAT_HUMAN	3.1172	-0.147877	2.12262	-0.0696674	0.944458	0.999927	sp|O43772|MCAT_HUMAN	>0.05	MDA-MB-231
sp|O75530|EED_HUMAN	3.30377	-0.432884	2.28298	-0.189613	0.849612	0.999927	sp|O75530|EED_HUMAN	>0.05	MDA-MB-231
sp|O75843|AP1G2_HUMAN	1.63729	-4.14189	3.40001	-1.2182	0.223148	0.999927	sp|O75843|AP1G2_HUMAN	>0.05	MDA-MB-231
sp|O95486|SC24A_HUMAN	3.35022	0.0640812	2.06078	0.0310956	0.975193	0.999927	sp|O95486|SC24A_HUMAN	>0.05	MDA-MB-231
sp|O95793|STAU1_HUMAN	4.08593	-0.58686	2.10553	-0.278722	0.780458	0.999927	sp|O95793|STAU1_HUMAN	>0.05	MDA-MB-231
sp|O96013|PAK4_HUMAN	4.76072	0.917381	1.77692	0.516276	0.605662	0.999927	sp|O96013|PAK4_HUMAN	>0.05	MDA-MB-231
sp|P04049|RAF1_HUMAN	1.56658	-1.2308	3.46845	-0.354857	0.722697	0.999927	sp|P04049|RAF1_HUMAN	>0.05	MDA-MB-231
sp|P09543|CN37_HUMAN	7.1505	0.719912	1.45169	0.495913	0.619956	0.999927	sp|P09543|CN37_HUMAN	>0.05	MDA-MB-231
sp|P10301|RRAS_HUMAN	4.15533	-0.502901	1.86188	-0.270103	0.787081	0.999927	sp|P10301|RRAS_HUMAN	>0.05	MDA-MB-231
sp|P10599|THIO_HUMAN	3.33912	-0.880745	2.26369	-0.389076	0.69722	0.999927	sp|P10599|THIO_HUMAN	>0.05	MDA-MB-231
sp|P15170|ERF3A_HUMAN	4.98264	0.366562	1.69741	0.215954	0.829023	0.999927	sp|P15170|ERF3A_HUMAN	>0.05	MDA-MB-231
sp|P16152|CBR1_HUMAN	7.34392	0.338942	1.4346	0.236263	0.813229	0.999927	sp|P16152|CBR1_HUMAN	>0.05	MDA-MB-231
sp|P20042|IF2B_HUMAN	5.85509	2.07633	1.79981	1.15363	0.24865	0.999927	sp|P20042|IF2B_HUMAN	>0.05	MDA-MB-231
sp|P20936|RASA1_HUMAN	4.94729	0.669494	1.70838	0.391888	0.695141	0.999927	sp|P20936|RASA1_HUMAN	>0.05	MDA-MB-231
sp|P21283|VATC1_HUMAN	2.3717	-2.00139	2.65619	-0.753483	0.45116	0.999927	sp|P21283|VATC1_HUMAN	>0.05	MDA-MB-231
sp|P23588|IF4B_HUMAN	1.10055	-3.57298	4.41786	-0.808758	0.418655	0.999927	sp|P23588|IF4B_HUMAN	>0.05	MDA-MB-231
sp|P24534|EF1B_HUMAN	8.84809	0.251639	1.32957	0.189263	0.849886	0.999927	sp|P24534|EF1B_HUMAN	>0.05	MDA-MB-231
sp|P26639|SYTC_HUMAN	4.19624	-0.47474	1.83832	-0.258247	0.796216	0.999927	sp|P26639|SYTC_HUMAN	>0.05	MDA-MB-231
sp|P27797|CALR_HUMAN	7.72945	0.0598847	1.44852	0.0413421	0.967023	0.999927	sp|P27797|CALR_HUMAN	>0.05	MDA-MB-231
sp|P29966|MARCS_HUMAN	2.44241	-4.7149	2.90953	-1.6205	0.105124	0.999927	sp|P29966|MARCS_HUMAN	>0.05	MDA-MB-231
sp|P30048|PRDX3_HUMAN	7.04019	0.678169	1.4542	0.466352	0.640963	0.999927	sp|P30048|PRDX3_HUMAN	>0.05	MDA-MB-231
sp|P33316|DUT_HUMAN	4.12553	0.220981	1.85795	0.118938	0.905324	0.999927	sp|P33316|DUT_HUMAN	>0.05	MDA-MB-231
sp|P35249|RFC4_HUMAN	1.63729	-4.14189	3.40001	-1.2182	0.223148	0.999927	sp|P35249|RFC4_HUMAN	>0.05	MDA-MB-231
sp|P36542|ATPG_HUMAN	3.7004	-0.0936003	1.94989	-0.0480028	0.961714	0.999927	sp|P36542|ATPG_HUMAN	>0.05	MDA-MB-231
sp|P38159|RBMX_HUMAN	13.3744	2.16224	1.15487	1.87228	0.0611685	0.999927	sp|P38159|RBMX_HUMAN	>0.05	MDA-MB-231
sp|P38606|VATA_HUMAN	1.10055	-3.57298	4.41786	-0.808758	0.418655	0.999927	sp|P38606|VATA_HUMAN	>0.05	MDA-MB-231
sp|P41240|CSK_HUMAN	5.17475	0.46595	1.66673	0.279559	0.779816	0.999927	sp|P41240|CSK_HUMAN	>0.05	MDA-MB-231
sp|P46087|NOP2_HUMAN	8.61855	1.80769	1.37375	1.31588	0.188214	0.999927	sp|P46087|NOP2_HUMAN	>0.05	MDA-MB-231
sp|P46734|MP2K3_HUMAN	3.35022	0.0640812	2.06078	0.0310956	0.975193	0.999927	sp|P46734|MP2K3_HUMAN	>0.05	MDA-MB-231
sp|P47985|UCRI_HUMAN	4.70317	-0.108987	1.73932	-0.0626605	0.950037	0.999927	sp|P47985|UCRI_HUMAN	>0.05	MDA-MB-231
sp|P48556|PSMD8_HUMAN	3.93341	0.0849373	1.89115	0.0449131	0.964177	0.999927	sp|P48556|PSMD8_HUMAN	>0.05	MDA-MB-231
sp|P48730|KC1D_HUMAN (+1)	1.90566	-4.35917	3.19601	-1.36394	0.172586	0.999927	sp|P48730|KC1D_HUMAN (+1)	>0.05	MDA-MB-231
sp|P52434|RPAB3_HUMAN	4.31764	0.344695	1.85183	0.186137	0.852337	0.999927	sp|P52434|RPAB3_HUMAN	>0.05	MDA-MB-231
sp|P53680|AP2S1_HUMAN	3.37448	-1.36489	2.25505	-0.60526	0.545006	0.999927	sp|P53680|AP2S1_HUMAN	>0.05	MDA-MB-231
sp|P62070|RRAS2_HUMAN	5.51384	-0.229649	1.62476	-0.141344	0.887599	0.999927	sp|P62070|RRAS2_HUMAN	>0.05	MDA-MB-231
sp|P63000|RAC1_HUMAN	6.71776	2.31154	1.70811	1.35327	0.175968	0.999927	sp|P63000|RAC1_HUMAN	>0.05	MDA-MB-231
sp|Q07866|KLC1_HUMAN	2.64007	-2.18741	2.54479	-0.859565	0.390029	0.999927	sp|Q07866|KLC1_HUMAN	>0.05	MDA-MB-231
sp|Q12792|TWF1_HUMAN	4.76833	-1.09152	1.76326	-0.619035	0.535894	0.999927	sp|Q12792|TWF1_HUMAN	>0.05	MDA-MB-231
sp|Q13098|CSN1_HUMAN	4.70317	-0.108987	1.73932	-0.0626605	0.950037	0.999927	sp|Q13098|CSN1_HUMAN	>0.05	MDA-MB-231
sp|Q13425|SNTB2_HUMAN	2.64007	-2.18741	2.54479	-0.859565	0.390029	0.999927	sp|Q13425|SNTB2_HUMAN	>0.05	MDA-MB-231
sp|Q13505|MTX1_HUMAN	3.84051	-0.785313	2.13915	-0.367115	0.713533	0.999927	sp|Q13505|MTX1_HUMAN	>0.05	MDA-MB-231
sp|Q14192|FHL2_HUMAN	2.99025	-2.19025	2.42336	-0.903808	0.366097	0.999927	sp|Q14192|FHL2_HUMAN	>0.05	MDA-MB-231
sp|Q14498|RBM39_HUMAN	4.66782	0.19966	1.74622	0.114338	0.90897	0.999927	sp|Q14498|RBM39_HUMAN	>0.05	MDA-MB-231
sp|Q14643|ITPR1_HUMAN	3.92786	-0.308894	1.89154	-0.163303	0.87028	0.999927	sp|Q14643|ITPR1_HUMAN	>0.05	MDA-MB-231
sp|Q14699|RFTN1_HUMAN	3.1581	-0.11483	2.10317	-0.0545986	0.956458	0.999927	sp|Q14699|RFTN1_HUMAN	>0.05	MDA-MB-231
sp|Q15042|RB3GP_HUMAN	1.90566	-4.35917	3.19601	-1.36394	0.172586	0.999927	sp|Q15042|RB3GP_HUMAN	>0.05	MDA-MB-231
sp|Q15370|ELOB_HUMAN	2.65117	-0.699237	2.29027	-0.305307	0.760132	0.999927	sp|Q15370|ELOB_HUMAN	>0.05	MDA-MB-231
sp|Q15631|TSN_HUMAN	4.15533	-0.502901	1.86188	-0.270103	0.787081	0.999927	sp|Q15631|TSN_HUMAN	>0.05	MDA-MB-231
sp|Q15771|RAB30_HUMAN	2.17404	-4.54797	3.03739	-1.49733	0.134308	0.999927	sp|Q15771|RAB30_HUMAN	>0.05	MDA-MB-231
sp|Q16763|UBE2S_HUMAN	6.78498	-0.325774	1.49438	-0.218	0.827429	0.999927	sp|Q16763|UBE2S_HUMAN	>0.05	MDA-MB-231
sp|Q16795|NDUA9_HUMAN	3.54364	-0.684652	2.22626	-0.307534	0.758437	0.999927	sp|Q16795|NDUA9_HUMAN	>0.05	MDA-MB-231
sp|Q5BJD5|TM41B_HUMAN	4.45906	-0.999152	1.81675	-0.549968	0.582341	0.999927	sp|Q5BJD5|TM41B_HUMAN	>0.05	MDA-MB-231
sp|Q5T750|XP32_HUMAN	3.65949	-0.121745	1.95528	-0.0622645	0.950352	0.999927	sp|Q5T750|XP32_HUMAN	>0.05	MDA-MB-231
sp|Q86V21|AACS_HUMAN	5.0985	0.744926	1.69845	0.438593	0.660956	0.999927	sp|Q86V21|AACS_HUMAN	>0.05	MDA-MB-231
sp|Q8NBT2|SPC24_HUMAN	2.18513	-1.61182	2.7531	-0.585457	0.558241	0.999927	sp|Q8NBT2|SPC24_HUMAN	>0.05	MDA-MB-231
sp|Q8NI27|THOC2_HUMAN	7.30857	0.543389	1.43166	0.379551	0.704279	0.999927	sp|Q8NI27|THOC2_HUMAN	>0.05	MDA-MB-231
sp|Q8TDN6|BRX1_HUMAN	5.48403	0.317486	1.62157	0.195789	0.844776	0.999927	sp|Q8TDN6|BRX1_HUMAN	>0.05	MDA-MB-231
sp|Q8WV24|PHLA1_HUMAN	2.60472	-1.42377	2.52177	-0.56459	0.572353	0.999927	sp|Q8WV24|PHLA1_HUMAN	>0.05	MDA-MB-231
sp|Q92804|RBP56_HUMAN	6.25172	2.18761	1.76293	1.2409	0.214643	0.999927	sp|Q92804|RBP56_HUMAN	>0.05	MDA-MB-231
sp|Q969M3|YIPF5_HUMAN	2.18513	-1.61182	2.7531	-0.585457	0.558241	0.999927	sp|Q969M3|YIPF5_HUMAN	>0.05	MDA-MB-231
sp|Q96RS6|NUDC1_HUMAN	3.14146	-1.77513	2.33525	-0.760148	0.447166	0.999927	sp|Q96RS6|NUDC1_HUMAN	>0.05	MDA-MB-231
sp|Q99959|PKP2_HUMAN	6.05613	-0.206508	1.56383	-0.132053	0.894942	0.999927	sp|Q99959|PKP2_HUMAN	>0.05	MDA-MB-231
sp|Q9BPX5|ARP5L_HUMAN	5.21566	0.482963	1.66072	0.290816	0.771192	0.999927	sp|Q9BPX5|ARP5L_HUMAN	>0.05	MDA-MB-231
sp|Q9BRX2|PELO_HUMAN	2.83773	-1.013	2.42577	-0.417601	0.676239	0.999927	sp|Q9BRX2|PELO_HUMAN	>0.05	MDA-MB-231
sp|Q9BXN6|SPNXD_HUMAN (+1)	7.10199	2.40769	1.66892	1.44266	0.149115	0.999927	sp|Q9BXN6|SPNXD_HUMAN (+1)	>0.05	MDA-MB-231
sp|Q9GZP9|DERL2_HUMAN	2.65117	-0.699237	2.29027	-0.305307	0.760132	0.999927	sp|Q9GZP9|DERL2_HUMAN	>0.05	MDA-MB-231
sp|Q9GZZ1|NAA50_HUMAN	7.45771	2.48782	1.63854	1.51831	0.128935	0.999927	sp|Q9GZZ1|NAA50_HUMAN	>0.05	MDA-MB-231
sp|Q9H2M9|RBGPR_HUMAN	5.95006	0.525472	1.56367	0.33605	0.736833	0.999927	sp|Q9H2M9|RBGPR_HUMAN	>0.05	MDA-MB-231
sp|Q9H3U1|UN45A_HUMAN	8.48475	1.30988	1.34427	0.974421	0.329848	0.999927	sp|Q9H3U1|UN45A_HUMAN	>0.05	MDA-MB-231
sp|Q9HAU4|SMUF2_HUMAN	1.10055	-3.57298	4.41786	-0.808758	0.418655	0.999927	sp|Q9HAU4|SMUF2_HUMAN	>0.05	MDA-MB-231
sp|Q9HCS7|SYF1_HUMAN	6.00206	1.097	1.57875	0.694854	0.487147	0.999927	sp|Q9HCS7|SYF1_HUMAN	>0.05	MDA-MB-231
sp|Q9NNW5|WDR6_HUMAN	1.10055	-3.57298	4.41786	-0.808758	0.418655	0.999927	sp|Q9NNW5|WDR6_HUMAN	>0.05	MDA-MB-231
sp|Q9NQG5|RPR1B_HUMAN	3.82735	1.2846	2.14184	0.599765	0.548663	0.999927	sp|Q9NQG5|RPR1B_HUMAN	>0.05	MDA-MB-231
sp|Q9NTJ5|SAC1_HUMAN	1.63729	-4.14189	3.40001	-1.2182	0.223148	0.999927	sp|Q9NTJ5|SAC1_HUMAN	>0.05	MDA-MB-231
sp|Q9NVA1|UQCC1_HUMAN	3.93341	0.0849373	1.89115	0.0449131	0.964177	0.999927	sp|Q9NVA1|UQCC1_HUMAN	>0.05	MDA-MB-231
sp|Q9NVH1|DJC11_HUMAN	1.63729	-4.14189	3.40001	-1.2182	0.223148	0.999927	sp|Q9NVH1|DJC11_HUMAN	>0.05	MDA-MB-231
sp|Q9NXE4|NSMA3_HUMAN	1.63729	-4.14189	3.40001	-1.2182	0.223148	0.999927	sp|Q9NXE4|NSMA3_HUMAN	>0.05	MDA-MB-231
sp|Q9NXV6|CARF_HUMAN	4.63246	0.516128	1.76192	0.292934	0.769572	0.999927	sp|Q9NXV6|CARF_HUMAN	>0.05	MDA-MB-231
sp|Q9P287|BCCIP_HUMAN	2.91954	-0.914936	2.18987	-0.417803	0.676091	0.999927	sp|Q9P287|BCCIP_HUMAN	>0.05	MDA-MB-231
sp|Q9UJC5|SH3L2_HUMAN	2.90844	-2.35193	2.45249	-0.958997	0.33756	0.999927	sp|Q9UJC5|SH3L2_HUMAN	>0.05	MDA-MB-231
sp|Q9UKM9|RALY_HUMAN	6.51455	1.56054	1.55287	1.00494	0.314928	0.999927	sp|Q9UKM9|RALY_HUMAN	>0.05	MDA-MB-231
sp|Q9Y295|DRG1_HUMAN	4.12553	0.220981	1.85795	0.118938	0.905324	0.999927	sp|Q9Y295|DRG1_HUMAN	>0.05	MDA-MB-231
sp|Q9Y2Q9|RT28_HUMAN	4.47016	-0.268058	1.7825	-0.150383	0.880462	0.999927	sp|Q9Y2Q9|RT28_HUMAN	>0.05	MDA-MB-231
sp|Q9Y314|NOSIP_HUMAN	3.1061	-1.1997	2.3332	-0.514186	0.607122	0.999927	sp|Q9Y314|NOSIP_HUMAN	>0.05	MDA-MB-231
sp|Q9Y315|DEOC_HUMAN	1.90566	-4.35917	3.19601	-1.36394	0.172586	0.999927	sp|Q9Y315|DEOC_HUMAN	>0.05	MDA-MB-231
sp|Q9Y450|HBS1L_HUMAN	5.09295	0.431191	1.703	0.253195	0.800118	0.999927	sp|Q9Y450|HBS1L_HUMAN	>0.05	MDA-MB-231
sp|Q9Y4W6|AFG32_HUMAN	5.24546	-0.0946128	1.65733	-0.0570875	0.954475	0.999927	sp|Q9Y4W6|AFG32_HUMAN	>0.05	MDA-MB-231
sp|Q9Y6D9|MD1L1_HUMAN	2.17404	-4.54797	3.03739	-1.49733	0.134308	0.999927	sp|Q9Y6D9|MD1L1_HUMAN	>0.05	MDA-MB-231
sp|O00400|ACATN_HUMAN	3.70775	-0.152744	1.94195	-0.0786551	0.937307	0.999927	sp|O00400|ACATN_HUMAN	>0.05	MDA-MB-231
sp|O14828|SCAM3_HUMAN	1.96502	-1.40047	2.86771	-0.488357	0.625297	0.999927	sp|O14828|SCAM3_HUMAN	>0.05	MDA-MB-231
sp|O14925|TIM23_HUMAN	1.57949	-0.332315	3.42931	-0.0969042	0.922802	0.999927	sp|O14925|TIM23_HUMAN	>0.05	MDA-MB-231
sp|O15294|OGT1_HUMAN	5.19321	1.05682	1.67888	0.629478	0.529036	0.999927	sp|O15294|OGT1_HUMAN	>0.05	MDA-MB-231
sp|O15321|TM9S1_HUMAN	1.42828	-0.714516	3.59644	-0.198673	0.842518	0.999927	sp|O15321|TM9S1_HUMAN	>0.05	MDA-MB-231
sp|O15511|ARPC5_HUMAN	3.70775	-0.152744	1.94195	-0.0786551	0.937307	0.999927	sp|O15511|ARPC5_HUMAN	>0.05	MDA-MB-231
sp|O43264|ZW10_HUMAN	4.44771	0.356115	1.78809	0.199159	0.842138	0.999927	sp|O43264|ZW10_HUMAN	>0.05	MDA-MB-231
sp|O43491|E41L2_HUMAN	2.78123	-0.640355	2.46006	-0.2603	0.794632	0.999927	sp|O43491|E41L2_HUMAN	>0.05	MDA-MB-231
sp|O43823|AKAP8_HUMAN	3.68904	1.64071	2.17678	0.75373	0.451011	0.999927	sp|O43823|AKAP8_HUMAN	>0.05	MDA-MB-231
sp|O60506|HNRPQ_HUMAN	6.82008	0.803287	1.48488	0.540979	0.588522	0.999927	sp|O60506|HNRPQ_HUMAN	>0.05	MDA-MB-231
sp|O75027|ABCB7_HUMAN	5.97407	1.34556	1.58401	0.849461	0.395625	0.999927	sp|O75027|ABCB7_HUMAN	>0.05	MDA-MB-231
sp|O75251|NDUS7_HUMAN	3.7133	0.264335	1.94055	0.136216	0.89165	0.999927	sp|O75251|NDUS7_HUMAN	>0.05	MDA-MB-231
sp|O75436|VP26A_HUMAN	1.95393	-4.39296	3.1638	-1.38851	0.164982	0.999927	sp|O75436|VP26A_HUMAN	>0.05	MDA-MB-231
sp|O75815|BCAR3_HUMAN	2.59336	0.940282	2.53106	0.371498	0.710267	0.999927	sp|O75815|BCAR3_HUMAN	>0.05	MDA-MB-231
sp|O75915|PRAF3_HUMAN	2.93245	-0.43325	2.16814	-0.199826	0.841617	0.999927	sp|O75915|PRAF3_HUMAN	>0.05	MDA-MB-231
sp|O95168|NDUB4_HUMAN	2.61762	-0.835623	2.50775	-0.333217	0.738971	0.999927	sp|O95168|NDUB4_HUMAN	>0.05	MDA-MB-231
sp|O95707|RPP29_HUMAN	3.97613	-0.33643	1.88607	-0.178376	0.858427	0.999927	sp|O95707|RPP29_HUMAN	>0.05	MDA-MB-231
sp|P00846|ATP6_HUMAN	1.42828	-0.714516	3.59644	-0.198673	0.842518	0.999927	sp|P00846|ATP6_HUMAN	>0.05	MDA-MB-231
sp|P02795|MT2_HUMAN (+2)	4.16824	-0.179871	1.86649	-0.0963687	0.923228	0.999927	sp|P02795|MT2_HUMAN (+2)	>0.05	MDA-MB-231
sp|P05161|ISG15_HUMAN	5.78402	-0.669828	1.63165	-0.410521	0.681424	0.999927	sp|P05161|ISG15_HUMAN	>0.05	MDA-MB-231
sp|P09914|IFIT1_HUMAN	5.46158	0.847631	1.63416	0.518695	0.603973	0.999927	sp|P09914|IFIT1_HUMAN	>0.05	MDA-MB-231
sp|P10515|ODP2_HUMAN	1.7022	-0.127702	3.33543	-0.0382866	0.969459	0.999927	sp|P10515|ODP2_HUMAN	>0.05	MDA-MB-231
sp|P11802|CDK4_HUMAN	1.41718	-3.9327	3.59532	-1.09384	0.274025	0.999927	sp|P11802|CDK4_HUMAN	>0.05	MDA-MB-231
sp|P15927|RFA2_HUMAN	3.24727	-0.118297	2.08083	-0.0568508	0.954664	0.999927	sp|P15927|RFA2_HUMAN	>0.05	MDA-MB-231
sp|P18583|SON_HUMAN	0.88044	-3.25117	4.84436	-0.671125	0.502141	0.999927	sp|P18583|SON_HUMAN	>0.05	MDA-MB-231
sp|P19174|PLCG1_HUMAN	1.42828	-0.714516	3.59644	-0.198673	0.842518	0.999927	sp|P19174|PLCG1_HUMAN	>0.05	MDA-MB-231
sp|P21127|CD11B_HUMAN	1.81251	0.0792006	3.23911	0.0244513	0.980493	0.999927	sp|P21127|CD11B_HUMAN	>0.05	MDA-MB-231
sp|P21291|CSRP1_HUMAN	4.79234	-0.111468	1.73762	-0.0641498	0.948851	0.999927	sp|P21291|CSRP1_HUMAN	>0.05	MDA-MB-231
sp|P23921|RIR1_HUMAN	2.2223	-4.57766	3.01612	-1.51773	0.129082	0.999927	sp|P23921|RIR1_HUMAN	>0.05	MDA-MB-231
sp|P29992|GNA11_HUMAN	5.28818	-0.413305	1.67256	-0.247109	0.804824	0.999927	sp|P29992|GNA11_HUMAN	>0.05	MDA-MB-231
sp|P33527|MRP1_HUMAN	2.41996	-2.03392	2.63352	-0.772319	0.439925	0.999927	sp|P33527|MRP1_HUMAN	>0.05	MDA-MB-231
sp|P35625|TIMP3_HUMAN	9.85616	1.37322	1.2738	1.07806	0.281008	0.999927	sp|P35625|TIMP3_HUMAN	>0.05	MDA-MB-231
sp|P36405|ARL3_HUMAN	3.6724	0.23908	1.95299	0.122417	0.902569	0.999927	sp|P36405|ARL3_HUMAN	>0.05	MDA-MB-231
sp|P37108|SRP14_HUMAN	5.0309	0.339834	1.69454	0.200546	0.841053	0.999927	sp|P37108|SRP14_HUMAN	>0.05	MDA-MB-231
sp|P47914|RL29_HUMAN	3.20082	-0.643654	2.08852	-0.308186	0.757941	0.999927	sp|P47914|RL29_HUMAN	>0.05	MDA-MB-231
sp|P48729|KC1A_HUMAN	1.57949	-0.332315	3.42931	-0.0969042	0.922802	0.999927	sp|P48729|KC1A_HUMAN	>0.05	MDA-MB-231
sp|P49458|SRP09_HUMAN	2.65298	-1.45622	2.50108	-0.582237	0.560407	0.999927	sp|P49458|SRP09_HUMAN	>0.05	MDA-MB-231
sp|P49755|TMEDA_HUMAN	3.56633	1.58291	2.22145	0.712559	0.476119	0.999927	sp|P49755|TMEDA_HUMAN	>0.05	MDA-MB-231
sp|P50281|MMP14_HUMAN	2.9567	-2.37777	2.44482	-0.972572	0.330766	0.999927	sp|P50281|MMP14_HUMAN	>0.05	MDA-MB-231
sp|P51798|CLCN7_HUMAN	3.7133	0.264335	1.94055	0.136216	0.89165	0.999927	sp|P51798|CLCN7_HUMAN	>0.05	MDA-MB-231
sp|P51809|VAMP7_HUMAN	4.99	0.321458	1.69727	0.189397	0.849782	0.999927	sp|P51809|VAMP7_HUMAN	>0.05	MDA-MB-231
sp|P55085|PAR2_HUMAN	4.72163	0.504839	1.73973	0.290183	0.771676	0.999927	sp|P55085|PAR2_HUMAN	>0.05	MDA-MB-231
sp|P58335|ANTR2_HUMAN	0.88044	-3.25117	4.84436	-0.671125	0.502141	0.999927	sp|P58335|ANTR2_HUMAN	>0.05	MDA-MB-231
sp|P62891|RL39_HUMAN	2.04552	0.398453	3.08632	0.129103	0.897276	0.999927	sp|P62891|RL39_HUMAN	>0.05	MDA-MB-231
sp|P68400|CSK21_HUMAN	5.6537	0.927172	1.61888	0.572724	0.566832	0.999927	sp|P68400|CSK21_HUMAN	>0.05	MDA-MB-231
sp|Q03518|TAP1_HUMAN	4.06903	0.489972	1.91259	0.256183	0.79781	0.999927	sp|Q03518|TAP1_HUMAN	>0.05	MDA-MB-231
sp|Q04837|SSBP_HUMAN	2.58227	-0.270575	2.53531	-0.106723	0.915009	0.999927	sp|Q04837|SSBP_HUMAN	>0.05	MDA-MB-231
sp|Q06124|PTN11_HUMAN	1.57949	-0.332315	3.42931	-0.0969042	0.922802	0.999927	sp|Q06124|PTN11_HUMAN	>0.05	MDA-MB-231
sp|Q07157|ZO1_HUMAN	2.78123	-0.640355	2.46006	-0.2603	0.794632	0.999927	sp|Q07157|ZO1_HUMAN	>0.05	MDA-MB-231
sp|Q08945|SSRP1_HUMAN	4.81323	2.1251	1.96498	1.08149	0.279481	0.999927	sp|Q08945|SSRP1_HUMAN	>0.05	MDA-MB-231
sp|Q13951|PEBB_HUMAN	4.52951	0.396558	1.78095	0.222667	0.823795	0.999927	sp|Q13951|PEBB_HUMAN	>0.05	MDA-MB-231
sp|Q14165|MLEC_HUMAN	6.23134	0.595503	1.54292	0.385957	0.699528	0.999927	sp|Q14165|MLEC_HUMAN	>0.05	MDA-MB-231
sp|Q14254|FLOT2_HUMAN	1.7022	-0.127702	3.33543	-0.0382866	0.969459	0.999927	sp|Q14254|FLOT2_HUMAN	>0.05	MDA-MB-231
sp|Q14517|FAT1_HUMAN	1.95393	-4.39296	3.1638	-1.38851	0.164982	0.999927	sp|Q14517|FAT1_HUMAN	>0.05	MDA-MB-231
sp|Q14728|MFS10_HUMAN	2.93245	-0.43325	2.16814	-0.199826	0.841617	0.999927	sp|Q14728|MFS10_HUMAN	>0.05	MDA-MB-231
sp|Q15031|SYLM_HUMAN	2.90819	1.17627	2.39886	0.490347	0.623888	0.999927	sp|Q15031|SYLM_HUMAN	>0.05	MDA-MB-231
sp|Q15070|OXA1L_HUMAN	2.93245	-0.43325	2.16814	-0.199826	0.841617	0.999927	sp|Q15070|OXA1L_HUMAN	>0.05	MDA-MB-231
sp|Q15208|STK38_HUMAN	0.88044	-3.25117	4.84436	-0.671125	0.502141	0.999927	sp|Q15208|STK38_HUMAN	>0.05	MDA-MB-231
sp|Q15637|SF01_HUMAN	4.33055	0.656999	1.8597	0.353283	0.723876	0.999927	sp|Q15637|SF01_HUMAN	>0.05	MDA-MB-231
sp|Q16739|CEGT_HUMAN	2.66407	-0.187258	2.26792	-0.0825679	0.934195	0.999927	sp|Q16739|CEGT_HUMAN	>0.05	MDA-MB-231
sp|Q3KQU3|MA7D1_HUMAN	1.41718	-3.9327	3.59532	-1.09384	0.274025	0.999927	sp|Q3KQU3|MA7D1_HUMAN	>0.05	MDA-MB-231
sp|Q5BJH7|YIF1B_HUMAN	1.42828	-0.714516	3.59644	-0.198673	0.842518	0.999927	sp|Q5BJH7|YIF1B_HUMAN	>0.05	MDA-MB-231
sp|Q6IQ22|RAB12_HUMAN	4.48861	0.376456	1.77974	0.211523	0.832479	0.999927	sp|Q6IQ22|RAB12_HUMAN	>0.05	MDA-MB-231
sp|Q6Y1H2|HACD2_HUMAN	2.89709	0.0618149	2.1871	0.0282634	0.977452	0.999927	sp|Q6Y1H2|HACD2_HUMAN	>0.05	MDA-MB-231
sp|Q7L2J0|MEPCE_HUMAN	3.39848	0.0285066	2.03439	0.0140124	0.98882	0.999927	sp|Q7L2J0|MEPCE_HUMAN	>0.05	MDA-MB-231
sp|Q7L9L4|MOB1B_HUMAN	3.15437	-1.22836	2.32247	-0.528902	0.596873	0.999927	sp|Q7L9L4|MOB1B_HUMAN	>0.05	MDA-MB-231
sp|Q7Z3C6|ATG9A_HUMAN	5.50803	1.17807	1.64045	0.718141	0.47267	0.999927	sp|Q7Z3C6|ATG9A_HUMAN	>0.05	MDA-MB-231
sp|Q86Y56|DAAF5_HUMAN	4.76253	0.523319	1.73655	0.301355	0.763144	0.999927	sp|Q86Y56|DAAF5_HUMAN	>0.05	MDA-MB-231
sp|Q8IUH5|ZDH17_HUMAN	1.95393	-4.39296	3.1638	-1.38851	0.164982	0.999927	sp|Q8IUH5|ZDH17_HUMAN	>0.05	MDA-MB-231
sp|Q8IWA0|WDR75_HUMAN	7.37902	1.47286	1.45636	1.01133	0.31186	0.999927	sp|Q8IWA0|WDR75_HUMAN	>0.05	MDA-MB-231
sp|Q8N766|EMC1_HUMAN	6.00942	1.05528	1.56976	0.67226	0.501418	0.999927	sp|Q8N766|EMC1_HUMAN	>0.05	MDA-MB-231
sp|Q8NE86|MCU_HUMAN	1.41718	-3.9327	3.59532	-1.09384	0.274025	0.999927	sp|Q8NE86|MCU_HUMAN	>0.05	MDA-MB-231
sp|Q8NEM2|SHCBP_HUMAN	2.12733	0.482683	2.74391	0.175911	0.860364	0.999927	sp|Q8NEM2|SHCBP_HUMAN	>0.05	MDA-MB-231
sp|Q8NHH9|ATLA2_HUMAN	1.68555	-4.1811	3.35027	-1.24799	0.212034	0.999927	sp|Q8NHH9|ATLA2_HUMAN	>0.05	MDA-MB-231
sp|Q8NHY6|ZFP28_HUMAN	6.23134	0.595503	1.54292	0.385957	0.699528	0.999927	sp|Q8NHY6|ZFP28_HUMAN	>0.05	MDA-MB-231
sp|Q8TD19|NEK9_HUMAN	4.51287	-0.646194	1.79637	-0.359721	0.719056	0.999927	sp|Q8TD19|NEK9_HUMAN	>0.05	MDA-MB-231
sp|Q8TF42|UBS3B_HUMAN	5.22856	0.747466	1.66437	0.449099	0.65336	0.999927	sp|Q8TF42|UBS3B_HUMAN	>0.05	MDA-MB-231
sp|Q8WXI9|P66B_HUMAN	1.89431	0.183189	2.88839	0.0634224	0.94943	0.999927	sp|Q8WXI9|P66B_HUMAN	>0.05	MDA-MB-231
sp|Q92643|GPI8_HUMAN	3.97613	-0.33643	1.88607	-0.178376	0.858427	0.999927	sp|Q92643|GPI8_HUMAN	>0.05	MDA-MB-231
sp|Q92925|SMRD2_HUMAN	5.6426	0.352958	1.64106	0.215079	0.829705	0.999927	sp|Q92925|SMRD2_HUMAN	>0.05	MDA-MB-231
sp|Q96AA3|RFT1_HUMAN	3.24172	-0.605625	2.08137	-0.290974	0.771071	0.999927	sp|Q96AA3|RFT1_HUMAN	>0.05	MDA-MB-231
sp|Q96C19|EFHD2_HUMAN	1.68555	-4.1811	3.35027	-1.24799	0.212034	0.999927	sp|Q96C19|EFHD2_HUMAN	>0.05	MDA-MB-231
sp|Q96CS3|FAF2_HUMAN	4.87839	0.924571	1.73567	0.532687	0.59425	0.999927	sp|Q96CS3|FAF2_HUMAN	>0.05	MDA-MB-231
sp|Q96ER3|SAAL1_HUMAN	2.61762	-0.835623	2.50775	-0.333217	0.738971	0.999927	sp|Q96ER3|SAAL1_HUMAN	>0.05	MDA-MB-231
sp|Q96EY7|PTCD3_HUMAN	4.21469	0.213113	1.83006	0.116451	0.907295	0.999927	sp|Q96EY7|PTCD3_HUMAN	>0.05	MDA-MB-231
sp|Q96IU4|ABHEB_HUMAN	1.68555	-4.1811	3.35027	-1.24799	0.212034	0.999927	sp|Q96IU4|ABHEB_HUMAN	>0.05	MDA-MB-231
sp|Q96S97|MYADM_HUMAN	5.06626	0.0497303	1.6987	0.0292754	0.976645	0.999927	sp|Q96S97|MYADM_HUMAN	>0.05	MDA-MB-231
sp|Q96T37|RBM15_HUMAN	4.79234	-0.111468	1.73762	-0.0641498	0.948851	0.999927	sp|Q96T37|RBM15_HUMAN	>0.05	MDA-MB-231
sp|Q96T60|PNKP_HUMAN	1.95393	-4.39296	3.1638	-1.38851	0.164982	0.999927	sp|Q96T60|PNKP_HUMAN	>0.05	MDA-MB-231
sp|Q99615|DNJC7_HUMAN	4.84434	0.559872	1.75613	0.318811	0.74987	0.999927	sp|Q99615|DNJC7_HUMAN	>0.05	MDA-MB-231
sp|Q99829|CPNE1_HUMAN	4.75698	0.192934	1.73483	0.111212	0.911448	0.999927	sp|Q99829|CPNE1_HUMAN	>0.05	MDA-MB-231
sp|Q9BQ75|CMS1_HUMAN	2.41996	-2.03392	2.63352	-0.772319	0.439925	0.999927	sp|Q9BQ75|CMS1_HUMAN	>0.05	MDA-MB-231
sp|Q9BV57|MTND_HUMAN	3.67795	0.668033	1.96219	0.340453	0.733515	0.999927	sp|Q9BV57|MTND_HUMAN	>0.05	MDA-MB-231
sp|Q9BW60|ELOV1_HUMAN	0.88044	-3.25117	4.84436	-0.671125	0.502141	0.999927	sp|Q9BW60|ELOV1_HUMAN	>0.05	MDA-MB-231
sp|Q9BX95|SGPP1_HUMAN	2.93799	0.095183	2.16661	0.0439317	0.964959	0.999927	sp|Q9BX95|SGPP1_HUMAN	>0.05	MDA-MB-231
sp|Q9BY50|SC11C_HUMAN	2.15159	-1.82493	2.75853	-0.661558	0.508254	0.999927	sp|Q9BY50|SC11C_HUMAN	>0.05	MDA-MB-231
sp|Q9H2D1|MFTC_HUMAN	4.25559	0.235407	1.82604	0.128916	0.897424	0.999927	sp|Q9H2D1|MFTC_HUMAN	>0.05	MDA-MB-231
sp|Q9H300|PARL_HUMAN	1.41718	-3.9327	3.59532	-1.09384	0.274025	0.999927	sp|Q9H300|PARL_HUMAN	>0.05	MDA-MB-231
sp|Q9H490|PIGU_HUMAN	2.11623	-1.00141	2.7533	-0.363714	0.716071	0.999927	sp|Q9H490|PIGU_HUMAN	>0.05	MDA-MB-231
sp|Q9H6R6|ZDHC6_HUMAN	0.88044	-3.25117	4.84436	-0.671125	0.502141	0.999927	sp|Q9H6R6|ZDHC6_HUMAN	>0.05	MDA-MB-231
sp|Q9H6S3|ES8L2_HUMAN	0.88044	-3.25117	4.84436	-0.671125	0.502141	0.999927	sp|Q9H6S3|ES8L2_HUMAN	>0.05	MDA-MB-231
sp|Q9NQ55|SSF1_HUMAN	5.5621	-0.250042	1.63333	-0.153087	0.87833	0.999927	sp|Q9NQ55|SSF1_HUMAN	>0.05	MDA-MB-231
sp|Q9NR09|BIRC6_HUMAN	3.08366	-0.255004	2.35019	-0.108504	0.913596	0.999927	sp|Q9NR09|BIRC6_HUMAN	>0.05	MDA-MB-231
sp|Q9NRG9|AAAS_HUMAN	3.51009	-0.789887	2.0161	-0.39179	0.695214	0.999927	sp|Q9NRG9|AAAS_HUMAN	>0.05	MDA-MB-231
sp|Q9NRW3|ABC3C_HUMAN	4.25559	0.235407	1.82604	0.128916	0.897424	0.999927	sp|Q9NRW3|ABC3C_HUMAN	>0.05	MDA-MB-231
sp|Q9NVN8|GNL3L_HUMAN	3.33332	1.45277	2.27823	0.637673	0.523687	0.999927	sp|Q9NVN8|GNL3L_HUMAN	>0.05	MDA-MB-231
sp|Q9NVV4|PAPD1_HUMAN	2.38461	-1.24676	2.61322	-0.477098	0.633292	0.999927	sp|Q9NVV4|PAPD1_HUMAN	>0.05	MDA-MB-231
sp|Q9NX61|T161A_HUMAN	3.6724	0.23908	1.95299	0.122417	0.902569	0.999927	sp|Q9NX61|T161A_HUMAN	>0.05	MDA-MB-231
sp|Q9NXG2|THUM1_HUMAN	4.06217	0.901465	1.9268	0.467856	0.639888	0.999927	sp|Q9NXG2|THUM1_HUMAN	>0.05	MDA-MB-231
sp|Q9NYY8|FAKD2_HUMAN	1.68555	-4.1811	3.35027	-1.24799	0.212034	0.999927	sp|Q9NYY8|FAKD2_HUMAN	>0.05	MDA-MB-231
sp|Q9NZJ4|SACS_HUMAN	3.43938	0.0574258	2.00901	0.0285841	0.977196	0.999927	sp|Q9NZJ4|SACS_HUMAN	>0.05	MDA-MB-231
sp|Q9P0J0|NDUAD_HUMAN	3.35203	-0.464998	2.26695	-0.20512	0.837478	0.999927	sp|Q9P0J0|NDUAD_HUMAN	>0.05	MDA-MB-231
sp|Q9UBB6|NCDN_HUMAN	2.66407	-0.187258	2.26792	-0.0825679	0.934195	0.999927	sp|Q9UBB6|NCDN_HUMAN	>0.05	MDA-MB-231
sp|Q9UBD5|ORC3_HUMAN	2.11623	-1.00141	2.7533	-0.363714	0.716071	0.999927	sp|Q9UBD5|ORC3_HUMAN	>0.05	MDA-MB-231
sp|Q9UJX2|CDC23_HUMAN	2.92135	-1.63893	2.40798	-0.680626	0.496108	0.999927	sp|Q9UJX2|CDC23_HUMAN	>0.05	MDA-MB-231
sp|Q9UNX4|WDR3_HUMAN	4.34295	0.646809	1.87043	0.345807	0.729488	0.999927	sp|Q9UNX4|WDR3_HUMAN	>0.05	MDA-MB-231
sp|Q9Y3A2|UTP11_HUMAN	1.41718	-3.9327	3.59532	-1.09384	0.274025	0.999927	sp|Q9Y3A2|UTP11_HUMAN	>0.05	MDA-MB-231
sp|Q9Y3D8|KAD6_HUMAN	3.98722	0.445471	1.8835	0.236512	0.813035	0.999927	sp|Q9Y3D8|KAD6_HUMAN	>0.05	MDA-MB-231
sp|Q9Y4A5|TRRAP_HUMAN	2.04552	0.398453	3.08632	0.129103	0.897276	0.999927	sp|Q9Y4A5|TRRAP_HUMAN	>0.05	MDA-MB-231
sp|Q9Y512|SAM50_HUMAN	1.42828	-0.714516	3.59644	-0.198673	0.842518	0.999927	sp|Q9Y512|SAM50_HUMAN	>0.05	MDA-MB-231
sp|Q9Y5A7|NUB1_HUMAN	2.2223	-4.57766	3.01612	-1.51773	0.129082	0.999927	sp|Q9Y5A7|NUB1_HUMAN	>0.05	MDA-MB-231
sp|Q9Y5J1|UTP18_HUMAN	3.22301	1.37954	2.3154	0.59581	0.551302	0.999927	sp|Q9Y5J1|UTP18_HUMAN	>0.05	MDA-MB-231
sp|A6NHR9|SMHD1_HUMAN	1.73382	-4.21926	3.31774	-1.27173	0.20347	0.999927	sp|A6NHR9|SMHD1_HUMAN	>0.05	MDA-MB-231
sp|A8MWD9|RUXGL_HUMAN (+1)	2.39751	-0.632859	2.60461	-0.242977	0.808023	0.999927	sp|A8MWD9|RUXGL_HUMAN (+1)	>0.05	MDA-MB-231
sp|O00267|SPT5H_HUMAN	5.29217	2.76587	1.92944	1.43351	0.151711	0.999927	sp|O00267|SPT5H_HUMAN	>0.05	MDA-MB-231
sp|O00505|IMA4_HUMAN	3.45229	0.444194	2.01273	0.220692	0.825332	0.999927	sp|O00505|IMA4_HUMAN	>0.05	MDA-MB-231
sp|O00767|ACOD_HUMAN	1.35938	0.0790525	3.64961	0.0216605	0.982719	0.999927	sp|O00767|ACOD_HUMAN	>0.05	MDA-MB-231
sp|O14734|ACOT8_HUMAN	2.43287	-1.28346	2.59651	-0.494303	0.621092	0.999927	sp|O14734|ACOT8_HUMAN	>0.05	MDA-MB-231
sp|O15013|ARHGA_HUMAN	0.66033	-2.83844	4.86394	-0.583568	0.559511	0.999927	sp|O15013|ARHGA_HUMAN	>0.05	MDA-MB-231
sp|O15056|SYNJ2_HUMAN	4.00013	0.791972	1.88615	0.419888	0.674567	0.999927	sp|O15056|SYNJ2_HUMAN	>0.05	MDA-MB-231
sp|O15120|PLCB_HUMAN	1.46544	-3.97791	3.54235	-1.12296	0.261456	0.999927	sp|O15120|PLCB_HUMAN	>0.05	MDA-MB-231
sp|O15397|IPO8_HUMAN	1.5924	0.490461	3.41871	0.143464	0.885924	0.999927	sp|O15397|IPO8_HUMAN	>0.05	MDA-MB-231
sp|O43156|TTI1_HUMAN	2.14024	1.14031	2.7417	0.415913	0.677474	0.999927	sp|O43156|TTI1_HUMAN	>0.05	MDA-MB-231
sp|O43292|GPAA1_HUMAN	0.66033	-2.83844	4.86394	-0.583568	0.559511	0.999927	sp|O43292|GPAA1_HUMAN	>0.05	MDA-MB-231
sp|O43674|NDUB5_HUMAN	2.43287	-1.28346	2.59651	-0.494303	0.621092	0.999927	sp|O43674|NDUB5_HUMAN	>0.05	MDA-MB-231
sp|O43826|G6PT1_HUMAN	1.35938	0.0790525	3.64961	0.0216605	0.982719	0.999927	sp|O43826|G6PT1_HUMAN	>0.05	MDA-MB-231
sp|O60256|KPRB_HUMAN	1.20817	-0.29932	3.85267	-0.0776916	0.938073	0.999927	sp|O60256|KPRB_HUMAN	>0.05	MDA-MB-231
sp|O60563|CCNT1_HUMAN	0.66033	-2.83844	4.86394	-0.583568	0.559511	0.999927	sp|O60563|CCNT1_HUMAN	>0.05	MDA-MB-231
sp|O60678|ANM3_HUMAN	3.21927	0.262459	2.07304	0.126606	0.899253	0.999927	sp|O60678|ANM3_HUMAN	>0.05	MDA-MB-231
sp|O60884|DNJA2_HUMAN	5.31218	0.430112	1.66811	0.257844	0.796527	0.999927	sp|O60884|DNJA2_HUMAN	>0.05	MDA-MB-231
sp|O75165|DJC13_HUMAN	0.66033	-2.83844	4.86394	-0.583568	0.559511	0.999927	sp|O75165|DJC13_HUMAN	>0.05	MDA-MB-231
sp|O75367|H2AY_HUMAN	1.74491	-1.15307	3.00765	-0.38338	0.701438	0.999927	sp|O75367|H2AY_HUMAN	>0.05	MDA-MB-231
sp|O75521|ECI2_HUMAN	1.6742	0.594925	3.04057	0.195662	0.844875	0.999927	sp|O75521|ECI2_HUMAN	>0.05	MDA-MB-231
sp|O75962|TRIO_HUMAN	0.66033	-2.83844	4.86394	-0.583568	0.559511	0.999927	sp|O75962|TRIO_HUMAN	>0.05	MDA-MB-231
sp|O76024|WFS1_HUMAN	1.20817	-0.29932	3.85267	-0.0776916	0.938073	0.999927	sp|O76024|WFS1_HUMAN	>0.05	MDA-MB-231
sp|O76071|CIAO1_HUMAN	1.5924	0.490461	3.41871	0.143464	0.885924	0.999927	sp|O76071|CIAO1_HUMAN	>0.05	MDA-MB-231
sp|O94915|FRYL_HUMAN	0.66033	-2.83844	4.86394	-0.583568	0.559511	0.999927	sp|O94915|FRYL_HUMAN	>0.05	MDA-MB-231
sp|O95298|NDUC2_HUMAN	1.89612	-0.757634	2.881	-0.262976	0.792569	0.999927	sp|O95298|NDUC2_HUMAN	>0.05	MDA-MB-231
sp|O95372|LYPA2_HUMAN	1.75601	0.70061	3.29936	0.212347	0.831836	0.999927	sp|O95372|LYPA2_HUMAN	>0.05	MDA-MB-231
sp|O95466|FMNL1_HUMAN	2.02993	1.02156	3.11894	0.327533	0.743265	0.999927	sp|O95466|FMNL1_HUMAN	>0.05	MDA-MB-231
sp|O95470|SGPL1_HUMAN	2.63053	-0.313117	2.50936	-0.12478	0.900698	0.999927	sp|O95470|SGPL1_HUMAN	>0.05	MDA-MB-231
sp|O95563|MPC2_HUMAN	2.36216	-0.0259606	2.63314	-0.00985921	0.992134	0.999927	sp|O95563|MPC2_HUMAN	>0.05	MDA-MB-231
sp|O95870|ABHGA_HUMAN	0.66033	-2.83844	4.86394	-0.583568	0.559511	0.999927	sp|O95870|ABHGA_HUMAN	>0.05	MDA-MB-231
sp|P00367|DHE3_HUMAN (+1)	1.20817	-0.29932	3.85267	-0.0776916	0.938073	0.999927	sp|P00367|DHE3_HUMAN (+1)	>0.05	MDA-MB-231
sp|P00492|HPRT_HUMAN	1.12636	-0.500698	3.96192	-0.126378	0.899433	0.999927	sp|P00492|HPRT_HUMAN	>0.05	MDA-MB-231
sp|P02786|TFR1_HUMAN	4.26295	0.183075	1.83274	0.0998915	0.92043	0.999927	sp|P02786|TFR1_HUMAN	>0.05	MDA-MB-231
sp|P05387|RLA2_HUMAN	1.93148	-1.62329	2.88156	-0.563339	0.573204	0.999927	sp|P05387|RLA2_HUMAN	>0.05	MDA-MB-231
sp|P09012|SNRPA_HUMAN	0.66033	-2.83844	4.86394	-0.583568	0.559511	0.999927	sp|P09012|SNRPA_HUMAN	>0.05	MDA-MB-231
sp|P09497|CLCB_HUMAN	1.73382	-4.21926	3.31774	-1.27173	0.20347	0.999927	sp|P09497|CLCB_HUMAN	>0.05	MDA-MB-231
sp|P13489|RINI_HUMAN	1.6742	0.594925	3.04057	0.195662	0.844875	0.999927	sp|P13489|RINI_HUMAN	>0.05	MDA-MB-231
sp|P17026|ZNF22_HUMAN	1.20817	-0.29932	3.85267	-0.0776916	0.938073	0.999927	sp|P17026|ZNF22_HUMAN	>0.05	MDA-MB-231
sp|P17931|LEG3_HUMAN	3.79137	-0.572547	1.94864	-0.293819	0.768896	0.999927	sp|P17931|LEG3_HUMAN	>0.05	MDA-MB-231
sp|P18858|DNLI1_HUMAN	1.19707	-3.68793	3.84688	-0.958679	0.33772	0.999927	sp|P18858|DNLI1_HUMAN	>0.05	MDA-MB-231
sp|P19387|RPB3_HUMAN	1.12636	-0.500698	3.96192	-0.126378	0.899433	0.999927	sp|P19387|RPB3_HUMAN	>0.05	MDA-MB-231
sp|P23490|LORI_HUMAN	1.94812	0.935069	2.85381	0.327656	0.743171	0.999927	sp|P23490|LORI_HUMAN	>0.05	MDA-MB-231
sp|P26368|U2AF2_HUMAN	3.76156	0.229912	1.93455	0.118845	0.905398	0.999927	sp|P26368|U2AF2_HUMAN	>0.05	MDA-MB-231
sp|P30043|BLVRB_HUMAN	3.25463	-0.185874	2.06761	-0.0898979	0.928368	0.999927	sp|P30043|BLVRB_HUMAN	>0.05	MDA-MB-231
sp|P30419|NMT1_HUMAN	0.66033	-2.83844	4.86394	-0.583568	0.559511	0.999927	sp|P30419|NMT1_HUMAN	>0.05	MDA-MB-231
sp|P30626|SORCN_HUMAN	2.9509	0.549366	2.16311	0.253971	0.799518	0.999927	sp|P30626|SORCN_HUMAN	>0.05	MDA-MB-231
sp|P30740|ILEU_HUMAN	1.5924	0.490461	3.41871	0.143464	0.885924	0.999927	sp|P30740|ILEU_HUMAN	>0.05	MDA-MB-231
sp|P35354|PGH2_HUMAN	2.59517	0.235566	2.54067	0.092718	0.926128	0.999927	sp|P35354|PGH2_HUMAN	>0.05	MDA-MB-231
sp|P39019|RS19_HUMAN	3.02716	0.086983	2.14871	0.0404816	0.967709	0.999927	sp|P39019|RS19_HUMAN	>0.05	MDA-MB-231
sp|P49005|DPOD2_HUMAN	1.94812	0.935069	2.85381	0.327656	0.743171	0.999927	sp|P49005|DPOD2_HUMAN	>0.05	MDA-MB-231
sp|P49756|RBM25_HUMAN	5.20612	1.35665	1.69186	0.801865	0.422631	0.999927	sp|P49756|RBM25_HUMAN	>0.05	MDA-MB-231
sp|P49840|GSK3A_HUMAN	1.12636	-0.500698	3.96192	-0.126378	0.899433	0.999927	sp|P49840|GSK3A_HUMAN	>0.05	MDA-MB-231
sp|P50213|IDH3A_HUMAN	2.19985	-1.86175	2.73903	-0.679713	0.496686	0.999927	sp|P50213|IDH3A_HUMAN	>0.05	MDA-MB-231
sp|P51636|CAV2_HUMAN	0.66033	-2.83844	4.86394	-0.583568	0.559511	0.999927	sp|P51636|CAV2_HUMAN	>0.05	MDA-MB-231
sp|P51965|UB2E1_HUMAN	1.19707	-3.68793	3.84688	-0.958679	0.33772	0.999927	sp|P51965|UB2E1_HUMAN	>0.05	MDA-MB-231
sp|P53004|BIEA_HUMAN	2.44396	0.0587283	2.35309	0.024958	0.980088	0.999927	sp|P53004|BIEA_HUMAN	>0.05	MDA-MB-231
sp|P55209|NP1L1_HUMAN	3.82466	2.21663	2.19924	1.00791	0.3135	0.999927	sp|P55209|NP1L1_HUMAN	>0.05	MDA-MB-231
sp|P55735|SEC13_HUMAN	1.73382	-4.21926	3.31774	-1.27173	0.20347	0.999927	sp|P55735|SEC13_HUMAN	>0.05	MDA-MB-231
sp|P55769|NH2L1_HUMAN	0.66033	-2.83844	4.86394	-0.583568	0.559511	0.999927	sp|P55769|NH2L1_HUMAN	>0.05	MDA-MB-231
sp|P56545|CTBP2_HUMAN	4.62292	1.51771	1.81157	0.837787	0.402151	0.999927	sp|P56545|CTBP2_HUMAN	>0.05	MDA-MB-231
sp|P57764|GSDMD_HUMAN	2.64717	1.55969	2.50665	0.62222	0.533797	0.999927	sp|P57764|GSDMD_HUMAN	>0.05	MDA-MB-231
sp|P60900|PSA6_HUMAN	2.18114	1.1752	2.71364	0.433071	0.664963	0.999927	sp|P60900|PSA6_HUMAN	>0.05	MDA-MB-231
sp|P61081|UBC12_HUMAN	2.92109	1.74225	2.40514	0.724386	0.468829	0.999927	sp|P61081|UBC12_HUMAN	>0.05	MDA-MB-231
sp|P61923|COPZ1_HUMAN	2.92109	1.74225	2.40514	0.724386	0.468829	0.999927	sp|P61923|COPZ1_HUMAN	>0.05	MDA-MB-231
sp|P62857|RS28_HUMAN	1.5924	0.490461	3.41871	0.143464	0.885924	0.999927	sp|P62857|RS28_HUMAN	>0.05	MDA-MB-231
sp|P62873|GBB1_HUMAN	3.09232	-1.48636	2.37499	-0.62584	0.53142	0.999927	sp|P62873|GBB1_HUMAN	>0.05	MDA-MB-231
sp|P63208|SKP1_HUMAN	1.94812	0.935069	2.85381	0.327656	0.743171	0.999927	sp|P63208|SKP1_HUMAN	>0.05	MDA-MB-231
sp|P63220|RS21_HUMAN	0.66033	-2.83844	4.86394	-0.583568	0.559511	0.999927	sp|P63220|RS21_HUMAN	>0.05	MDA-MB-231
sp|P78345|RPP38_HUMAN	1.12636	-0.500698	3.96192	-0.126378	0.899433	0.999927	sp|P78345|RPP38_HUMAN	>0.05	MDA-MB-231
sp|P84022|SMAD3_HUMAN	1.93148	-1.62329	2.88156	-0.563339	0.573204	0.999927	sp|P84022|SMAD3_HUMAN	>0.05	MDA-MB-231
sp|Q00535|CDK5_HUMAN	3.52855	0.0510345	1.99592	0.0255695	0.979601	0.999927	sp|Q00535|CDK5_HUMAN	>0.05	MDA-MB-231
sp|Q00577|PURA_HUMAN	1.5924	0.490461	3.41871	0.143464	0.885924	0.999927	sp|Q00577|PURA_HUMAN	>0.05	MDA-MB-231
sp|Q03426|KIME_HUMAN	0.66033	-2.83844	4.86394	-0.583568	0.559511	0.999927	sp|Q03426|KIME_HUMAN	>0.05	MDA-MB-231
sp|Q07283|TRHY_HUMAN	2.01883	-0.562979	2.81794	-0.199784	0.84165	0.999927	sp|Q07283|TRHY_HUMAN	>0.05	MDA-MB-231
sp|Q08209|PP2BA_HUMAN	1.20817	-0.29932	3.85267	-0.0776916	0.938073	0.999927	sp|Q08209|PP2BA_HUMAN	>0.05	MDA-MB-231
sp|Q09028|RBBP4_HUMAN	2.68808	1.58599	2.48838	0.637361	0.523889	0.999927	sp|Q09028|RBBP4_HUMAN	>0.05	MDA-MB-231
sp|Q09161|NCBP1_HUMAN	2.43287	-1.28346	2.59651	-0.494303	0.621092	0.999927	sp|Q09161|NCBP1_HUMAN	>0.05	MDA-MB-231
sp|Q13263|TIF1B_HUMAN	7.42598	2.02999	1.47328	1.37787	0.168243	0.999927	sp|Q13263|TIF1B_HUMAN	>0.05	MDA-MB-231
sp|Q13546|RIPK1_HUMAN	2.55558	-1.09613	2.55376	-0.429222	0.667762	0.999927	sp|Q13546|RIPK1_HUMAN	>0.05	MDA-MB-231
sp|Q13601|KRR1_HUMAN	2.05843	1.07009	3.09086	0.346213	0.729183	0.999927	sp|Q13601|KRR1_HUMAN	>0.05	MDA-MB-231
sp|Q14331|FRG1_HUMAN	1.12636	-0.500698	3.96192	-0.126378	0.899433	0.999927	sp|Q14331|FRG1_HUMAN	>0.05	MDA-MB-231
sp|Q14376|GALE_HUMAN	2.27056	-4.60679	3.00513	-1.53298	0.125282	0.999927	sp|Q14376|GALE_HUMAN	>0.05	MDA-MB-231
sp|Q15058|KIF14_HUMAN	1.12636	-0.500698	3.96192	-0.126378	0.899433	0.999927	sp|Q15058|KIF14_HUMAN	>0.05	MDA-MB-231
sp|Q15102|PA1B3_HUMAN	2.75324	-0.189684	2.2347	-0.0848812	0.932356	0.999927	sp|Q15102|PA1B3_HUMAN	>0.05	MDA-MB-231
sp|Q15555|MARE2_HUMAN	2.63053	-0.313117	2.50936	-0.12478	0.900698	0.999927	sp|Q15555|MARE2_HUMAN	>0.05	MDA-MB-231
sp|Q15691|MARE1_HUMAN	1.20817	-0.29932	3.85267	-0.0776916	0.938073	0.999927	sp|Q15691|MARE1_HUMAN	>0.05	MDA-MB-231
sp|Q15773|MLF2_HUMAN	0.66033	-2.83844	4.86394	-0.583568	0.559511	0.999927	sp|Q15773|MLF2_HUMAN	>0.05	MDA-MB-231
sp|Q15800|MSMO1_HUMAN	0.66033	-2.83844	4.86394	-0.583568	0.559511	0.999927	sp|Q15800|MSMO1_HUMAN	>0.05	MDA-MB-231
sp|Q16181|SEPT7_HUMAN	1.94812	0.935069	2.85381	0.327656	0.743171	0.999927	sp|Q16181|SEPT7_HUMAN	>0.05	MDA-MB-231
sp|Q16186|ADRM1_HUMAN	2.37325	1.35031	2.63318	0.512807	0.608086	0.999927	sp|Q16186|ADRM1_HUMAN	>0.05	MDA-MB-231
sp|Q16531|DDB1_HUMAN	4.50152	0.68096	1.78751	0.380955	0.703237	0.999927	sp|Q16531|DDB1_HUMAN	>0.05	MDA-MB-231
sp|Q16543|CDC37_HUMAN	7.06046	0.845159	1.48074	0.570766	0.568158	0.999927	sp|Q16543|CDC37_HUMAN	>0.05	MDA-MB-231
sp|Q16630|CPSF6_HUMAN	4.97865	1.65556	1.74305	0.949806	0.342211	0.999927	sp|Q16630|CPSF6_HUMAN	>0.05	MDA-MB-231
sp|Q16762|THTR_HUMAN	1.19707	-3.68793	3.84688	-0.958679	0.33772	0.999927	sp|Q16762|THTR_HUMAN	>0.05	MDA-MB-231
sp|Q2M389|WASC4_HUMAN	1.66311	-1.33696	3.06439	-0.436289	0.662627	0.999927	sp|Q2M389|WASC4_HUMAN	>0.05	MDA-MB-231
sp|Q3MHD2|LSM12_HUMAN	1.89612	-0.757634	2.881	-0.262976	0.792569	0.999927	sp|Q3MHD2|LSM12_HUMAN	>0.05	MDA-MB-231
sp|Q53GA4|PHLA2_HUMAN	3.76711	0.651074	1.93845	0.335874	0.736966	0.999927	sp|Q53GA4|PHLA2_HUMAN	>0.05	MDA-MB-231
sp|Q5BJF2|SGMR2_HUMAN	3.17837	0.233208	2.09909	0.1111	0.911537	0.999927	sp|Q5BJF2|SGMR2_HUMAN	>0.05	MDA-MB-231
sp|Q5HYI8|RABL3_HUMAN	2.45506	1.41032	2.58697	0.545164	0.585641	0.999927	sp|Q5HYI8|RABL3_HUMAN	>0.05	MDA-MB-231
sp|Q66K74|MAP1S_HUMAN	2.1645	-1.04446	2.72197	-0.383716	0.701189	0.999927	sp|Q66K74|MAP1S_HUMAN	>0.05	MDA-MB-231
sp|Q6FI81|CPIN1_HUMAN	1.46544	-3.97791	3.54235	-1.12296	0.261456	0.999927	sp|Q6FI81|CPIN1_HUMAN	>0.05	MDA-MB-231
sp|Q6NW34|NEPRO_HUMAN	0.66033	-2.83844	4.86394	-0.583568	0.559511	0.999927	sp|Q6NW34|NEPRO_HUMAN	>0.05	MDA-MB-231
sp|Q6PD62|CTR9_HUMAN	4.00013	0.791972	1.88615	0.419888	0.674567	0.999927	sp|Q6PD62|CTR9_HUMAN	>0.05	MDA-MB-231
sp|Q6UW02|CP20A_HUMAN	0.66033	-2.83844	4.86394	-0.583568	0.559511	0.999927	sp|Q6UW02|CP20A_HUMAN	>0.05	MDA-MB-231
sp|Q6ZMG9|CERS6_HUMAN	3.48764	0.0226573	2.0019	0.0113179	0.99097	0.999927	sp|Q6ZMG9|CERS6_HUMAN	>0.05	MDA-MB-231
sp|Q7L8L6|FAKD5_HUMAN	1.48209	0.286164	3.53192	0.0810223	0.935424	0.999927	sp|Q7L8L6|FAKD5_HUMAN	>0.05	MDA-MB-231
sp|Q7Z7H8|RM10_HUMAN	4.30386	0.205403	1.82881	0.112315	0.910573	0.999927	sp|Q7Z7H8|RM10_HUMAN	>0.05	MDA-MB-231
sp|Q86V48|LUZP1_HUMAN	0.66033	-2.83844	4.86394	-0.583568	0.559511	0.999927	sp|Q86V48|LUZP1_HUMAN	>0.05	MDA-MB-231
sp|Q86X55|CARM1_HUMAN	3.18392	0.730745	2.09651	0.348553	0.727425	0.999927	sp|Q86X55|CARM1_HUMAN	>0.05	MDA-MB-231
sp|Q8IUH4|ZDH13_HUMAN	0.66033	-2.83844	4.86394	-0.583568	0.559511	0.999927	sp|Q8IUH4|ZDH13_HUMAN	>0.05	MDA-MB-231
sp|Q8IXT5|RB12B_HUMAN	3.66235	1.02966	2.26357	0.454883	0.649194	0.999927	sp|Q8IXT5|RB12B_HUMAN	>0.05	MDA-MB-231
sp|Q8IYI6|EXOC8_HUMAN	1.66311	-1.33696	3.06439	-0.436289	0.662627	0.999927	sp|Q8IYI6|EXOC8_HUMAN	>0.05	MDA-MB-231
sp|Q8N138|ORML3_HUMAN	0.66033	-2.83844	4.86394	-0.583568	0.559511	0.999927	sp|Q8N138|ORML3_HUMAN	>0.05	MDA-MB-231
sp|Q8N392|RHG18_HUMAN	4.22205	0.160325	1.84851	0.0867318	0.930885	0.999927	sp|Q8N392|RHG18_HUMAN	>0.05	MDA-MB-231
sp|Q8N5G2|MACOI_HUMAN	1.35938	0.0790525	3.64961	0.0216605	0.982719	0.999927	sp|Q8N5G2|MACOI_HUMAN	>0.05	MDA-MB-231
sp|Q8N684|CPSF7_HUMAN	2.12914	-0.345792	2.74374	-0.12603	0.899709	0.999927	sp|Q8N684|CPSF7_HUMAN	>0.05	MDA-MB-231
sp|Q8NB90|AFG2H_HUMAN	2.75324	-0.189684	2.2347	-0.0848812	0.932356	0.999927	sp|Q8NB90|AFG2H_HUMAN	>0.05	MDA-MB-231
sp|Q8NFH4|NUP37_HUMAN	1.73382	-4.21926	3.31774	-1.27173	0.20347	0.999927	sp|Q8NFH4|NUP37_HUMAN	>0.05	MDA-MB-231
sp|Q8WUM0|NU133_HUMAN	1.46544	-3.97791	3.54235	-1.12296	0.261456	0.999927	sp|Q8WUM0|NU133_HUMAN	>0.05	MDA-MB-231
sp|Q8WUY1|THEM6_HUMAN	1.20817	-0.29932	3.85267	-0.0776916	0.938073	0.999927	sp|Q8WUY1|THEM6_HUMAN	>0.05	MDA-MB-231
sp|Q8WVB6|CTF18_HUMAN	2.47932	-0.531342	2.34427	-0.226656	0.820692	0.999927	sp|Q8WVB6|CTF18_HUMAN	>0.05	MDA-MB-231
sp|Q92572|AP3S1_HUMAN	4.92665	0.891467	1.73274	0.514484	0.606914	0.999927	sp|Q92572|AP3S1_HUMAN	>0.05	MDA-MB-231
sp|Q92576|PHF3_HUMAN	5.32067	2.80962	4.38337	0.640973	0.52154	0.999927	sp|Q92576|PHF3_HUMAN	>0.05	MDA-MB-231
sp|Q92990|GLMN_HUMAN	1.73382	-4.21926	3.31774	-1.27173	0.20347	0.999927	sp|Q92990|GLMN_HUMAN	>0.05	MDA-MB-231
sp|Q93008|USP9X_HUMAN	1.19707	-3.68793	3.84688	-0.958679	0.33772	0.999927	sp|Q93008|USP9X_HUMAN	>0.05	MDA-MB-231
sp|Q969F9|HPS3_HUMAN	0.66033	-2.83844	4.86394	-0.583568	0.559511	0.999927	sp|Q969F9|HPS3_HUMAN	>0.05	MDA-MB-231
sp|Q96A65|EXOC4_HUMAN	2.05843	1.07009	3.09086	0.346213	0.729183	0.999927	sp|Q96A65|EXOC4_HUMAN	>0.05	MDA-MB-231
sp|Q96GC9|VMP1_HUMAN	1.6742	0.594925	3.04057	0.195662	0.844875	0.999927	sp|Q96GC9|VMP1_HUMAN	>0.05	MDA-MB-231
sp|Q96GX9|MTNB_HUMAN	3.85316	2.23658	2.16524	1.03294	0.30163	0.999927	sp|Q96GX9|MTNB_HUMAN	>0.05	MDA-MB-231
sp|Q96ME1|FXL18_HUMAN	2.22204	1.20976	2.70872	0.446617	0.655152	0.999927	sp|Q96ME1|FXL18_HUMAN	>0.05	MDA-MB-231
sp|Q96NB2|SFXN2_HUMAN	1.19707	-3.68793	3.84688	-0.958679	0.33772	0.999927	sp|Q96NB2|SFXN2_HUMAN	>0.05	MDA-MB-231
sp|Q96Q15|SMG1_HUMAN	0.66033	-2.83844	4.86394	-0.583568	0.559511	0.999927	sp|Q96Q15|SMG1_HUMAN	>0.05	MDA-MB-231
sp|Q9BQA9|CYBC1_HUMAN	2.9509	0.549366	2.16311	0.253971	0.799518	0.999927	sp|Q9BQA9|CYBC1_HUMAN	>0.05	MDA-MB-231
sp|Q9BSV6|SEN34_HUMAN	1.73382	-4.21926	3.31774	-1.27173	0.20347	0.999927	sp|Q9BSV6|SEN34_HUMAN	>0.05	MDA-MB-231
sp|Q9BUB7|TMM70_HUMAN	1.93148	-1.62329	2.88156	-0.563339	0.573204	0.999927	sp|Q9BUB7|TMM70_HUMAN	>0.05	MDA-MB-231
sp|Q9BUE0|MED18_HUMAN	1.5924	0.490461	3.41871	0.143464	0.885924	0.999927	sp|Q9BUE0|MED18_HUMAN	>0.05	MDA-MB-231
sp|Q9BUV8|RAB5I_HUMAN	1.89612	-0.757634	2.881	-0.262976	0.792569	0.999927	sp|Q9BUV8|RAB5I_HUMAN	>0.05	MDA-MB-231
sp|Q9BVJ7|DUS23_HUMAN	1.12636	-0.500698	3.96192	-0.126378	0.899433	0.999927	sp|Q9BVJ7|DUS23_HUMAN	>0.05	MDA-MB-231
sp|Q9BW19|KIFC1_HUMAN	1.82541	0.809508	3.23817	0.249989	0.802596	0.999927	sp|Q9BW19|KIFC1_HUMAN	>0.05	MDA-MB-231
sp|Q9BXB5|OSB10_HUMAN	1.66311	-1.33696	3.06439	-0.436289	0.662627	0.999927	sp|Q9BXB5|OSB10_HUMAN	>0.05	MDA-MB-231
sp|Q9BZH6|WDR11_HUMAN	1.48209	0.286164	3.53192	0.0810223	0.935424	0.999927	sp|Q9BZH6|WDR11_HUMAN	>0.05	MDA-MB-231
sp|Q9BZQ8|NIBAN_HUMAN	1.19707	-3.68793	3.84688	-0.958679	0.33772	0.999927	sp|Q9BZQ8|NIBAN_HUMAN	>0.05	MDA-MB-231
sp|Q9GZT3|SLIRP_HUMAN	1.5924	0.490461	3.41871	0.143464	0.885924	0.999927	sp|Q9GZT3|SLIRP_HUMAN	>0.05	MDA-MB-231
sp|Q9H0H0|INT2_HUMAN	0.66033	-2.83844	4.86394	-0.583568	0.559511	0.999927	sp|Q9H0H0|INT2_HUMAN	>0.05	MDA-MB-231
sp|Q9H583|HEAT1_HUMAN	5.22407	1.73878	1.80955	0.960891	0.336607	0.999927	sp|Q9H583|HEAT1_HUMAN	>0.05	MDA-MB-231
sp|Q9H5Q4|TFB2M_HUMAN	1.46544	-3.97791	3.54235	-1.12296	0.261456	0.999927	sp|Q9H5Q4|TFB2M_HUMAN	>0.05	MDA-MB-231
sp|Q9H6R4|NOL6_HUMAN	2.2872	-0.853623	2.67089	-0.319603	0.749269	0.999927	sp|Q9H6R4|NOL6_HUMAN	>0.05	MDA-MB-231
sp|Q9H8H2|DDX31_HUMAN	0.66033	-2.83844	4.86394	-0.583568	0.559511	0.999927	sp|Q9H8H2|DDX31_HUMAN	>0.05	MDA-MB-231
sp|Q9H8V3|ECT2_HUMAN	1.19707	-3.68793	3.84688	-0.958679	0.33772	0.999927	sp|Q9H8V3|ECT2_HUMAN	>0.05	MDA-MB-231
sp|Q9H9T3|ELP3_HUMAN	0.66033	-2.83844	4.86394	-0.583568	0.559511	0.999927	sp|Q9H9T3|ELP3_HUMAN	>0.05	MDA-MB-231
sp|Q9NQT5|EXOS3_HUMAN	2.64717	1.55969	2.50665	0.62222	0.533797	0.999927	sp|Q9NQT5|EXOS3_HUMAN	>0.05	MDA-MB-231
sp|Q9NS69|TOM22_HUMAN	4.2276	0.531978	1.83844	0.289363	0.772303	0.999927	sp|Q9NS69|TOM22_HUMAN	>0.05	MDA-MB-231
sp|Q9NTX5|ECHD1_HUMAN	2.21095	-0.2433	2.46469	-0.0987142	0.921365	0.999927	sp|Q9NTX5|ECHD1_HUMAN	>0.05	MDA-MB-231
sp|Q9NUQ2|PLCE_HUMAN	2.55558	-1.09613	2.55376	-0.429222	0.667762	0.999927	sp|Q9NUQ2|PLCE_HUMAN	>0.05	MDA-MB-231
sp|Q9NVA2|SEP11_HUMAN	1.19707	-3.68793	3.84688	-0.958679	0.33772	0.999927	sp|Q9NVA2|SEP11_HUMAN	>0.05	MDA-MB-231
sp|Q9NVD7|PARVA_HUMAN	2.2872	-0.853623	2.67089	-0.319603	0.749269	0.999927	sp|Q9NVD7|PARVA_HUMAN	>0.05	MDA-MB-231
sp|Q9NZ08|ERAP1_HUMAN	4.58332	0.717974	1.78835	0.401473	0.688072	0.999927	sp|Q9NZ08|ERAP1_HUMAN	>0.05	MDA-MB-231
sp|Q9P0V3|SH3B4_HUMAN	0.66033	-2.83844	4.86394	-0.583568	0.559511	0.999927	sp|Q9P0V3|SH3B4_HUMAN	>0.05	MDA-MB-231
sp|Q9P2W9|STX18_HUMAN	2.83504	-0.110984	2.45184	-0.0452657	0.963896	0.999927	sp|Q9P2W9|STX18_HUMAN	>0.05	MDA-MB-231
sp|Q9UBQ0|VPS29_HUMAN	5.89538	0.408802	1.61043	0.253847	0.799614	0.999927	sp|Q9UBQ0|VPS29_HUMAN	>0.05	MDA-MB-231
sp|Q9UI09|NDUAC_HUMAN	4.2276	0.531978	1.83844	0.289363	0.772303	0.999927	sp|Q9UI09|NDUAC_HUMAN	>0.05	MDA-MB-231
sp|Q9ULC5|ACSL5_HUMAN	5.32328	1.05377	1.67133	0.630498	0.528369	0.999927	sp|Q9ULC5|ACSL5_HUMAN	>0.05	MDA-MB-231
sp|Q9UPU5|UBP24_HUMAN	1.46544	-3.97791	3.54235	-1.12296	0.261456	0.999927	sp|Q9UPU5|UBP24_HUMAN	>0.05	MDA-MB-231
sp|Q9Y241|HIG1A_HUMAN	2.43287	-1.28346	2.59651	-0.494303	0.621092	0.999927	sp|Q9Y241|HIG1A_HUMAN	>0.05	MDA-MB-231
sp|Q9Y2D5|AKAP2_HUMAN	0.66033	-2.83844	4.86394	-0.583568	0.559511	0.999927	sp|Q9Y2D5|AKAP2_HUMAN	>0.05	MDA-MB-231
sp|Q9Y2I8|WDR37_HUMAN	1.66311	-1.33696	3.06439	-0.436289	0.662627	0.999927	sp|Q9Y2I8|WDR37_HUMAN	>0.05	MDA-MB-231
sp|Q9Y2R4|DDX52_HUMAN	7.0771	1.63067	1.48546	1.09776	0.272311	0.999927	sp|Q9Y2R4|DDX52_HUMAN	>0.05	MDA-MB-231
sp|Q9Y4R8|TELO2_HUMAN	0.66033	-2.83844	4.86394	-0.583568	0.559511	0.999927	sp|Q9Y4R8|TELO2_HUMAN	>0.05	MDA-MB-231
sp|Q9Y5R8|TPPC1_HUMAN	2.12914	-0.345792	2.74374	-0.12603	0.899709	0.999927	sp|Q9Y5R8|TPPC1_HUMAN	>0.05	MDA-MB-231
sp|A0JNW5|UH1BL_HUMAN	0.44022	-2.25782	4.90267	-0.460528	0.645137	0.999927	sp|A0JNW5|UH1BL_HUMAN	>0.05	MDA-MB-231
sp|B7ZAQ6|GPHRA_HUMAN (+1)	1.443	-1.04336	3.25259	-0.320778	0.748379	0.999927	sp|B7ZAQ6|GPHRA_HUMAN (+1)	>0.05	MDA-MB-231
sp|O00217|NDUS8_HUMAN	1.68711	1.47158	3.04866	0.482697	0.629311	0.999927	sp|O00217|NDUS8_HUMAN	>0.05	MDA-MB-231
sp|O14735|CDIPT_HUMAN	1.5248	-0.854667	3.18337	-0.268479	0.788331	0.999927	sp|O14735|CDIPT_HUMAN	>0.05	MDA-MB-231
sp|O14757|CHK1_HUMAN	0.44022	-2.25782	4.90267	-0.460528	0.645137	0.999927	sp|O14757|CHK1_HUMAN	>0.05	MDA-MB-231
sp|O14777|NDC80_HUMAN	0.44022	-2.25782	4.90267	-0.460528	0.645137	0.999927	sp|O14777|NDC80_HUMAN	>0.05	MDA-MB-231
sp|O14786|NRP1_HUMAN	0.976963	-3.39292	4.18722	-0.810304	0.417765	0.999927	sp|O14786|NRP1_HUMAN	>0.05	MDA-MB-231
sp|O15091|MRPP3_HUMAN	0.44022	-2.25782	4.90267	-0.460528	0.645137	0.999927	sp|O15091|MRPP3_HUMAN	>0.05	MDA-MB-231
sp|O15121|DEGS1_HUMAN	1.45409	1.17389	3.24353	0.361916	0.717415	0.999927	sp|O15121|DEGS1_HUMAN	>0.05	MDA-MB-231
sp|O15270|SPTC2_HUMAN	1.51371	-4.02176	3.51146	-1.14532	0.252076	0.999927	sp|O15270|SPTC2_HUMAN	>0.05	MDA-MB-231
sp|O15305|PMM2_HUMAN	0.906254	0.078878	4.34936	0.0181356	0.985531	0.999927	sp|O15305|PMM2_HUMAN	>0.05	MDA-MB-231
sp|O43660|PLRG1_HUMAN	0.44022	-2.25782	4.90267	-0.460528	0.645137	0.999927	sp|O43660|PLRG1_HUMAN	>0.05	MDA-MB-231
sp|O60341|KDM1A_HUMAN	1.45409	1.17389	3.24353	0.361916	0.717415	0.999927	sp|O60341|KDM1A_HUMAN	>0.05	MDA-MB-231
sp|O60353|FZD6_HUMAN	0.976963	-3.39292	4.18722	-0.810304	0.417765	0.999927	sp|O60353|FZD6_HUMAN	>0.05	MDA-MB-231
sp|O60443|GSDME_HUMAN	0.44022	-2.25782	4.90267	-0.460528	0.645137	0.999927	sp|O60443|GSDME_HUMAN	>0.05	MDA-MB-231
sp|O60783|RT14_HUMAN	1.37229	1.06934	3.65651	0.292448	0.769944	0.999927	sp|O60783|RT14_HUMAN	>0.05	MDA-MB-231
sp|O75084|FZD7_HUMAN (+1)	0.44022	-2.25782	4.90267	-0.460528	0.645137	0.999927	sp|O75084|FZD7_HUMAN (+1)	>0.05	MDA-MB-231
sp|O75306|NDUS2_HUMAN	0.44022	-2.25782	4.90267	-0.460528	0.645137	0.999927	sp|O75306|NDUS2_HUMAN	>0.05	MDA-MB-231
sp|O75439|MPPB_HUMAN	1.13927	0.658397	3.94459	0.166911	0.86744	0.999927	sp|O75439|MPPB_HUMAN	>0.05	MDA-MB-231
sp|O75534|CSDE1_HUMAN	6.9277	1.264	1.52637	0.828109	0.407609	0.999927	sp|O75534|CSDE1_HUMAN	>0.05	MDA-MB-231
sp|O75663|TIPRL_HUMAN	0.44022	-2.25782	4.90267	-0.460528	0.645137	0.999927	sp|O75663|TIPRL_HUMAN	>0.05	MDA-MB-231
sp|O75884|RBBP9_HUMAN	2.19405	1.95688	2.73958	0.714298	0.475043	0.999927	sp|O75884|RBBP9_HUMAN	>0.05	MDA-MB-231
sp|O75907|DGAT1_HUMAN	0.44022	-2.25782	4.90267	-0.460528	0.645137	0.999927	sp|O75907|DGAT1_HUMAN	>0.05	MDA-MB-231
sp|O75955|FLOT1_HUMAN	3.93678	1.60579	1.94781	0.824409	0.409707	0.999927	sp|O75955|FLOT1_HUMAN	>0.05	MDA-MB-231
sp|O94851|MICA2_HUMAN	1.443	-1.04336	3.25259	-0.320778	0.748379	0.999927	sp|O94851|MICA2_HUMAN	>0.05	MDA-MB-231
sp|O94901|SUN1_HUMAN	0.98806	0.284386	4.20028	0.0677064	0.946019	0.999927	sp|O94901|SUN1_HUMAN	>0.05	MDA-MB-231
sp|O94952|FBX21_HUMAN	0.44022	-2.25782	4.90267	-0.460528	0.645137	0.999927	sp|O94952|FBX21_HUMAN	>0.05	MDA-MB-231
sp|O95070|YIF1A_HUMAN	2.7606	-0.269269	2.24483	-0.119951	0.904522	0.999927	sp|O95070|YIF1A_HUMAN	>0.05	MDA-MB-231
sp|O95140|MFN2_HUMAN	1.24533	-3.74131	3.79094	-0.986907	0.323688	0.999927	sp|O95140|MFN2_HUMAN	>0.05	MDA-MB-231
sp|O95299|NDUAA_HUMAN	3.92568	0.689836	1.95543	0.352779	0.724254	0.999927	sp|O95299|NDUAA_HUMAN	>0.05	MDA-MB-231
sp|O95394|AGM1_HUMAN	0.98806	0.284386	4.20028	0.0677064	0.946019	0.999927	sp|O95394|AGM1_HUMAN	>0.05	MDA-MB-231
sp|O95674|CDS2_HUMAN	2.52758	-0.572317	2.34242	-0.244327	0.806977	0.999927	sp|O95674|CDS2_HUMAN	>0.05	MDA-MB-231
sp|O96000|NDUBA_HUMAN	0.44022	-2.25782	4.90267	-0.460528	0.645137	0.999927	sp|O96000|NDUBA_HUMAN	>0.05	MDA-MB-231
sp|P03905|NU4M_HUMAN	0.44022	-2.25782	4.90267	-0.460528	0.645137	0.999927	sp|P03905|NU4M_HUMAN	>0.05	MDA-MB-231
sp|P04150|GCR_HUMAN	0.44022	-2.25782	4.90267	-0.460528	0.645137	0.999927	sp|P04150|GCR_HUMAN	>0.05	MDA-MB-231
sp|P04632|CPNS1_HUMAN	3.58236	0.455552	2.00586	0.227111	0.820338	0.999927	sp|P04632|CPNS1_HUMAN	>0.05	MDA-MB-231
sp|P05109|S10A8_HUMAN	0.44022	-2.25782	4.90267	-0.460528	0.645137	0.999927	sp|P05109|S10A8_HUMAN	>0.05	MDA-MB-231
sp|P07237|PDIA1_HUMAN	4.08375	0.37767	1.8927	0.19954	0.84184	0.999927	sp|P07237|PDIA1_HUMAN	>0.05	MDA-MB-231
sp|P07996|TSP1_HUMAN	13.4979	4.79979	1.49644	3.20747	0.00133909	0.351008	sp|P07996|TSP1_HUMAN	>0.05	MDA-MB-231
sp|P08621|RU17_HUMAN	1.5248	-0.854667	3.18337	-0.268479	0.788331	0.999927	sp|P08621|RU17_HUMAN	>0.05	MDA-MB-231
sp|P13498|CY24A_HUMAN	3.06987	-0.465037	2.15908	-0.215386	0.829466	0.999927	sp|P13498|CY24A_HUMAN	>0.05	MDA-MB-231
sp|P13804|ETFA_HUMAN	0.44022	-2.25782	4.90267	-0.460528	0.645137	0.999927	sp|P13804|ETFA_HUMAN	>0.05	MDA-MB-231
sp|P13984|T2FB_HUMAN	2.46797	2.16181	2.61538	0.826577	0.408477	0.999927	sp|P13984|T2FB_HUMAN	>0.05	MDA-MB-231
sp|P18206|VINC_HUMAN	0.44022	-2.25782	4.90267	-0.460528	0.645137	0.999927	sp|P18206|VINC_HUMAN	>0.05	MDA-MB-231
sp|P19404|NDUV2_HUMAN	0.976963	-3.39292	4.18722	-0.810304	0.417765	0.999927	sp|P19404|NDUV2_HUMAN	>0.05	MDA-MB-231
sp|P21589|5NTD_HUMAN	0.44022	-2.25782	4.90267	-0.460528	0.645137	0.999927	sp|P21589|5NTD_HUMAN	>0.05	MDA-MB-231
sp|P22314|UBA1_HUMAN	3.83757	2.89178	2.23642	1.29304	0.195997	0.999927	sp|P22314|UBA1_HUMAN	>0.05	MDA-MB-231
sp|P24752|THIL_HUMAN	0.44022	-2.25782	4.90267	-0.460528	0.645137	0.999927	sp|P24752|THIL_HUMAN	>0.05	MDA-MB-231
sp|P25325|THTM_HUMAN	0.44022	-2.25782	4.90267	-0.460528	0.645137	0.999927	sp|P25325|THTM_HUMAN	>0.05	MDA-MB-231
sp|P28066|PSA5_HUMAN	1.68711	1.47158	3.04866	0.482697	0.629311	0.999927	sp|P28066|PSA5_HUMAN	>0.05	MDA-MB-231
sp|P28838|AMPL_HUMAN	0.98806	0.284386	4.20028	0.0677064	0.946019	0.999927	sp|P28838|AMPL_HUMAN	>0.05	MDA-MB-231
sp|P29590|PML_HUMAN	9.36057	4.26236	1.65651	2.57309	0.0100794	0.999927	sp|P29590|PML_HUMAN	>0.05	MDA-MB-231
sp|P30536|TSPO_HUMAN	3.08652	1.10617	2.17635	0.508265	0.611267	0.999927	sp|P30536|TSPO_HUMAN	>0.05	MDA-MB-231
sp|P35658|NU214_HUMAN	0.44022	-2.25782	4.90267	-0.460528	0.645137	0.999927	sp|P35658|NU214_HUMAN	>0.05	MDA-MB-231
sp|P36915|GNL1_HUMAN	1.443	-1.04336	3.25259	-0.320778	0.748379	0.999927	sp|P36915|GNL1_HUMAN	>0.05	MDA-MB-231
sp|P41214|EIF2D_HUMAN	1.79317	-1.2049	2.98007	-0.404318	0.685979	0.999927	sp|P41214|EIF2D_HUMAN	>0.05	MDA-MB-231
sp|P43034|LIS1_HUMAN	1.26198	0.867981	3.79331	0.228819	0.81901	0.999927	sp|P43034|LIS1_HUMAN	>0.05	MDA-MB-231
sp|P43487|RANG_HUMAN	0.98806	0.284386	4.20028	0.0677064	0.946019	0.999927	sp|P43487|RANG_HUMAN	>0.05	MDA-MB-231
sp|P43897|EFTS_HUMAN	0.44022	-2.25782	4.90267	-0.460528	0.645137	0.999927	sp|P43897|EFTS_HUMAN	>0.05	MDA-MB-231
sp|P49189|AL9A1_HUMAN	1.13927	0.658397	3.94459	0.166911	0.86744	0.999927	sp|P49189|AL9A1_HUMAN	>0.05	MDA-MB-231
sp|P49642|PRI1_HUMAN	0.98806	0.284386	4.20028	0.0677064	0.946019	0.999927	sp|P49642|PRI1_HUMAN	>0.05	MDA-MB-231
sp|P50583|AP4A_HUMAN	2.1774	-0.396201	2.72349	-0.145476	0.884335	0.999927	sp|P50583|AP4A_HUMAN	>0.05	MDA-MB-231
sp|P50750|CDK9_HUMAN	0.906254	0.078878	4.34936	0.0181356	0.985531	0.999927	sp|P50750|CDK9_HUMAN	>0.05	MDA-MB-231
sp|P51532|SMCA4_HUMAN	4.12334	1.22463	1.93614	0.632512	0.527052	0.999927	sp|P51532|SMCA4_HUMAN	>0.05	MDA-MB-231
sp|P51610|HCFC1_HUMAN	4.02968	2.97108	2.17963	1.36311	0.172847	0.999927	sp|P51610|HCFC1_HUMAN	>0.05	MDA-MB-231
sp|P52209|6PGD_HUMAN	1.99084	0.0542381	2.58379	0.0209917	0.983252	0.999927	sp|P52209|6PGD_HUMAN	>0.05	MDA-MB-231
sp|P52756|RBM5_HUMAN	1.13927	0.658397	3.94459	0.166911	0.86744	0.999927	sp|P52756|RBM5_HUMAN	>0.05	MDA-MB-231
sp|P52948|NUP98_HUMAN	3.86737	1.56221	1.98658	0.78638	0.431645	0.999927	sp|P52948|NUP98_HUMAN	>0.05	MDA-MB-231
sp|P53999|TCP4_HUMAN	1.13927	0.658397	3.94459	0.166911	0.86744	0.999927	sp|P53999|TCP4_HUMAN	>0.05	MDA-MB-231
sp|P55039|DRG2_HUMAN	4.00194	0.332087	1.91325	0.173573	0.862201	0.999927	sp|P55039|DRG2_HUMAN	>0.05	MDA-MB-231
sp|P57737|CORO7_HUMAN	1.26198	0.867981	3.79331	0.228819	0.81901	0.999927	sp|P57737|CORO7_HUMAN	>0.05	MDA-MB-231
sp|P57740|NU107_HUMAN	3.81537	0.612229	1.94487	0.314792	0.752919	0.999927	sp|P57740|NU107_HUMAN	>0.05	MDA-MB-231
sp|P60604|UB2G2_HUMAN	1.443	-1.04336	3.25259	-0.320778	0.748379	0.999927	sp|P60604|UB2G2_HUMAN	>0.05	MDA-MB-231
sp|P61803|DAD1_HUMAN	0.44022	-2.25782	4.90267	-0.460528	0.645137	0.999927	sp|P61803|DAD1_HUMAN	>0.05	MDA-MB-231
sp|P61964|WDR5_HUMAN	1.37229	1.06934	3.65651	0.292448	0.769944	0.999927	sp|P61964|WDR5_HUMAN	>0.05	MDA-MB-231
sp|P62380|TBPL1_HUMAN	0.98806	0.284386	4.20028	0.0677064	0.946019	0.999927	sp|P62380|TBPL1_HUMAN	>0.05	MDA-MB-231
sp|P62851|RS25_HUMAN	1.72801	1.51319	3.02388	0.500412	0.616785	0.999927	sp|P62851|RS25_HUMAN	>0.05	MDA-MB-231
sp|P62861|RS30_HUMAN	0.976963	-3.39292	4.18722	-0.810304	0.417765	0.999927	sp|P62861|RS30_HUMAN	>0.05	MDA-MB-231
sp|P63272|SPT4H_HUMAN	0.44022	-2.25782	4.90267	-0.460528	0.645137	0.999927	sp|P63272|SPT4H_HUMAN	>0.05	MDA-MB-231
sp|P78347|GTF2I_HUMAN	3.19128	0.657661	2.11818	0.310484	0.756193	0.999927	sp|P78347|GTF2I_HUMAN	>0.05	MDA-MB-231
sp|P82650|RT22_HUMAN	2.21276	-1.08672	2.71396	-0.40042	0.688847	0.999927	sp|P82650|RT22_HUMAN	>0.05	MDA-MB-231
sp|P82932|RT06_HUMAN	1.94439	-0.808428	2.85662	-0.283001	0.777176	0.999927	sp|P82932|RT06_HUMAN	>0.05	MDA-MB-231
sp|Q00653|NFKB2_HUMAN	0.44022	-2.25782	4.90267	-0.460528	0.645137	0.999927	sp|Q00653|NFKB2_HUMAN	>0.05	MDA-MB-231
sp|Q01780|EXOSX_HUMAN	3.40003	2.70222	2.3211	1.1642	0.244344	0.999927	sp|Q01780|EXOSX_HUMAN	>0.05	MDA-MB-231
sp|Q02413|DSG1_HUMAN	1.45409	1.17389	3.24353	0.361916	0.717415	0.999927	sp|Q02413|DSG1_HUMAN	>0.05	MDA-MB-231
sp|Q05209|PTN12_HUMAN	0.44022	-2.25782	4.90267	-0.460528	0.645137	0.999927	sp|Q05209|PTN12_HUMAN	>0.05	MDA-MB-231
sp|Q07021|C1QBP_HUMAN	1.99084	0.0542381	2.58379	0.0209917	0.983252	0.999927	sp|Q07021|C1QBP_HUMAN	>0.05	MDA-MB-231
sp|Q08AM6|VAC14_HUMAN	2.05045	-4.45837	3.13958	-1.42005	0.155593	0.999927	sp|Q08AM6|VAC14_HUMAN	>0.05	MDA-MB-231
sp|Q12756|KIF1A_HUMAN	0.44022	-2.25782	4.90267	-0.460528	0.645137	0.999927	sp|Q12756|KIF1A_HUMAN	>0.05	MDA-MB-231
sp|Q13144|EI2BE_HUMAN	2.67879	-0.354899	2.5065	-0.141592	0.887403	0.999927	sp|Q13144|EI2BE_HUMAN	>0.05	MDA-MB-231
sp|Q13416|ORC2_HUMAN	0.44022	-2.25782	4.90267	-0.460528	0.645137	0.999927	sp|Q13416|ORC2_HUMAN	>0.05	MDA-MB-231
sp|Q13630|FCL_HUMAN	1.13927	0.658397	3.94459	0.166911	0.86744	0.999927	sp|Q13630|FCL_HUMAN	>0.05	MDA-MB-231
sp|Q14527|HLTF_HUMAN	1.45409	1.17389	3.24353	0.361916	0.717415	0.999927	sp|Q14527|HLTF_HUMAN	>0.05	MDA-MB-231
sp|Q14764|MVP_HUMAN	1.96103	1.75238	2.86585	0.611469	0.540889	0.999927	sp|Q14764|MVP_HUMAN	>0.05	MDA-MB-231
sp|Q14790|CASP8_HUMAN	1.24533	-3.74131	3.79094	-0.986907	0.323688	0.999927	sp|Q14790|CASP8_HUMAN	>0.05	MDA-MB-231
sp|Q15020|SART3_HUMAN	1.96103	1.75238	2.86585	0.611469	0.540889	0.999927	sp|Q15020|SART3_HUMAN	>0.05	MDA-MB-231
sp|Q15043|S39AE_HUMAN	0.44022	-2.25782	4.90267	-0.460528	0.645137	0.999927	sp|Q15043|S39AE_HUMAN	>0.05	MDA-MB-231
sp|Q15061|WDR43_HUMAN	4.11149	3.0016	2.18756	1.37212	0.170025	0.999927	sp|Q15061|WDR43_HUMAN	>0.05	MDA-MB-231
sp|Q15125|EBP_HUMAN	2.8931	2.43654	2.47061	0.98621	0.32403	0.999927	sp|Q15125|EBP_HUMAN	>0.05	MDA-MB-231
sp|Q15369|ELOC_HUMAN	1.94439	-0.808428	2.85662	-0.283001	0.777176	0.999927	sp|Q15369|ELOC_HUMAN	>0.05	MDA-MB-231
sp|Q15738|NSDHL_HUMAN	2.99916	0.502181	2.15339	0.233205	0.815602	0.999927	sp|Q15738|NSDHL_HUMAN	>0.05	MDA-MB-231
sp|Q15833|STXB2_HUMAN	1.26198	0.867981	3.79331	0.228819	0.81901	0.999927	sp|Q15833|STXB2_HUMAN	>0.05	MDA-MB-231
sp|Q16774|KGUA_HUMAN	0.44022	-2.25782	4.90267	-0.460528	0.645137	0.999927	sp|Q16774|KGUA_HUMAN	>0.05	MDA-MB-231
sp|Q16851|UGPA_HUMAN	0.44022	-2.25782	4.90267	-0.460528	0.645137	0.999927	sp|Q16851|UGPA_HUMAN	>0.05	MDA-MB-231
sp|Q16880|CGT_HUMAN	0.44022	-2.25782	4.90267	-0.460528	0.645137	0.999927	sp|Q16880|CGT_HUMAN	>0.05	MDA-MB-231
sp|Q27J81|INF2_HUMAN	0.44022	-2.25782	4.90267	-0.460528	0.645137	0.999927	sp|Q27J81|INF2_HUMAN	>0.05	MDA-MB-231
sp|Q29RF7|PDS5A_HUMAN	5.12743	0.28694	1.72842	0.166013	0.868147	0.999927	sp|Q29RF7|PDS5A_HUMAN	>0.05	MDA-MB-231
sp|Q4G176|ACSF3_HUMAN	0.44022	-2.25782	4.90267	-0.460528	0.645137	0.999927	sp|Q4G176|ACSF3_HUMAN	>0.05	MDA-MB-231
sp|Q53EZ4|CEP55_HUMAN	1.71137	-1.38811	3.03466	-0.457418	0.647371	0.999927	sp|Q53EZ4|CEP55_HUMAN	>0.05	MDA-MB-231
sp|Q5C9Z4|NOM1_HUMAN	2.15314	1.92668	2.77305	0.694789	0.487188	0.999927	sp|Q5C9Z4|NOM1_HUMAN	>0.05	MDA-MB-231
sp|Q5J8M3|EMC4_HUMAN	1.45409	1.17389	3.24353	0.361916	0.717415	0.999927	sp|Q5J8M3|EMC4_HUMAN	>0.05	MDA-MB-231
sp|Q5SSJ5|HP1B3_HUMAN	2.60384	-1.1322	2.55615	-0.442931	0.657816	0.999927	sp|Q5SSJ5|HP1B3_HUMAN	>0.05	MDA-MB-231
sp|Q5SW79|CE170_HUMAN	0.44022	-2.25782	4.90267	-0.460528	0.645137	0.999927	sp|Q5SW79|CE170_HUMAN	>0.05	MDA-MB-231
sp|Q5T160|SYRM_HUMAN	0.906254	0.078878	4.34936	0.0181356	0.985531	0.999927	sp|Q5T160|SYRM_HUMAN	>0.05	MDA-MB-231
sp|Q5THJ4|VP13D_HUMAN	0.44022	-2.25782	4.90267	-0.460528	0.645137	0.999927	sp|Q5THJ4|VP13D_HUMAN	>0.05	MDA-MB-231
sp|Q5VSL9|STRP1_HUMAN	0.98806	0.284386	4.20028	0.0677064	0.946019	0.999927	sp|Q5VSL9|STRP1_HUMAN	>0.05	MDA-MB-231
sp|Q5VZE5|NAA35_HUMAN	0.976963	-3.39292	4.18722	-0.810304	0.417765	0.999927	sp|Q5VZE5|NAA35_HUMAN	>0.05	MDA-MB-231
sp|Q68DH5|LMBD2_HUMAN	0.44022	-2.25782	4.90267	-0.460528	0.645137	0.999927	sp|Q68DH5|LMBD2_HUMAN	>0.05	MDA-MB-231
sp|Q6NUM9|RETST_HUMAN	1.51371	-4.02176	3.51146	-1.14532	0.252076	0.999927	sp|Q6NUM9|RETST_HUMAN	>0.05	MDA-MB-231
sp|Q6P1A2|MBOA5_HUMAN	2.76615	0.293792	2.23115	0.131678	0.895239	0.999927	sp|Q6P1A2|MBOA5_HUMAN	>0.05	MDA-MB-231
sp|Q6P1L8|RM14_HUMAN	2.64344	0.185927	2.52616	0.0736007	0.941328	0.999927	sp|Q6P1L8|RM14_HUMAN	>0.05	MDA-MB-231
sp|Q6P2E9|EDC4_HUMAN	0.44022	-2.25782	4.90267	-0.460528	0.645137	0.999927	sp|Q6P2E9|EDC4_HUMAN	>0.05	MDA-MB-231
sp|Q6PJG6|BRAT1_HUMAN	0.44022	-2.25782	4.90267	-0.460528	0.645137	0.999927	sp|Q6PJG6|BRAT1_HUMAN	>0.05	MDA-MB-231
sp|Q6XZF7|DNMBP_HUMAN	1.5248	-0.854667	3.18337	-0.268479	0.788331	0.999927	sp|Q6XZF7|DNMBP_HUMAN	>0.05	MDA-MB-231
sp|Q7KZI7|MARK2_HUMAN	2.91181	-0.0931476	2.42836	-0.0383582	0.969402	0.999927	sp|Q7KZI7|MARK2_HUMAN	>0.05	MDA-MB-231
sp|Q7KZN9|COX15_HUMAN	0.976963	-3.39292	4.18722	-0.810304	0.417765	0.999927	sp|Q7KZN9|COX15_HUMAN	>0.05	MDA-MB-231
sp|Q7Z2W9|RM21_HUMAN	1.13927	0.658397	3.94459	0.166911	0.86744	0.999927	sp|Q7Z2W9|RM21_HUMAN	>0.05	MDA-MB-231
sp|Q7Z417|NUFP2_HUMAN	1.13927	0.658397	3.94459	0.166911	0.86744	0.999927	sp|Q7Z417|NUFP2_HUMAN	>0.05	MDA-MB-231
sp|Q7Z478|DHX29_HUMAN	3.94787	2.94081	2.19102	1.34221	0.179527	0.999927	sp|Q7Z478|DHX29_HUMAN	>0.05	MDA-MB-231
sp|Q7Z4W1|DCXR_HUMAN	0.44022	-2.25782	4.90267	-0.460528	0.645137	0.999927	sp|Q7Z4W1|DCXR_HUMAN	>0.05	MDA-MB-231
sp|Q86XI2|CNDG2_HUMAN	0.44022	-2.25782	4.90267	-0.460528	0.645137	0.999927	sp|Q86XI2|CNDG2_HUMAN	>0.05	MDA-MB-231
sp|Q86YN1|DOPP1_HUMAN	0.976963	-3.39292	4.18722	-0.810304	0.417765	0.999927	sp|Q86YN1|DOPP1_HUMAN	>0.05	MDA-MB-231
sp|Q8IXH7|NELFD_HUMAN	0.976963	-3.39292	4.18722	-0.810304	0.417765	0.999927	sp|Q8IXH7|NELFD_HUMAN	>0.05	MDA-MB-231
sp|Q8IZ81|ELMD2_HUMAN	0.98806	0.284386	4.20028	0.0677064	0.946019	0.999927	sp|Q8IZ81|ELMD2_HUMAN	>0.05	MDA-MB-231
sp|Q8IZ83|A16A1_HUMAN	1.24533	-3.74131	3.79094	-0.986907	0.323688	0.999927	sp|Q8IZ83|A16A1_HUMAN	>0.05	MDA-MB-231
sp|Q8N3P4|VPS8_HUMAN	0.976963	-3.39292	4.18722	-0.810304	0.417765	0.999927	sp|Q8N3P4|VPS8_HUMAN	>0.05	MDA-MB-231
sp|Q8N556|AFAP1_HUMAN	0.44022	-2.25782	4.90267	-0.460528	0.645137	0.999927	sp|Q8N556|AFAP1_HUMAN	>0.05	MDA-MB-231
sp|Q8N6R0|EFNMT_HUMAN	0.906254	0.078878	4.34936	0.0181356	0.985531	0.999927	sp|Q8N6R0|EFNMT_HUMAN	>0.05	MDA-MB-231
sp|Q8NB16|MLKL_HUMAN	1.45409	1.17389	3.24353	0.361916	0.717415	0.999927	sp|Q8NB16|MLKL_HUMAN	>0.05	MDA-MB-231
sp|Q8NBF2|NHLC2_HUMAN	0.44022	-2.25782	4.90267	-0.460528	0.645137	0.999927	sp|Q8NBF2|NHLC2_HUMAN	>0.05	MDA-MB-231
sp|Q8NBN3|TM87A_HUMAN	0.44022	-2.25782	4.90267	-0.460528	0.645137	0.999927	sp|Q8NBN3|TM87A_HUMAN	>0.05	MDA-MB-231
sp|Q8NC51|PAIRB_HUMAN	3.04561	1.0809	2.16202	0.499951	0.61711	0.999927	sp|Q8NC51|PAIRB_HUMAN	>0.05	MDA-MB-231
sp|Q8NDZ6|T161B_HUMAN	0.44022	-2.25782	4.90267	-0.460528	0.645137	0.999927	sp|Q8NDZ6|T161B_HUMAN	>0.05	MDA-MB-231
sp|Q8TCC3|RM30_HUMAN	1.443	-1.04336	3.25259	-0.320778	0.748379	0.999927	sp|Q8TCC3|RM30_HUMAN	>0.05	MDA-MB-231
sp|Q8TEQ6|GEMI5_HUMAN	7.95898	1.07506	1.46518	0.733736	0.46311	0.999927	sp|Q8TEQ6|GEMI5_HUMAN	>0.05	MDA-MB-231
sp|Q8WUK0|PTPM1_HUMAN	2.45687	0.605656	2.36099	0.256526	0.797545	0.999927	sp|Q8WUK0|PTPM1_HUMAN	>0.05	MDA-MB-231
sp|Q8WX93|PALLD_HUMAN	0.44022	-2.25782	4.90267	-0.460528	0.645137	0.999927	sp|Q8WX93|PALLD_HUMAN	>0.05	MDA-MB-231
sp|Q92905|CSN5_HUMAN	0.44022	-2.25782	4.90267	-0.460528	0.645137	0.999927	sp|Q92905|CSN5_HUMAN	>0.05	MDA-MB-231
sp|Q92979|NEP1_HUMAN	1.45409	1.17389	3.24353	0.361916	0.717415	0.999927	sp|Q92979|NEP1_HUMAN	>0.05	MDA-MB-231
sp|Q969E2|SCAM4_HUMAN	0.44022	-2.25782	4.90267	-0.460528	0.645137	0.999927	sp|Q969E2|SCAM4_HUMAN	>0.05	MDA-MB-231
sp|Q969G6|RIFK_HUMAN	1.96103	1.75238	2.86585	0.611469	0.540889	0.999927	sp|Q969G6|RIFK_HUMAN	>0.05	MDA-MB-231
sp|Q969H6|POP5_HUMAN	0.976963	-3.39292	4.18722	-0.810304	0.417765	0.999927	sp|Q969H6|POP5_HUMAN	>0.05	MDA-MB-231
sp|Q969X6|UTP4_HUMAN	3.33063	2.66219	2.36229	1.12695	0.259762	0.999927	sp|Q969X6|UTP4_HUMAN	>0.05	MDA-MB-231
sp|Q96BX8|MOB3A_HUMAN	2.7606	-0.269269	2.24483	-0.119951	0.904522	0.999927	sp|Q96BX8|MOB3A_HUMAN	>0.05	MDA-MB-231
sp|Q96GD4|AURKB_HUMAN	0.44022	-2.25782	4.90267	-0.460528	0.645137	0.999927	sp|Q96GD4|AURKB_HUMAN	>0.05	MDA-MB-231
sp|Q96GQ7|DDX27_HUMAN	4.07058	2.98628	2.18062	1.36946	0.170854	0.999927	sp|Q96GQ7|DDX27_HUMAN	>0.05	MDA-MB-231
sp|Q96H79|ZCCHL_HUMAN	0.976963	-3.39292	4.18722	-0.810304	0.417765	0.999927	sp|Q96H79|ZCCHL_HUMAN	>0.05	MDA-MB-231
sp|Q96HA7|TONSL_HUMAN	0.44022	-2.25782	4.90267	-0.460528	0.645137	0.999927	sp|Q96HA7|TONSL_HUMAN	>0.05	MDA-MB-231
sp|Q96I24|FUBP3_HUMAN	2.934	2.45771	2.44741	1.00421	0.315277	0.999927	sp|Q96I24|FUBP3_HUMAN	>0.05	MDA-MB-231
sp|Q96KA5|CLP1L_HUMAN	3.51165	1.37771	2.0307	0.678443	0.497491	0.999927	sp|Q96KA5|CLP1L_HUMAN	>0.05	MDA-MB-231
sp|Q96KG9|SCYL1_HUMAN	2.50887	2.18802	2.60829	0.838872	0.401541	0.999927	sp|Q96KG9|SCYL1_HUMAN	>0.05	MDA-MB-231
sp|Q96S55|WRIP1_HUMAN	2.45687	0.605656	2.36099	0.256526	0.797545	0.999927	sp|Q96S55|WRIP1_HUMAN	>0.05	MDA-MB-231
sp|Q96SK3|ZN607_HUMAN	0.98806	0.284386	4.20028	0.0677064	0.946019	0.999927	sp|Q96SK3|ZN607_HUMAN	>0.05	MDA-MB-231
sp|Q96T88|UHRF1_HUMAN	3.75576	2.85908	2.23323	1.28024	0.20046	0.999927	sp|Q96T88|UHRF1_HUMAN	>0.05	MDA-MB-231
sp|Q99836|MYD88_HUMAN	1.24533	-3.74131	3.79094	-0.986907	0.323688	0.999927	sp|Q99836|MYD88_HUMAN	>0.05	MDA-MB-231
sp|Q9BSR8|YIPF4_HUMAN	0.976963	-3.39292	4.18722	-0.810304	0.417765	0.999927	sp|Q9BSR8|YIPF4_HUMAN	>0.05	MDA-MB-231
sp|Q9BT22|ALG1_HUMAN	0.44022	-2.25782	4.90267	-0.460528	0.645137	0.999927	sp|Q9BT22|ALG1_HUMAN	>0.05	MDA-MB-231
sp|Q9BT78|CSN4_HUMAN	0.44022	-2.25782	4.90267	-0.460528	0.645137	0.999927	sp|Q9BT78|CSN4_HUMAN	>0.05	MDA-MB-231
sp|Q9BTE1|DCTN5_HUMAN	2.00193	1.78707	2.8572	0.625462	0.531668	0.999927	sp|Q9BTE1|DCTN5_HUMAN	>0.05	MDA-MB-231
sp|Q9BTE7|DCNL5_HUMAN	3.52274	2.75509	2.28964	1.20328	0.228867	0.999927	sp|Q9BTE7|DCNL5_HUMAN	>0.05	MDA-MB-231
sp|Q9BUK6|MSTO1_HUMAN	2.21276	-1.08672	2.71396	-0.40042	0.688847	0.999927	sp|Q9BUK6|MSTO1_HUMAN	>0.05	MDA-MB-231
sp|Q9BV86|NTM1A_HUMAN	2.25921	-0.292424	2.44839	-0.119435	0.90493	0.999927	sp|Q9BV86|NTM1A_HUMAN	>0.05	MDA-MB-231
sp|Q9BVK2|ALG8_HUMAN	2.25921	-0.292424	2.44839	-0.119435	0.90493	0.999927	sp|Q9BVK2|ALG8_HUMAN	>0.05	MDA-MB-231
sp|Q9BXW7|HDHD5_HUMAN	1.51371	-4.02176	3.51146	-1.14532	0.252076	0.999927	sp|Q9BXW7|HDHD5_HUMAN	>0.05	MDA-MB-231
sp|Q9BYD2|RM09_HUMAN	0.976963	-3.39292	4.18722	-0.810304	0.417765	0.999927	sp|Q9BYD2|RM09_HUMAN	>0.05	MDA-MB-231
sp|Q9BYG3|MK67I_HUMAN	1.92013	1.71737	2.89663	0.592885	0.553258	0.999927	sp|Q9BYG3|MK67I_HUMAN	>0.05	MDA-MB-231
sp|Q9BZG1|RAB34_HUMAN	6.33896	1.07999	1.5743	0.686015	0.492703	0.999927	sp|Q9BZG1|RAB34_HUMAN	>0.05	MDA-MB-231
sp|Q9BZL1|UBL5_HUMAN	1.13927	0.658397	3.94459	0.166911	0.86744	0.999927	sp|Q9BZL1|UBL5_HUMAN	>0.05	MDA-MB-231
sp|Q9H089|LSG1_HUMAN	1.67601	-0.463058	3.03979	-0.152332	0.878925	0.999927	sp|Q9H089|LSG1_HUMAN	>0.05	MDA-MB-231
sp|Q9H0A8|COMD4_HUMAN	3.5061	0.868822	2.01448	0.431289	0.666258	0.999927	sp|Q9H0A8|COMD4_HUMAN	>0.05	MDA-MB-231
sp|Q9H2H9|S38A1_HUMAN	1.99084	0.0542381	2.58379	0.0209917	0.983252	0.999927	sp|Q9H2H9|S38A1_HUMAN	>0.05	MDA-MB-231
sp|Q9H3H5|GPT_HUMAN	1.99084	0.0542381	2.58379	0.0209917	0.983252	0.999927	sp|Q9H3H5|GPT_HUMAN	>0.05	MDA-MB-231
sp|Q9H6R0|DHX33_HUMAN	0.44022	-2.25782	4.90267	-0.460528	0.645137	0.999927	sp|Q9H6R0|DHX33_HUMAN	>0.05	MDA-MB-231
sp|Q9H7B2|RPF2_HUMAN	2.08374	1.86191	3.12541	0.595732	0.551354	0.999927	sp|Q9H7B2|RPF2_HUMAN	>0.05	MDA-MB-231
sp|Q9H8H0|NOL11_HUMAN	2.35766	2.08237	2.98924	0.696623	0.486039	0.999927	sp|Q9H8H0|NOL11_HUMAN	>0.05	MDA-MB-231
sp|Q9H900|ZWILC_HUMAN	1.26198	0.867981	3.79331	0.228819	0.81901	0.999927	sp|Q9H900|ZWILC_HUMAN	>0.05	MDA-MB-231
sp|Q9H9A6|LRC40_HUMAN	0.44022	-2.25782	4.90267	-0.460528	0.645137	0.999927	sp|Q9H9A6|LRC40_HUMAN	>0.05	MDA-MB-231
sp|Q9HAB8|PPCS_HUMAN	2.06155	-1.4875	2.82315	-0.526894	0.598267	0.999927	sp|Q9HAB8|PPCS_HUMAN	>0.05	MDA-MB-231
sp|Q9NP81|SYSM_HUMAN	1.71137	-1.38811	3.03466	-0.457418	0.647371	0.999927	sp|Q9NP81|SYSM_HUMAN	>0.05	MDA-MB-231
sp|Q9NPL8|TIDC1_HUMAN	0.44022	-2.25782	4.90267	-0.460528	0.645137	0.999927	sp|Q9NPL8|TIDC1_HUMAN	>0.05	MDA-MB-231
sp|Q9NR12|PDLI7_HUMAN	1.24533	-3.74131	3.79094	-0.986907	0.323688	0.999927	sp|Q9NR12|PDLI7_HUMAN	>0.05	MDA-MB-231
sp|Q9NRC1|ST7_HUMAN	1.5359	1.28103	3.50705	0.365272	0.714909	0.999927	sp|Q9NRC1|ST7_HUMAN	>0.05	MDA-MB-231
sp|Q9NRZ5|PLCD_HUMAN	0.44022	-2.25782	4.90267	-0.460528	0.645137	0.999927	sp|Q9NRZ5|PLCD_HUMAN	>0.05	MDA-MB-231
sp|Q9NRZ7|PLCC_HUMAN	1.79317	-1.2049	2.98007	-0.404318	0.685979	0.999927	sp|Q9NRZ7|PLCC_HUMAN	>0.05	MDA-MB-231
sp|Q9NV06|DCA13_HUMAN	0.98806	0.284386	4.20028	0.0677064	0.946019	0.999927	sp|Q9NV06|DCA13_HUMAN	>0.05	MDA-MB-231
sp|Q9NVR2|INT10_HUMAN	0.44022	-2.25782	4.90267	-0.460528	0.645137	0.999927	sp|Q9NVR2|INT10_HUMAN	>0.05	MDA-MB-231
sp|Q9NWB1|RFOX1_HUMAN	2.42706	2.13548	2.63509	0.8104	0.41771	0.999927	sp|Q9NWB1|RFOX1_HUMAN	>0.05	MDA-MB-231
sp|Q9NWU5|RM22_HUMAN	3.71486	2.8428	2.23967	1.2693	0.204336	0.999927	sp|Q9NWU5|RM22_HUMAN	>0.05	MDA-MB-231
sp|Q9P1Z9|CC180_HUMAN	0.44022	-2.25782	4.90267	-0.460528	0.645137	0.999927	sp|Q9P1Z9|CC180_HUMAN	>0.05	MDA-MB-231
sp|Q9P2R3|ANFY1_HUMAN	0.976963	-3.39292	4.18722	-0.810304	0.417765	0.999927	sp|Q9P2R3|ANFY1_HUMAN	>0.05	MDA-MB-231
sp|Q9P2R7|SUCB1_HUMAN	0.44022	-2.25782	4.90267	-0.460528	0.645137	0.999927	sp|Q9P2R7|SUCB1_HUMAN	>0.05	MDA-MB-231
sp|Q9UBT2|SAE2_HUMAN	3.54145	0.430426	2.00496	0.214681	0.830016	0.999927	sp|Q9UBT2|SAE2_HUMAN	>0.05	MDA-MB-231
sp|Q9UI12|VATH_HUMAN	0.44022	-2.25782	4.90267	-0.460528	0.645137	0.999927	sp|Q9UI12|VATH_HUMAN	>0.05	MDA-MB-231
sp|Q9UIJ7|KAD3_HUMAN	1.79317	-1.2049	2.98007	-0.404318	0.685979	0.999927	sp|Q9UIJ7|KAD3_HUMAN	>0.05	MDA-MB-231
sp|Q9UKF6|CPSF3_HUMAN	1.37229	1.06934	3.65651	0.292448	0.769944	0.999927	sp|Q9UKF6|CPSF3_HUMAN	>0.05	MDA-MB-231
sp|Q9UKN8|TF3C4_HUMAN	1.94439	-0.808428	2.85662	-0.283001	0.777176	0.999927	sp|Q9UKN8|TF3C4_HUMAN	>0.05	MDA-MB-231
sp|Q9UL46|PSME2_HUMAN	3.63305	2.81024	2.26872	1.23869	0.21546	0.999927	sp|Q9UL46|PSME2_HUMAN	>0.05	MDA-MB-231
sp|Q9UM13|APC10_HUMAN	0.44022	-2.25782	4.90267	-0.460528	0.645137	0.999927	sp|Q9UM13|APC10_HUMAN	>0.05	MDA-MB-231
sp|Q9UNS2|CSN3_HUMAN	0.44022	-2.25782	4.90267	-0.460528	0.645137	0.999927	sp|Q9UNS2|CSN3_HUMAN	>0.05	MDA-MB-231
sp|Q9UPY3|DICER_HUMAN	0.44022	-2.25782	4.90267	-0.460528	0.645137	0.999927	sp|Q9UPY3|DICER_HUMAN	>0.05	MDA-MB-231
sp|Q9UPY5|XCT_HUMAN	0.44022	-2.25782	4.90267	-0.460528	0.645137	0.999927	sp|Q9UPY5|XCT_HUMAN	>0.05	MDA-MB-231
sp|Q9Y282|ERGI3_HUMAN	2.00193	1.78707	2.8572	0.625462	0.531668	0.999927	sp|Q9Y282|ERGI3_HUMAN	>0.05	MDA-MB-231
sp|Q9Y2R5|RT17_HUMAN	0.44022	-2.25782	4.90267	-0.460528	0.645137	0.999927	sp|Q9Y2R5|RT17_HUMAN	>0.05	MDA-MB-231
sp|Q9Y324|FCF1_HUMAN	0.44022	-2.25782	4.90267	-0.460528	0.645137	0.999927	sp|Q9Y324|FCF1_HUMAN	>0.05	MDA-MB-231
sp|Q9Y343|SNX24_HUMAN	1.45409	1.17389	3.24353	0.361916	0.717415	0.999927	sp|Q9Y343|SNX24_HUMAN	>0.05	MDA-MB-231
sp|Q9Y3D3|RT16_HUMAN	2.60808	0.753363	2.55966	0.294322	0.768512	0.999927	sp|Q9Y3D3|RT16_HUMAN	>0.05	MDA-MB-231
sp|Q9Y5Q8|TF3C5_HUMAN	1.443	-1.04336	3.25259	-0.320778	0.748379	0.999927	sp|Q9Y5Q8|TF3C5_HUMAN	>0.05	MDA-MB-231
sp|Q9Y6K0|CEPT1_HUMAN	1.99084	0.0542381	2.58379	0.0209917	0.983252	0.999927	sp|Q9Y6K0|CEPT1_HUMAN	>0.05	MDA-MB-231
sp|Q9Y6V7|DDX49_HUMAN	0.44022	-2.25782	4.90267	-0.460528	0.645137	0.999927	sp|Q9Y6V7|DDX49_HUMAN	>0.05	MDA-MB-231
sp|P17039|ZNF30_HUMAN	0.22011	-1.34631	4.9903	-0.269786	0.787325	0.999927	sp|P17039|ZNF30_HUMAN	>0.05	MDA-MB-231
sp|P58317|ZN121_HUMAN (+1)	1.15218	1.98636	4.00502	0.495966	0.619918	0.999927	sp|P58317|ZN121_HUMAN (+1)	>0.05	MDA-MB-231
sp|A5A3E0|POTEF_HUMAN	5.09906	-5.77624	4.79516	-1.2046	0.228359	0.999927	sp|A5A3E0|POTEF_HUMAN	>0.05	MDA-MB-231
sp|A6NJ78|MET15_HUMAN	0.466034	2.39311	4.90062	0.488327	0.625318	0.999927	sp|A6NJ78|MET15_HUMAN	>0.05	MDA-MB-231
sp|E9PAV3|NACAM_HUMAN	0.466034	2.39311	4.90062	0.488327	0.625318	0.999927	sp|E9PAV3|NACAM_HUMAN	>0.05	MDA-MB-231
sp|E9PRG8|CK098_HUMAN	1.23579	0.411836	3.81862	0.10785	0.914115	0.999927	sp|E9PRG8|CK098_HUMAN	>0.05	MDA-MB-231
sp|O00186|STXB3_HUMAN	0.536743	-2.51775	4.88343	-0.515569	0.606155	0.999927	sp|O00186|STXB3_HUMAN	>0.05	MDA-MB-231
sp|O00214|LEG8_HUMAN	0.536743	-2.51775	4.88343	-0.515569	0.606155	0.999927	sp|O00214|LEG8_HUMAN	>0.05	MDA-MB-231
sp|O00233|PSMD9_HUMAN	1.24689	3.8026	3.78581	1.00443	0.315169	0.999927	sp|O00233|PSMD9_HUMAN	>0.05	MDA-MB-231
sp|O00255|MEN1_HUMAN	0.466034	2.39311	4.90062	0.488327	0.625318	0.999927	sp|O00255|MEN1_HUMAN	>0.05	MDA-MB-231
sp|O00442|RTCA_HUMAN	0.466034	2.39311	4.90062	0.488327	0.625318	0.999927	sp|O00442|RTCA_HUMAN	>0.05	MDA-MB-231
sp|O00471|EXOC5_HUMAN	0.536743	-2.51775	4.88343	-0.515569	0.606155	0.999927	sp|O00471|EXOC5_HUMAN	>0.05	MDA-MB-231
sp|O00483|NDUA4_HUMAN	0.536743	-2.51775	4.88343	-0.515569	0.606155	0.999927	sp|O00483|NDUA4_HUMAN	>0.05	MDA-MB-231
sp|O00560|SDCB1_HUMAN	0.805115	-3.1065	4.85061	-0.640435	0.52189	0.999927	sp|O00560|SDCB1_HUMAN	>0.05	MDA-MB-231
sp|O00629|IMA3_HUMAN	0.536743	-2.51775	4.88343	-0.515569	0.606155	0.999927	sp|O00629|IMA3_HUMAN	>0.05	MDA-MB-231
sp|O14524|NEMP1_HUMAN	1.55062	0.943096	3.16315	0.298151	0.765588	0.999927	sp|O14524|NEMP1_HUMAN	>0.05	MDA-MB-231
sp|O14602|IF1AY_HUMAN (+1)	0.932067	3.38806	4.73306	0.715829	0.474097	0.999927	sp|O14602|IF1AY_HUMAN (+1)	>0.05	MDA-MB-231
sp|O14617|AP3D1_HUMAN	1.01387	3.50256	4.12506	0.849093	0.395829	0.999927	sp|O14617|AP3D1_HUMAN	>0.05	MDA-MB-231
sp|O14681|EI24_HUMAN	0.54784	2.60518	4.88495	0.533307	0.593821	0.999927	sp|O14681|EI24_HUMAN	>0.05	MDA-MB-231
sp|O14933|UB2L6_HUMAN	1.9702	0.562021	3.14947	0.17845	0.85837	0.999927	sp|O14933|UB2L6_HUMAN	>0.05	MDA-MB-231
sp|O14974|MYPT1_HUMAN	0.805115	-3.1065	4.85061	-0.640435	0.52189	0.999927	sp|O14974|MYPT1_HUMAN	>0.05	MDA-MB-231
sp|O15027|SC16A_HUMAN	1.00278	-0.173156	4.17537	-0.0414708	0.966921	0.999927	sp|O15027|SC16A_HUMAN	>0.05	MDA-MB-231
sp|O15066|KIF3B_HUMAN	0.699051	2.97457	4.8625	0.611737	0.540712	0.999927	sp|O15066|KIF3B_HUMAN	>0.05	MDA-MB-231
sp|O15160|RPAC1_HUMAN	0.466034	2.39311	4.90062	0.488327	0.625318	0.999927	sp|O15160|RPAC1_HUMAN	>0.05	MDA-MB-231
sp|O15213|WDR46_HUMAN	0.82176	3.19327	4.85164	0.658183	0.51042	0.999927	sp|O15213|WDR46_HUMAN	>0.05	MDA-MB-231
sp|O15355|PPM1G_HUMAN	2.49378	4.8026	2.8898	1.66191	0.0965305	0.999927	sp|O15355|PPM1G_HUMAN	>0.05	MDA-MB-231
sp|O15431|COPT1_HUMAN	1.23579	0.411836	3.81862	0.10785	0.914115	0.999927	sp|O15431|COPT1_HUMAN	>0.05	MDA-MB-231
sp|O15533|TPSN_HUMAN	0.54784	2.60518	4.88495	0.533307	0.593821	0.999927	sp|O15533|TPSN_HUMAN	>0.05	MDA-MB-231
sp|O43159|RRP8_HUMAN	2.02775	4.5026	3.12091	1.44272	0.149099	0.999927	sp|O43159|RRP8_HUMAN	>0.05	MDA-MB-231
sp|O43181|NDUS4_HUMAN	0.466034	2.39311	4.90062	0.488327	0.625318	0.999927	sp|O43181|NDUS4_HUMAN	>0.05	MDA-MB-231
sp|O43252|PAPS1_HUMAN	1.3981	3.97284	4.01261	0.99009	0.32213	0.999927	sp|O43252|PAPS1_HUMAN	>0.05	MDA-MB-231
sp|O43390|HNRPR_HUMAN	6.23021	2.79915	1.81066	1.54593	0.122121	0.999927	sp|O43390|HNRPR_HUMAN	>0.05	MDA-MB-231
sp|O43426|SYNJ1_HUMAN	1.55062	0.943096	3.16315	0.298151	0.765588	0.999927	sp|O43426|SYNJ1_HUMAN	>0.05	MDA-MB-231
sp|O43464|HTRA2_HUMAN	0.466034	2.39311	4.90062	0.488327	0.625318	0.999927	sp|O43464|HTRA2_HUMAN	>0.05	MDA-MB-231
sp|O43617|TPPC3_HUMAN	1.24689	3.8026	3.78581	1.00443	0.315169	0.999927	sp|O43617|TPPC3_HUMAN	>0.05	MDA-MB-231
sp|O43684|BUB3_HUMAN	5.97369	1.82183	1.8244	0.998594	0.317991	0.999927	sp|O43684|BUB3_HUMAN	>0.05	MDA-MB-231
sp|O43731|ERD23_HUMAN	0.932067	3.38806	4.73306	0.715829	0.474097	0.999927	sp|O43731|ERD23_HUMAN	>0.05	MDA-MB-231
sp|O43818|U3IP2_HUMAN	1.3696	3.93094	4.05518	0.969365	0.332363	0.999927	sp|O43818|U3IP2_HUMAN	>0.05	MDA-MB-231
sp|O43852|CALU_HUMAN	1.16508	3.70989	4.31728	0.859313	0.390168	0.999927	sp|O43852|CALU_HUMAN	>0.05	MDA-MB-231
sp|O60244|MED14_HUMAN	0.54784	2.60518	4.88495	0.533307	0.593821	0.999927	sp|O60244|MED14_HUMAN	>0.05	MDA-MB-231
sp|O60271|JIP4_HUMAN	1.63242	1.04209	3.42388	0.30436	0.760854	0.999927	sp|O60271|JIP4_HUMAN	>0.05	MDA-MB-231
sp|O60306|AQR_HUMAN	2.02775	4.5026	3.12091	1.44272	0.149099	0.999927	sp|O60306|AQR_HUMAN	>0.05	MDA-MB-231
sp|O60343|TBCD4_HUMAN	0.82176	3.19327	4.85164	0.658183	0.51042	0.999927	sp|O60343|TBCD4_HUMAN	>0.05	MDA-MB-231
sp|O60502|OGA_HUMAN	1.01387	3.50256	4.12506	0.849093	0.395829	0.999927	sp|O60502|OGA_HUMAN	>0.05	MDA-MB-231
sp|O60664|PLIN3_HUMAN	1.16508	3.70989	4.31728	0.859313	0.390168	0.999927	sp|O60664|PLIN3_HUMAN	>0.05	MDA-MB-231
sp|O60832|DKC1_HUMAN	2.61649	4.8675	2.86065	1.70154	0.0888426	0.999927	sp|O60832|DKC1_HUMAN	>0.05	MDA-MB-231
sp|O60942|MCE1_HUMAN	1.24689	3.8026	3.78581	1.00443	0.315169	0.999927	sp|O60942|MCE1_HUMAN	>0.05	MDA-MB-231
sp|O75093|SLIT1_HUMAN	0.466034	2.39311	4.90062	0.488327	0.625318	0.999927	sp|O75093|SLIT1_HUMAN	>0.05	MDA-MB-231
sp|O75449|KTNA1_HUMAN	0.932067	3.38806	4.73306	0.715829	0.474097	0.999927	sp|O75449|KTNA1_HUMAN	>0.05	MDA-MB-231
sp|O75494|SRS10_HUMAN	2.92022	2.18543	2.4905	0.877509	0.38021	0.999927	sp|O75494|SRS10_HUMAN	>0.05	MDA-MB-231
sp|O75592|MYCB2_HUMAN	0.466034	2.39311	4.90062	0.488327	0.625318	0.999927	sp|O75592|MYCB2_HUMAN	>0.05	MDA-MB-231
sp|O75607|NPM3_HUMAN	0.699051	2.97457	4.8625	0.611737	0.540712	0.999927	sp|O75607|NPM3_HUMAN	>0.05	MDA-MB-231
sp|O75616|ERAL1_HUMAN	0.536743	-2.51775	4.88343	-0.515569	0.606155	0.999927	sp|O75616|ERAL1_HUMAN	>0.05	MDA-MB-231
sp|O75676|KS6A4_HUMAN	1.34186	-3.84444	4.08971	-0.940029	0.347203	0.999927	sp|O75676|KS6A4_HUMAN	>0.05	MDA-MB-231
sp|O75717|WDHD1_HUMAN	0.536743	-2.51775	4.88343	-0.515569	0.606155	0.999927	sp|O75717|WDHD1_HUMAN	>0.05	MDA-MB-231
sp|O75845|SC5D_HUMAN	0.466034	2.39311	4.90062	0.488327	0.625318	0.999927	sp|O75845|SC5D_HUMAN	>0.05	MDA-MB-231
sp|O75934|SPF27_HUMAN	2.02775	4.5026	3.12091	1.44272	0.149099	0.999927	sp|O75934|SPF27_HUMAN	>0.05	MDA-MB-231
sp|O75935|DCTN3_HUMAN	0.54784	2.60518	4.88495	0.533307	0.593821	0.999927	sp|O75935|DCTN3_HUMAN	>0.05	MDA-MB-231
sp|O94874|UFL1_HUMAN	2.82177	0.162826	2.46634	0.0660192	0.947363	0.999927	sp|O94874|UFL1_HUMAN	>0.05	MDA-MB-231
sp|O94992|HEXI1_HUMAN	0.466034	2.39311	4.90062	0.488327	0.625318	0.999927	sp|O94992|HEXI1_HUMAN	>0.05	MDA-MB-231
sp|O95163|ELP1_HUMAN	0.536743	-2.51775	4.88343	-0.515569	0.606155	0.999927	sp|O95163|ELP1_HUMAN	>0.05	MDA-MB-231
sp|O95232|LC7L3_HUMAN	0.54784	2.60518	4.88495	0.533307	0.593821	0.999927	sp|O95232|LC7L3_HUMAN	>0.05	MDA-MB-231
sp|O95235|KI20A_HUMAN	2.26076	4.66038	2.99505	1.55603	0.119701	0.999927	sp|O95235|KI20A_HUMAN	>0.05	MDA-MB-231
sp|O95239|KIF4A_HUMAN	5.41269	5.92185	2.2478	2.63451	0.00842599	0.999927	sp|O95239|KIF4A_HUMAN	>0.05	MDA-MB-231
sp|O95336|6PGL_HUMAN	0.54784	2.60518	4.88495	0.533307	0.593821	0.999927	sp|O95336|6PGL_HUMAN	>0.05	MDA-MB-231
sp|O95425|SVIL_HUMAN	0.54784	2.60518	4.88495	0.533307	0.593821	0.999927	sp|O95425|SVIL_HUMAN	>0.05	MDA-MB-231
sp|O95453|PARN_HUMAN	4.05549	5.50262	2.44405	2.25144	0.0243578	0.999927	sp|O95453|PARN_HUMAN	>0.05	MDA-MB-231
sp|O95487|SC24B_HUMAN	0.536743	-2.51775	4.88343	-0.515569	0.606155	0.999927	sp|O95487|SC24B_HUMAN	>0.05	MDA-MB-231
sp|O95571|ETHE1_HUMAN	1.78363	1.24692	2.98312	0.417991	0.675953	0.999927	sp|O95571|ETHE1_HUMAN	>0.05	MDA-MB-231
sp|O95602|RPA1_HUMAN	2.06865	4.52956	3.10627	1.4582	0.144786	0.999927	sp|O95602|RPA1_HUMAN	>0.05	MDA-MB-231
sp|O95831|AIFM1_HUMAN	3.63798	0.350067	2.21524	0.158027	0.874436	0.999927	sp|O95831|AIFM1_HUMAN	>0.05	MDA-MB-231
sp|O95983|MBD3_HUMAN	0.466034	2.39311	4.90062	0.488327	0.625318	0.999927	sp|O95983|MBD3_HUMAN	>0.05	MDA-MB-231
sp|O96011|PX11B_HUMAN	1.55062	0.943096	3.16315	0.298151	0.765588	0.999927	sp|O96011|PX11B_HUMAN	>0.05	MDA-MB-231
sp|P00558|PGK1_HUMAN	2.19136	4.60935	3.39943	1.35592	0.175125	0.999927	sp|P00558|PGK1_HUMAN	>0.05	MDA-MB-231
sp|P01112|RASH_HUMAN	0.54784	2.60518	4.88495	0.533307	0.593821	0.999927	sp|P01112|RASH_HUMAN	>0.05	MDA-MB-231
sp|P01912|2B13_HUMAN (+1)	0.466034	2.39311	4.90062	0.488327	0.625318	0.999927	sp|P01912|2B13_HUMAN (+1)	>0.05	MDA-MB-231
sp|P02792|FRIL_HUMAN	2.49378	4.8026	2.8898	1.66191	0.0965305	0.999927	sp|P02792|FRIL_HUMAN	>0.05	MDA-MB-231
sp|P04040|CATA_HUMAN	0.536743	-2.51775	4.88343	-0.515569	0.606155	0.999927	sp|P04040|CATA_HUMAN	>0.05	MDA-MB-231
sp|P04080|CYTB_HUMAN	2.97298	0.307131	2.68509	0.114384	0.908933	0.999927	sp|P04080|CYTB_HUMAN	>0.05	MDA-MB-231
sp|P04637|P53_HUMAN	1.98684	4.47513	3.1477	1.42171	0.155109	0.999927	sp|P04637|P53_HUMAN	>0.05	MDA-MB-231
sp|P05026|AT1B1_HUMAN	0.466034	2.39311	4.90062	0.488327	0.625318	0.999927	sp|P05026|AT1B1_HUMAN	>0.05	MDA-MB-231
sp|P06744|G6PI_HUMAN	1.07349	-3.52237	4.47456	-0.787198	0.431166	0.999927	sp|P06744|G6PI_HUMAN	>0.05	MDA-MB-231
sp|P06899|H2B1J_HUMAN (+3)	2.33017	4.7095	3.31539	1.4205	0.155463	0.999927	sp|P06899|H2B1J_HUMAN (+3)	>0.05	MDA-MB-231
sp|P07305|H10_HUMAN	0.54784	2.60518	4.88495	0.533307	0.593821	0.999927	sp|P07305|H10_HUMAN	>0.05	MDA-MB-231
sp|P07741|APT_HUMAN	1.3585	0.622928	3.68288	0.169141	0.865685	0.999927	sp|P07741|APT_HUMAN	>0.05	MDA-MB-231
sp|P09001|RM03_HUMAN	0.536743	-2.51775	4.88343	-0.515569	0.606155	0.999927	sp|P09001|RM03_HUMAN	>0.05	MDA-MB-231
sp|P09429|HMGB1_HUMAN	3.97369	5.47513	2.46273	2.2232	0.0262026	0.999927	sp|P09429|HMGB1_HUMAN	>0.05	MDA-MB-231
sp|P09913|IFIT2_HUMAN	0.699051	2.97457	4.8625	0.611737	0.540712	0.999927	sp|P09913|IFIT2_HUMAN	>0.05	MDA-MB-231
sp|P10644|KAP0_HUMAN	1.56171	4.12337	3.46944	1.18848	0.234644	0.999927	sp|P10644|KAP0_HUMAN	>0.05	MDA-MB-231
sp|P11234|RALB_HUMAN	0.54784	2.60518	4.88495	0.533307	0.593821	0.999927	sp|P11234|RALB_HUMAN	>0.05	MDA-MB-231
sp|P11908|PRPS2_HUMAN	3.48883	-5.22815	4.79997	-1.08921	0.276063	0.999927	sp|P11908|PRPS2_HUMAN	>0.05	MDA-MB-231
sp|P13667|PDIA4_HUMAN	3.03052	2.26002	2.41321	0.936523	0.349004	0.999927	sp|P13667|PDIA4_HUMAN	>0.05	MDA-MB-231
sp|P14314|GLU2B_HUMAN	0.82176	3.19327	4.85164	0.658183	0.51042	0.999927	sp|P14314|GLU2B_HUMAN	>0.05	MDA-MB-231
sp|P17480|UBF1_HUMAN	1.86413	4.38772	3.59412	1.22081	0.22216	0.999927	sp|P17480|UBF1_HUMAN	>0.05	MDA-MB-231
sp|P17706|PTN2_HUMAN	1.23579	0.411836	3.81862	0.10785	0.914115	0.999927	sp|P17706|PTN2_HUMAN	>0.05	MDA-MB-231
sp|P19784|CSK22_HUMAN	2.91891	5.03201	2.75056	1.82945	0.067332	0.999927	sp|P19784|CSK22_HUMAN	>0.05	MDA-MB-231
sp|P20930|FILA_HUMAN	5.09906	-5.77624	4.79516	-1.2046	0.228359	0.999927	sp|P20930|FILA_HUMAN	>0.05	MDA-MB-231
sp|P21266|GSTM3_HUMAN	1.07349	-3.52237	4.47456	-0.787198	0.431166	0.999927	sp|P21266|GSTM3_HUMAN	>0.05	MDA-MB-231
sp|P21964|COMT_HUMAN	0.54784	2.60518	4.88495	0.533307	0.593821	0.999927	sp|P21964|COMT_HUMAN	>0.05	MDA-MB-231
sp|P22059|OSBP1_HUMAN	0.466034	2.39311	4.90062	0.488327	0.625318	0.999927	sp|P22059|OSBP1_HUMAN	>0.05	MDA-MB-231
sp|P22061|PIMT_HUMAN	1.01387	3.50256	4.12506	0.849093	0.395829	0.999927	sp|P22061|PIMT_HUMAN	>0.05	MDA-MB-231
sp|P22531|SPR2E_HUMAN (+4)	1.08458	0.0324371	4.04618	0.00801672	0.993604	0.999927	sp|P22531|SPR2E_HUMAN (+4)	>0.05	MDA-MB-231
sp|P24311|COX7B_HUMAN	0.466034	2.39311	4.90062	0.488327	0.625318	0.999927	sp|P24311|COX7B_HUMAN	>0.05	MDA-MB-231
sp|P24468|COT2_HUMAN	0.699051	2.97457	4.8625	0.611737	0.540712	0.999927	sp|P24468|COT2_HUMAN	>0.05	MDA-MB-231
sp|P24666|PPAC_HUMAN	2.8086	4.97191	2.76968	1.79512	0.0726351	0.999927	sp|P24666|PPAC_HUMAN	>0.05	MDA-MB-231
sp|P25685|DNJB1_HUMAN	0.699051	2.97457	4.8625	0.611737	0.540712	0.999927	sp|P25685|DNJB1_HUMAN	>0.05	MDA-MB-231
sp|P26006|ITA3_HUMAN	0.805115	-3.1065	4.85061	-0.640435	0.52189	0.999927	sp|P26006|ITA3_HUMAN	>0.05	MDA-MB-231
sp|P26358|DNMT1_HUMAN	3.78157	5.40223	2.49942	2.16139	0.0306649	0.999927	sp|P26358|DNMT1_HUMAN	>0.05	MDA-MB-231
sp|P26447|S10A4_HUMAN	2.09715	4.55757	3.44232	1.32398	0.18551	0.999927	sp|P26447|S10A4_HUMAN	>0.05	MDA-MB-231
sp|P26583|HMGB2_HUMAN	0.932067	3.38806	4.73306	0.715829	0.474097	0.999927	sp|P26583|HMGB2_HUMAN	>0.05	MDA-MB-231
sp|P27361|MK03_HUMAN	0.82176	3.19327	4.85164	0.658183	0.51042	0.999927	sp|P27361|MK03_HUMAN	>0.05	MDA-MB-231
sp|P27695|APEX1_HUMAN	0.54784	2.60518	4.88495	0.533307	0.593821	0.999927	sp|P27695|APEX1_HUMAN	>0.05	MDA-MB-231
sp|P28072|PSB6_HUMAN	0.54784	2.60518	4.88495	0.533307	0.593821	0.999927	sp|P28072|PSB6_HUMAN	>0.05	MDA-MB-231
sp|P28370|SMCA1_HUMAN	7.71436	6.432	2.03882	3.15477	0.00160625	0.374256	sp|P28370|SMCA1_HUMAN	>0.05	MDA-MB-231
sp|P29034|S10A2_HUMAN	1.16508	3.70989	4.31728	0.859313	0.390168	0.999927	sp|P29034|S10A2_HUMAN	>0.05	MDA-MB-231
sp|P30044|PRDX5_HUMAN	2.30167	4.68457	2.97812	1.573	0.115719	0.999927	sp|P30044|PRDX5_HUMAN	>0.05	MDA-MB-231
sp|P30260|CDC27_HUMAN	1.47991	4.05083	3.53637	1.14547	0.252012	0.999927	sp|P30260|CDC27_HUMAN	>0.05	MDA-MB-231
sp|P30520|PURA2_HUMAN	1.24689	3.8026	3.78581	1.00443	0.315169	0.999927	sp|P30520|PURA2_HUMAN	>0.05	MDA-MB-231
sp|P31153|METK2_HUMAN	0.699051	2.97457	4.8625	0.611737	0.540712	0.999927	sp|P31153|METK2_HUMAN	>0.05	MDA-MB-231
sp|P31751|AKT2_HUMAN	1.61023	-4.10762	3.81077	-1.0779	0.281079	0.999927	sp|P31751|AKT2_HUMAN	>0.05	MDA-MB-231
sp|P31948|STIP1_HUMAN	0.54784	2.60518	4.88495	0.533307	0.593821	0.999927	sp|P31948|STIP1_HUMAN	>0.05	MDA-MB-231
sp|P31949|S10AB_HUMAN	1.00278	-0.173156	4.17537	-0.0414708	0.966921	0.999927	sp|P31949|S10AB_HUMAN	>0.05	MDA-MB-231
sp|P32321|DCTD_HUMAN	0.54784	2.60518	4.88495	0.533307	0.593821	0.999927	sp|P32321|DCTD_HUMAN	>0.05	MDA-MB-231
sp|P32455|GBP1_HUMAN	2.7268	4.93203	2.8003	1.76125	0.0781961	0.999927	sp|P32455|GBP1_HUMAN	>0.05	MDA-MB-231
sp|P32456|GBP2_HUMAN	0.82176	3.19327	4.85164	0.658183	0.51042	0.999927	sp|P32456|GBP2_HUMAN	>0.05	MDA-MB-231
sp|P35226|BMI1_HUMAN	0.54784	2.60518	4.88495	0.533307	0.593821	0.999927	sp|P35226|BMI1_HUMAN	>0.05	MDA-MB-231
sp|P35321|SPR1A_HUMAN	0.699051	2.97457	4.8625	0.611737	0.540712	0.999927	sp|P35321|SPR1A_HUMAN	>0.05	MDA-MB-231
sp|P36957|ODO2_HUMAN	0.466034	2.39311	4.90062	0.488327	0.625318	0.999927	sp|P36957|ODO2_HUMAN	>0.05	MDA-MB-231
sp|P37235|HPCL1_HUMAN	0.54784	2.60518	4.88495	0.533307	0.593821	0.999927	sp|P37235|HPCL1_HUMAN	>0.05	MDA-MB-231
sp|P38432|COIL_HUMAN	2.02775	4.5026	3.12091	1.44272	0.149099	0.999927	sp|P38432|COIL_HUMAN	>0.05	MDA-MB-231
sp|P40692|MLH1_HUMAN	0.805115	-3.1065	4.85061	-0.640435	0.52189	0.999927	sp|P40692|MLH1_HUMAN	>0.05	MDA-MB-231
sp|P41223|BUD31_HUMAN	3.46675	5.27851	2.57723	2.04814	0.0405467	0.999927	sp|P41223|BUD31_HUMAN	>0.05	MDA-MB-231
sp|P41743|KPCI_HUMAN	1.75383	4.29432	3.30076	1.30101	0.193255	0.999927	sp|P41743|KPCI_HUMAN	>0.05	MDA-MB-231
sp|P43308|SSRB_HUMAN	0.699051	2.97457	4.8625	0.611737	0.540712	0.999927	sp|P43308|SSRB_HUMAN	>0.05	MDA-MB-231
sp|P45974|UBP5_HUMAN	0.82176	3.19327	4.85164	0.658183	0.51042	0.999927	sp|P45974|UBP5_HUMAN	>0.05	MDA-MB-231
sp|P45983|MK08_HUMAN	1.07349	-3.52237	4.47456	-0.787198	0.431166	0.999927	sp|P45983|MK08_HUMAN	>0.05	MDA-MB-231
sp|P46063|RECQ1_HUMAN	4.50488	2.24269	2.04019	1.09925	0.271658	0.999927	sp|P46063|RECQ1_HUMAN	>0.05	MDA-MB-231
sp|P48960|CD97_HUMAN	2.86267	0.197819	2.44436	0.0809286	0.935499	0.999927	sp|P48960|CD97_HUMAN	>0.05	MDA-MB-231
sp|P49023|PAXI_HUMAN	0.54784	2.60518	4.88495	0.533307	0.593821	0.999927	sp|P49023|PAXI_HUMAN	>0.05	MDA-MB-231
sp|P49585|PCY1A_HUMAN	0.466034	2.39311	4.90062	0.488327	0.625318	0.999927	sp|P49585|PCY1A_HUMAN	>0.05	MDA-MB-231
sp|P49589|SYCC_HUMAN	1.35296	-0.558028	3.68952	-0.151247	0.879781	0.999927	sp|P49589|SYCC_HUMAN	>0.05	MDA-MB-231
sp|P49721|PSB2_HUMAN	0.54784	2.60518	4.88495	0.533307	0.593821	0.999927	sp|P49721|PSB2_HUMAN	>0.05	MDA-MB-231
sp|P49750|YLPM1_HUMAN	0.466034	2.39311	4.90062	0.488327	0.625318	0.999927	sp|P49750|YLPM1_HUMAN	>0.05	MDA-MB-231
sp|P49790|NU153_HUMAN	1.86413	4.38772	3.59412	1.22081	0.22216	0.999927	sp|P49790|NU153_HUMAN	>0.05	MDA-MB-231
sp|P49821|NDUV1_HUMAN	0.805115	-3.1065	4.85061	-0.640435	0.52189	0.999927	sp|P49821|NDUV1_HUMAN	>0.05	MDA-MB-231
sp|P49916|DNLI3_HUMAN	1.16508	3.70989	4.31728	0.859313	0.390168	0.999927	sp|P49916|DNLI3_HUMAN	>0.05	MDA-MB-231
sp|P50416|CPT1A_HUMAN	1.81899	0.352279	2.9522	0.119328	0.905016	0.999927	sp|P50416|CPT1A_HUMAN	>0.05	MDA-MB-231
sp|P50453|SPB9_HUMAN	0.932067	3.38806	4.73306	0.715829	0.474097	0.999927	sp|P50453|SPB9_HUMAN	>0.05	MDA-MB-231
sp|P51116|FXR2_HUMAN	2.02775	4.5026	3.12091	1.44272	0.149099	0.999927	sp|P51116|FXR2_HUMAN	>0.05	MDA-MB-231
sp|P51452|DUS3_HUMAN	0.82176	3.19327	4.85164	0.658183	0.51042	0.999927	sp|P51452|DUS3_HUMAN	>0.05	MDA-MB-231
sp|P51553|IDH3G_HUMAN	2.7677	4.95211	2.78158	1.78033	0.0750227	0.999927	sp|P51553|IDH3G_HUMAN	>0.05	MDA-MB-231
sp|P51570|GALK1_HUMAN	2.24967	1.71255	2.7244	0.628598	0.529612	0.999927	sp|P51570|GALK1_HUMAN	>0.05	MDA-MB-231
sp|P51665|PSMD7_HUMAN	1.73718	0.239788	3.31056	0.0724312	0.942259	0.999927	sp|P51665|PSMD7_HUMAN	>0.05	MDA-MB-231
sp|P51668|UB2D1_HUMAN	0.536743	-2.51775	4.88343	-0.515569	0.606155	0.999927	sp|P51668|UB2D1_HUMAN	>0.05	MDA-MB-231
sp|P52294|IMA5_HUMAN	4.56232	-5.61562	4.79639	-1.1708	0.241678	0.999927	sp|P52294|IMA5_HUMAN	>0.05	MDA-MB-231
sp|P52298|NCBP2_HUMAN	1.24689	3.8026	3.78581	1.00443	0.315169	0.999927	sp|P52298|NCBP2_HUMAN	>0.05	MDA-MB-231
sp|P53350|PLK1_HUMAN	2.79196	1.33384	2.46269	0.541621	0.58808	0.999927	sp|P53350|PLK1_HUMAN	>0.05	MDA-MB-231
sp|P53384|NUBP1_HUMAN	0.536743	-2.51775	4.88343	-0.515569	0.606155	0.999927	sp|P53384|NUBP1_HUMAN	>0.05	MDA-MB-231
sp|P53803|RPAB4_HUMAN	0.466034	2.39311	4.90062	0.488327	0.625318	0.999927	sp|P53803|RPAB4_HUMAN	>0.05	MDA-MB-231
sp|P55011|S12A2_HUMAN	0.466034	2.39311	4.90062	0.488327	0.625318	0.999927	sp|P55011|S12A2_HUMAN	>0.05	MDA-MB-231
sp|P55036|PSMD4_HUMAN	0.466034	2.39311	4.90062	0.488327	0.625318	0.999927	sp|P55036|PSMD4_HUMAN	>0.05	MDA-MB-231
sp|P56134|ATPK_HUMAN	0.932067	3.38806	4.73306	0.715829	0.474097	0.999927	sp|P56134|ATPK_HUMAN	>0.05	MDA-MB-231
sp|P56385|ATP5I_HUMAN	0.466034	2.39311	4.90062	0.488327	0.625318	0.999927	sp|P56385|ATP5I_HUMAN	>0.05	MDA-MB-231
sp|P56945|BCAR1_HUMAN	0.54784	2.60518	4.88495	0.533307	0.593821	0.999927	sp|P56945|BCAR1_HUMAN	>0.05	MDA-MB-231
sp|P59922|OR2B8_HUMAN	1.82454	1.28924	2.96041	0.435494	0.663204	0.999927	sp|P59922|OR2B8_HUMAN	>0.05	MDA-MB-231
sp|P60468|SC61B_HUMAN	0.466034	2.39311	4.90062	0.488327	0.625318	0.999927	sp|P60468|SC61B_HUMAN	>0.05	MDA-MB-231
sp|P60903|S10AA_HUMAN	0.466034	2.39311	4.90062	0.488327	0.625318	0.999927	sp|P60903|S10AA_HUMAN	>0.05	MDA-MB-231
sp|P61289|PSME3_HUMAN	2.41197	4.75758	2.95736	1.60872	0.107677	0.999927	sp|P61289|PSME3_HUMAN	>0.05	MDA-MB-231
sp|P61966|AP1S1_HUMAN	0.466034	2.39311	4.90062	0.488327	0.625318	0.999927	sp|P61966|AP1S1_HUMAN	>0.05	MDA-MB-231
sp|P62273|RS29_HUMAN	0.466034	2.39311	4.90062	0.488327	0.625318	0.999927	sp|P62273|RS29_HUMAN	>0.05	MDA-MB-231
sp|P62304|RUXE_HUMAN	0.699051	2.97457	4.8625	0.611737	0.540712	0.999927	sp|P62304|RUXE_HUMAN	>0.05	MDA-MB-231
sp|P62306|RUXF_HUMAN	1.00278	-0.173156	4.17537	-0.0414708	0.966921	0.999927	sp|P62306|RUXF_HUMAN	>0.05	MDA-MB-231
sp|P62312|LSM6_HUMAN	0.699051	2.97457	4.8625	0.611737	0.540712	0.999927	sp|P62312|LSM6_HUMAN	>0.05	MDA-MB-231
sp|P62318|SMD3_HUMAN	1.71292	4.26253	3.34351	1.27487	0.202357	0.999927	sp|P62318|SMD3_HUMAN	>0.05	MDA-MB-231
sp|P62633|CNBP_HUMAN	1.79473	4.3254	3.27482	1.32081	0.186565	0.999927	sp|P62633|CNBP_HUMAN	>0.05	MDA-MB-231
sp|P62834|RAP1A_HUMAN	2.7962	4.97239	3.11454	1.59651	0.110375	0.999927	sp|P62834|RAP1A_HUMAN	>0.05	MDA-MB-231
sp|P62875|RPAB5_HUMAN	0.699051	2.97457	4.8625	0.611737	0.540712	0.999927	sp|P62875|RPAB5_HUMAN	>0.05	MDA-MB-231
sp|P62879|GBB2_HUMAN	0.932067	3.38806	4.73306	0.715829	0.474097	0.999927	sp|P62879|GBB2_HUMAN	>0.05	MDA-MB-231
sp|P62942|FKB1A_HUMAN	0.466034	2.39311	4.90062	0.488327	0.625318	0.999927	sp|P62942|FKB1A_HUMAN	>0.05	MDA-MB-231
sp|P63279|UBC9_HUMAN	1.16508	3.70989	4.31728	0.859313	0.390168	0.999927	sp|P63279|UBC9_HUMAN	>0.05	MDA-MB-231
sp|P67809|YBOX1_HUMAN	1.09568	3.60888	4.43611	0.813525	0.415917	0.999927	sp|P67809|YBOX1_HUMAN	>0.05	MDA-MB-231
sp|P68402|PA1B2_HUMAN	0.54784	2.60518	4.88495	0.533307	0.593821	0.999927	sp|P68402|PA1B2_HUMAN	>0.05	MDA-MB-231
sp|P82664|RT10_HUMAN	0.466034	2.39311	4.90062	0.488327	0.625318	0.999927	sp|P82664|RT10_HUMAN	>0.05	MDA-MB-231
sp|P82933|RT09_HUMAN	0.54784	2.60518	4.88495	0.533307	0.593821	0.999927	sp|P82933|RT09_HUMAN	>0.05	MDA-MB-231
sp|P84090|ERH_HUMAN	0.699051	2.97457	4.8625	0.611737	0.540712	0.999927	sp|P84090|ERH_HUMAN	>0.05	MDA-MB-231
sp|P85037|FOXK1_HUMAN	1.24689	3.8026	3.78581	1.00443	0.315169	0.999927	sp|P85037|FOXK1_HUMAN	>0.05	MDA-MB-231
sp|P86790|CCZ1B_HUMAN (+1)	0.466034	2.39311	4.90062	0.488327	0.625318	0.999927	sp|P86790|CCZ1B_HUMAN (+1)	>0.05	MDA-MB-231
sp|Q01844|EWS_HUMAN	1.01387	3.50256	4.12506	0.849093	0.395829	0.999927	sp|Q01844|EWS_HUMAN	>0.05	MDA-MB-231
sp|Q03169|TNAP2_HUMAN	0.466034	2.39311	4.90062	0.488327	0.625318	0.999927	sp|Q03169|TNAP2_HUMAN	>0.05	MDA-MB-231
sp|Q03519|TAP2_HUMAN	3.96259	2.72771	2.19556	1.24238	0.214098	0.999927	sp|Q03519|TAP2_HUMAN	>0.05	MDA-MB-231
sp|Q03701|CEBPZ_HUMAN	1.89525	-0.386482	3.2095	-0.120418	0.904152	0.999927	sp|Q03701|CEBPZ_HUMAN	>0.05	MDA-MB-231
sp|Q04206|TF65_HUMAN	0.82176	3.19327	4.85164	0.658183	0.51042	0.999927	sp|Q04206|TF65_HUMAN	>0.05	MDA-MB-231
sp|Q04446|GLGB_HUMAN	2.08736	-0.0659799	2.79536	-0.0236033	0.981169	0.999927	sp|Q04446|GLGB_HUMAN	>0.05	MDA-MB-231
sp|Q05639|EF1A2_HUMAN	21.6347	7.91873	1.68705	4.69382	2.68153e-06	0.00187439	sp|Q05639|EF1A2_HUMAN	<0.05	MDA-MB-231
sp|Q06587|RING1_HUMAN	0.932067	3.38806	4.73306	0.715829	0.474097	0.999927	sp|Q06587|RING1_HUMAN	>0.05	MDA-MB-231
sp|Q07065|CKAP4_HUMAN	0.466034	2.39311	4.90062	0.488327	0.625318	0.999927	sp|Q07065|CKAP4_HUMAN	>0.05	MDA-MB-231
sp|Q0VDF9|HSP7E_HUMAN	1.00278	-0.173156	4.17537	-0.0414708	0.966921	0.999927	sp|Q0VDF9|HSP7E_HUMAN	>0.05	MDA-MB-231
sp|Q12830|BPTF_HUMAN	0.466034	2.39311	4.90062	0.488327	0.625318	0.999927	sp|Q12830|BPTF_HUMAN	>0.05	MDA-MB-231
sp|Q12979|ABR_HUMAN	2.02775	4.5026	3.12091	1.44272	0.149099	0.999927	sp|Q12979|ABR_HUMAN	>0.05	MDA-MB-231
sp|Q12980|NPRL3_HUMAN	0.54784	2.60518	4.88495	0.533307	0.593821	0.999927	sp|Q12980|NPRL3_HUMAN	>0.05	MDA-MB-231
sp|Q13131|AAPK1_HUMAN	3.02498	1.4963	2.38734	0.626765	0.530814	0.999927	sp|Q13131|AAPK1_HUMAN	>0.05	MDA-MB-231
sp|Q13137|CACO2_HUMAN	0.54784	2.60518	4.88495	0.533307	0.593821	0.999927	sp|Q13137|CACO2_HUMAN	>0.05	MDA-MB-231
sp|Q13206|DDX10_HUMAN	1.28779	3.84608	3.74077	1.02815	0.303878	0.999927	sp|Q13206|DDX10_HUMAN	>0.05	MDA-MB-231
sp|Q13217|DNJC3_HUMAN	1.09568	3.60888	4.43611	0.813525	0.415917	0.999927	sp|Q13217|DNJC3_HUMAN	>0.05	MDA-MB-231
sp|Q13242|SRSF9_HUMAN	6.67198	6.21976	2.1189	2.93538	0.00333142	0.543698	sp|Q13242|SRSF9_HUMAN	>0.05	MDA-MB-231
sp|Q13283|G3BP1_HUMAN	3.41606	1.14695	2.27676	0.503765	0.614426	0.999927	sp|Q13283|G3BP1_HUMAN	>0.05	MDA-MB-231
sp|Q13363|CTBP1_HUMAN	0.805115	-3.1065	4.85061	-0.640435	0.52189	0.999927	sp|Q13363|CTBP1_HUMAN	>0.05	MDA-MB-231
sp|Q13405|RM49_HUMAN	0.466034	2.39311	4.90062	0.488327	0.625318	0.999927	sp|Q13405|RM49_HUMAN	>0.05	MDA-MB-231
sp|Q13427|PPIG_HUMAN	0.54784	2.60518	4.88495	0.533307	0.593821	0.999927	sp|Q13427|PPIG_HUMAN	>0.05	MDA-MB-231
sp|Q13472|TOP3A_HUMAN	0.699051	2.97457	4.8625	0.611737	0.540712	0.999927	sp|Q13472|TOP3A_HUMAN	>0.05	MDA-MB-231
sp|Q13573|SNW1_HUMAN	1.24689	3.8026	3.78581	1.00443	0.315169	0.999927	sp|Q13573|SNW1_HUMAN	>0.05	MDA-MB-231
sp|Q13595|TRA2A_HUMAN	6.905	6.26959	2.09801	2.98835	0.00280489	0.543698	sp|Q13595|TRA2A_HUMAN	>0.05	MDA-MB-231
sp|Q13636|RAB31_HUMAN	0.54784	2.60518	4.88495	0.533307	0.593821	0.999927	sp|Q13636|RAB31_HUMAN	>0.05	MDA-MB-231
sp|Q13772|NCOA4_HUMAN	1.24689	3.8026	3.78581	1.00443	0.315169	0.999927	sp|Q13772|NCOA4_HUMAN	>0.05	MDA-MB-231
sp|Q13795|ARFRP_HUMAN	1.01387	3.50256	4.12506	0.849093	0.395829	0.999927	sp|Q13795|ARFRP_HUMAN	>0.05	MDA-MB-231
sp|Q13823|NOG2_HUMAN	3.04162	5.08758	2.69102	1.89057	0.0586812	0.999927	sp|Q13823|NOG2_HUMAN	>0.05	MDA-MB-231
sp|Q13868|EXOS2_HUMAN	0.466034	2.39311	4.90062	0.488327	0.625318	0.999927	sp|Q13868|EXOS2_HUMAN	>0.05	MDA-MB-231
sp|Q13888|TF2H2_HUMAN (+1)	0.699051	2.97457	4.8625	0.611737	0.540712	0.999927	sp|Q13888|TF2H2_HUMAN (+1)	>0.05	MDA-MB-231
sp|Q13895|BYST_HUMAN	4.38348	1.20508	2.04186	0.590189	0.555064	0.999927	sp|Q13895|BYST_HUMAN	>0.05	MDA-MB-231
sp|Q13950|RUNX2_HUMAN	0.466034	2.39311	4.90062	0.488327	0.625318	0.999927	sp|Q13950|RUNX2_HUMAN	>0.05	MDA-MB-231
sp|Q14137|BOP1_HUMAN	1.83563	4.35588	3.26576	1.33381	0.182268	0.999927	sp|Q14137|BOP1_HUMAN	>0.05	MDA-MB-231
sp|Q14145|KEAP1_HUMAN	2.26076	4.66038	2.99505	1.55603	0.119701	0.999927	sp|Q14145|KEAP1_HUMAN	>0.05	MDA-MB-231
sp|Q14151|SAFB2_HUMAN	3.94519	5.4596	2.49788	2.18569	0.0288379	0.999927	sp|Q14151|SAFB2_HUMAN	>0.05	MDA-MB-231
sp|Q14240|IF4A2_HUMAN	6.70929	-6.17248	4.79266	-1.2879	0.19778	0.999927	sp|Q14240|IF4A2_HUMAN	>0.05	MDA-MB-231
sp|Q14596|NBR1_HUMAN	1.09568	3.60888	4.43611	0.813525	0.415917	0.999927	sp|Q14596|NBR1_HUMAN	>0.05	MDA-MB-231
sp|Q14657|LAGE3_HUMAN	0.466034	2.39311	4.90062	0.488327	0.625318	0.999927	sp|Q14657|LAGE3_HUMAN	>0.05	MDA-MB-231
sp|Q14669|TRIPC_HUMAN	0.932067	3.38806	4.73306	0.715829	0.474097	0.999927	sp|Q14669|TRIPC_HUMAN	>0.05	MDA-MB-231
sp|Q14680|MELK_HUMAN	0.466034	2.39311	4.90062	0.488327	0.625318	0.999927	sp|Q14680|MELK_HUMAN	>0.05	MDA-MB-231
sp|Q14684|RRP1B_HUMAN	1.75383	4.29432	3.30076	1.30101	0.193255	0.999927	sp|Q14684|RRP1B_HUMAN	>0.05	MDA-MB-231
sp|Q14807|KIF22_HUMAN	0.466034	2.39311	4.90062	0.488327	0.625318	0.999927	sp|Q14807|KIF22_HUMAN	>0.05	MDA-MB-231
sp|Q15019|SEPT2_HUMAN	0.805115	-3.1065	4.85061	-0.640435	0.52189	0.999927	sp|Q15019|SEPT2_HUMAN	>0.05	MDA-MB-231
sp|Q15022|SUZ12_HUMAN	1.47991	4.05083	3.53637	1.14547	0.252012	0.999927	sp|Q15022|SUZ12_HUMAN	>0.05	MDA-MB-231
sp|Q15029|U5S1_HUMAN	9.95424	2.41128	1.47976	1.62951	0.103205	0.999927	sp|Q15029|U5S1_HUMAN	>0.05	MDA-MB-231
sp|Q15036|SNX17_HUMAN	0.466034	2.39311	4.90062	0.488327	0.625318	0.999927	sp|Q15036|SNX17_HUMAN	>0.05	MDA-MB-231
sp|Q15041|AR6P1_HUMAN	2.33147	1.77483	2.67702	0.662987	0.507339	0.999927	sp|Q15041|AR6P1_HUMAN	>0.05	MDA-MB-231
sp|Q15056|IF4H_HUMAN	2.29057	1.74423	2.69207	0.647911	0.517042	0.999927	sp|Q15056|IF4H_HUMAN	>0.05	MDA-MB-231
sp|Q15287|RNPS1_HUMAN	3.23373	5.1777	2.63654	1.96383	0.0495501	0.999927	sp|Q15287|RNPS1_HUMAN	>0.05	MDA-MB-231
sp|Q15293|RCN1_HUMAN	0.699051	2.97457	4.8625	0.611737	0.540712	0.999927	sp|Q15293|RCN1_HUMAN	>0.05	MDA-MB-231
sp|Q15645|PCH2_HUMAN	1.79473	4.3254	3.27482	1.32081	0.186565	0.999927	sp|Q15645|PCH2_HUMAN	>0.05	MDA-MB-231
sp|Q15678|PTN14_HUMAN	2.43754	-0.292569	2.90694	-0.100645	0.919832	0.999927	sp|Q15678|PTN14_HUMAN	>0.05	MDA-MB-231
sp|Q16539|MK14_HUMAN	2.7566	2.09075	2.50865	0.833418	0.404609	0.999927	sp|Q16539|MK14_HUMAN	>0.05	MDA-MB-231
sp|Q16566|KCC4_HUMAN	0.54784	2.60518	4.88495	0.533307	0.593821	0.999927	sp|Q16566|KCC4_HUMAN	>0.05	MDA-MB-231
sp|Q16637|SMN_HUMAN	0.805115	-3.1065	4.85061	-0.640435	0.52189	0.999927	sp|Q16637|SMN_HUMAN	>0.05	MDA-MB-231
sp|Q16666|IF16_HUMAN	7.66921	3.14749	1.66976	1.88499	0.0594312	0.999927	sp|Q16666|IF16_HUMAN	>0.05	MDA-MB-231
sp|Q16718|NDUA5_HUMAN	0.699051	2.97457	4.8625	0.611737	0.540712	0.999927	sp|Q16718|NDUA5_HUMAN	>0.05	MDA-MB-231
sp|Q16875|F263_HUMAN	0.466034	2.39311	4.90062	0.488327	0.625318	0.999927	sp|Q16875|F263_HUMAN	>0.05	MDA-MB-231
sp|Q1KMD3|HNRL2_HUMAN	3.12343	5.12347	2.68294	1.90965	0.0561789	0.999927	sp|Q1KMD3|HNRL2_HUMAN	>0.05	MDA-MB-231
sp|Q2NL82|TSR1_HUMAN	0.54784	2.60518	4.88495	0.533307	0.593821	0.999927	sp|Q2NL82|TSR1_HUMAN	>0.05	MDA-MB-231
sp|Q32MZ4|LRRF1_HUMAN	0.536743	-2.51775	4.88343	-0.515569	0.606155	0.999927	sp|Q32MZ4|LRRF1_HUMAN	>0.05	MDA-MB-231
sp|Q32NC0|CR021_HUMAN	1.00278	-0.173156	4.17537	-0.0414708	0.966921	0.999927	sp|Q32NC0|CR021_HUMAN	>0.05	MDA-MB-231
sp|Q32P28|P3H1_HUMAN	0.699051	2.97457	4.8625	0.611737	0.540712	0.999927	sp|Q32P28|P3H1_HUMAN	>0.05	MDA-MB-231
sp|Q3SXM5|HSDL1_HUMAN	2.14697	-4.5229	3.42689	-1.31983	0.186893	0.999927	sp|Q3SXM5|HSDL1_HUMAN	>0.05	MDA-MB-231
sp|Q4ADV7|RIC1_HUMAN	0.54784	2.60518	4.88495	0.533307	0.593821	0.999927	sp|Q4ADV7|RIC1_HUMAN	>0.05	MDA-MB-231
sp|Q52LJ0|FA98B_HUMAN	0.466034	2.39311	4.90062	0.488327	0.625318	0.999927	sp|Q52LJ0|FA98B_HUMAN	>0.05	MDA-MB-231
sp|Q53FV1|ORML2_HUMAN	1.46881	0.827936	3.5589	0.232638	0.816042	0.999927	sp|Q53FV1|ORML2_HUMAN	>0.05	MDA-MB-231
sp|Q56VL3|OCAD2_HUMAN	0.466034	2.39311	4.90062	0.488327	0.625318	0.999927	sp|Q56VL3|OCAD2_HUMAN	>0.05	MDA-MB-231
sp|Q5D862|FILA2_HUMAN	5.49439	-2.28345	4.55979	-0.500781	0.616525	0.999927	sp|Q5D862|FILA2_HUMAN	>0.05	MDA-MB-231
sp|Q5EBL8|PDZ11_HUMAN	0.466034	2.39311	4.90062	0.488327	0.625318	0.999927	sp|Q5EBL8|PDZ11_HUMAN	>0.05	MDA-MB-231
sp|Q5GLZ8|HERC4_HUMAN	0.536743	-2.51775	4.88343	-0.515569	0.606155	0.999927	sp|Q5GLZ8|HERC4_HUMAN	>0.05	MDA-MB-231
sp|Q5H8A4|PIGG_HUMAN	1.01387	3.50256	4.12506	0.849093	0.395829	0.999927	sp|Q5H8A4|PIGG_HUMAN	>0.05	MDA-MB-231
sp|Q5I0G3|MDH1B_HUMAN	0.466034	2.39311	4.90062	0.488327	0.625318	0.999927	sp|Q5I0G3|MDH1B_HUMAN	>0.05	MDA-MB-231
sp|Q5JPH6|SYEM_HUMAN	0.466034	2.39311	4.90062	0.488327	0.625318	0.999927	sp|Q5JPH6|SYEM_HUMAN	>0.05	MDA-MB-231
sp|Q5JTH9|RRP12_HUMAN	2.21986	4.63577	3.02205	1.53399	0.125033	0.999927	sp|Q5JTH9|RRP12_HUMAN	>0.05	MDA-MB-231
sp|Q5QJE6|TDIF2_HUMAN	0.54784	2.60518	4.88495	0.533307	0.593821	0.999927	sp|Q5QJE6|TDIF2_HUMAN	>0.05	MDA-MB-231
sp|Q5RKV6|EXOS6_HUMAN	3.00072	5.06931	2.70403	1.87473	0.0608304	0.999927	sp|Q5RKV6|EXOS6_HUMAN	>0.05	MDA-MB-231
sp|Q5SY16|NOL9_HUMAN	0.699051	2.97457	4.8625	0.611737	0.540712	0.999927	sp|Q5SY16|NOL9_HUMAN	>0.05	MDA-MB-231
sp|Q5T9A4|ATD3B_HUMAN	4.66034	5.70492	4.79654	1.18938	0.234289	0.999927	sp|Q5T9A4|ATD3B_HUMAN	>0.05	MDA-MB-231
sp|Q5TA50|CPTP_HUMAN	0.54784	2.60518	4.88495	0.533307	0.593821	0.999927	sp|Q5TA50|CPTP_HUMAN	>0.05	MDA-MB-231
sp|Q5TBB1|RNH2B_HUMAN	0.699051	2.97457	4.8625	0.611737	0.540712	0.999927	sp|Q5TBB1|RNH2B_HUMAN	>0.05	MDA-MB-231
sp|Q5UIP0|RIF1_HUMAN	0.466034	2.39311	4.90062	0.488327	0.625318	0.999927	sp|Q5UIP0|RIF1_HUMAN	>0.05	MDA-MB-231
sp|Q63HM2|PCX4_HUMAN	0.54784	2.60518	4.88495	0.533307	0.593821	0.999927	sp|Q63HM2|PCX4_HUMAN	>0.05	MDA-MB-231
sp|Q658Y4|F91A1_HUMAN	0.54784	2.60518	4.88495	0.533307	0.593821	0.999927	sp|Q658Y4|F91A1_HUMAN	>0.05	MDA-MB-231
sp|Q68CZ2|TENS3_HUMAN	1.01387	3.50256	4.12506	0.849093	0.395829	0.999927	sp|Q68CZ2|TENS3_HUMAN	>0.05	MDA-MB-231
sp|Q68E01|INT3_HUMAN	0.466034	2.39311	4.90062	0.488327	0.625318	0.999927	sp|Q68E01|INT3_HUMAN	>0.05	MDA-MB-231
sp|Q6KC79|NIPBL_HUMAN	0.466034	2.39311	4.90062	0.488327	0.625318	0.999927	sp|Q6KC79|NIPBL_HUMAN	>0.05	MDA-MB-231
sp|Q6NUQ4|TM214_HUMAN	0.536743	-2.51775	4.88343	-0.515569	0.606155	0.999927	sp|Q6NUQ4|TM214_HUMAN	>0.05	MDA-MB-231
sp|Q6NYC8|PPR18_HUMAN	0.466034	2.39311	4.90062	0.488327	0.625318	0.999927	sp|Q6NYC8|PPR18_HUMAN	>0.05	MDA-MB-231
sp|Q6NZY4|ZCHC8_HUMAN	0.466034	2.39311	4.90062	0.488327	0.625318	0.999927	sp|Q6NZY4|ZCHC8_HUMAN	>0.05	MDA-MB-231
sp|Q6P1J9|CDC73_HUMAN	0.536743	-2.51775	4.88343	-0.515569	0.606155	0.999927	sp|Q6P1J9|CDC73_HUMAN	>0.05	MDA-MB-231
sp|Q6P1Q9|MET2B_HUMAN (+1)	0.536743	-2.51775	4.88343	-0.515569	0.606155	0.999927	sp|Q6P1Q9|MET2B_HUMAN (+1)	>0.05	MDA-MB-231
sp|Q6PKG0|LARP1_HUMAN	2.53468	4.82453	2.87173	1.68001	0.0929553	0.999927	sp|Q6PKG0|LARP1_HUMAN	>0.05	MDA-MB-231
sp|Q6ZNJ1|NBEL2_HUMAN	0.805115	-3.1065	4.85061	-0.640435	0.52189	0.999927	sp|Q6ZNJ1|NBEL2_HUMAN	>0.05	MDA-MB-231
sp|Q6ZS17|RIPR1_HUMAN	0.466034	2.39311	4.90062	0.488327	0.625318	0.999927	sp|Q6ZS17|RIPR1_HUMAN	>0.05	MDA-MB-231
sp|Q6ZWT7|MBOA2_HUMAN	0.466034	2.39311	4.90062	0.488327	0.625318	0.999927	sp|Q6ZWT7|MBOA2_HUMAN	>0.05	MDA-MB-231
sp|Q7RTV0|PHF5A_HUMAN	0.699051	2.97457	4.8625	0.611737	0.540712	0.999927	sp|Q7RTV0|PHF5A_HUMAN	>0.05	MDA-MB-231
sp|Q7Z2T5|TRM1L_HUMAN	1.47991	4.05083	3.53637	1.14547	0.252012	0.999927	sp|Q7Z2T5|TRM1L_HUMAN	>0.05	MDA-MB-231
sp|Q7Z2W4|ZCCHV_HUMAN	0.536743	-2.51775	4.88343	-0.515569	0.606155	0.999927	sp|Q7Z2W4|ZCCHV_HUMAN	>0.05	MDA-MB-231
sp|Q7Z3J2|VP35L_HUMAN	0.466034	2.39311	4.90062	0.488327	0.625318	0.999927	sp|Q7Z3J2|VP35L_HUMAN	>0.05	MDA-MB-231
sp|Q7Z3K3|POGZ_HUMAN	0.54784	2.60518	4.88495	0.533307	0.593821	0.999927	sp|Q7Z3K3|POGZ_HUMAN	>0.05	MDA-MB-231
sp|Q7Z4Q2|HEAT3_HUMAN	0.82176	3.19327	4.85164	0.658183	0.51042	0.999927	sp|Q7Z4Q2|HEAT3_HUMAN	>0.05	MDA-MB-231
sp|Q7Z5G4|GOGA7_HUMAN	2.23857	0.14509	2.99112	0.048507	0.961312	0.999927	sp|Q7Z5G4|GOGA7_HUMAN	>0.05	MDA-MB-231
sp|Q7Z5K2|WAPL_HUMAN	0.466034	2.39311	4.90062	0.488327	0.625318	0.999927	sp|Q7Z5K2|WAPL_HUMAN	>0.05	MDA-MB-231
sp|Q7Z739|YTHD3_HUMAN	1.63112	4.19515	3.77924	1.11005	0.266977	0.999927	sp|Q7Z739|YTHD3_HUMAN	>0.05	MDA-MB-231
sp|Q7Z7A3|CTU1_HUMAN	0.466034	2.39311	4.90062	0.488327	0.625318	0.999927	sp|Q7Z7A3|CTU1_HUMAN	>0.05	MDA-MB-231
sp|Q7Z7B1|PIGW_HUMAN	0.466034	2.39311	4.90062	0.488327	0.625318	0.999927	sp|Q7Z7B1|PIGW_HUMAN	>0.05	MDA-MB-231
sp|Q86U86|PB1_HUMAN	0.699051	2.97457	4.8625	0.611737	0.540712	0.999927	sp|Q86U86|PB1_HUMAN	>0.05	MDA-MB-231
sp|Q86VP1|TAXB1_HUMAN	3.94519	5.4596	2.49788	2.18569	0.0288379	0.999927	sp|Q86VP1|TAXB1_HUMAN	>0.05	MDA-MB-231
sp|Q86X83|COMD2_HUMAN	0.699051	2.97457	4.8625	0.611737	0.540712	0.999927	sp|Q86X83|COMD2_HUMAN	>0.05	MDA-MB-231
sp|Q86XP3|DDX42_HUMAN	0.466034	2.39311	4.90062	0.488327	0.625318	0.999927	sp|Q86XP3|DDX42_HUMAN	>0.05	MDA-MB-231
sp|Q86YP4|P66A_HUMAN	1.77254	-0.59026	3.28887	-0.179472	0.857567	0.999927	sp|Q86YP4|P66A_HUMAN	>0.05	MDA-MB-231
sp|Q8IUF8|RIOX2_HUMAN	0.466034	2.39311	4.90062	0.488327	0.625318	0.999927	sp|Q8IUF8|RIOX2_HUMAN	>0.05	MDA-MB-231
sp|Q8IUX1|T126B_HUMAN	0.466034	2.39311	4.90062	0.488327	0.625318	0.999927	sp|Q8IUX1|T126B_HUMAN	>0.05	MDA-MB-231
sp|Q8IX12|CCAR1_HUMAN	0.699051	2.97457	4.8625	0.611737	0.540712	0.999927	sp|Q8IX12|CCAR1_HUMAN	>0.05	MDA-MB-231
sp|Q8IXM6|NRM_HUMAN	0.82176	3.19327	4.85164	0.658183	0.51042	0.999927	sp|Q8IXM6|NRM_HUMAN	>0.05	MDA-MB-231
sp|Q8IY37|DHX37_HUMAN	0.54784	2.60518	4.88495	0.533307	0.593821	0.999927	sp|Q8IY37|DHX37_HUMAN	>0.05	MDA-MB-231
sp|Q8IZ69|TRM2A_HUMAN	0.54784	2.60518	4.88495	0.533307	0.593821	0.999927	sp|Q8IZ69|TRM2A_HUMAN	>0.05	MDA-MB-231
sp|Q8IZP0|ABI1_HUMAN	0.536743	-2.51775	4.88343	-0.515569	0.606155	0.999927	sp|Q8IZP0|ABI1_HUMAN	>0.05	MDA-MB-231
sp|Q8N0U8|VKORL_HUMAN	0.805115	-3.1065	4.85061	-0.640435	0.52189	0.999927	sp|Q8N0U8|VKORL_HUMAN	>0.05	MDA-MB-231
sp|Q8N2F6|ARM10_HUMAN	0.699051	2.97457	4.8625	0.611737	0.540712	0.999927	sp|Q8N2F6|ARM10_HUMAN	>0.05	MDA-MB-231
sp|Q8N5C6|SRBD1_HUMAN	1.00278	-0.173156	4.17537	-0.0414708	0.966921	0.999927	sp|Q8N5C6|SRBD1_HUMAN	>0.05	MDA-MB-231
sp|Q8N5M9|JAGN1_HUMAN	1.3981	3.97284	4.01261	0.99009	0.32213	0.999927	sp|Q8N5M9|JAGN1_HUMAN	>0.05	MDA-MB-231
sp|Q8N884|CGAS_HUMAN	1.3696	3.93094	4.05518	0.969365	0.332363	0.999927	sp|Q8N884|CGAS_HUMAN	>0.05	MDA-MB-231
sp|Q8N9T8|KRI1_HUMAN	2.02775	4.5026	3.12091	1.44272	0.149099	0.999927	sp|Q8N9T8|KRI1_HUMAN	>0.05	MDA-MB-231
sp|Q8NBJ5|GT251_HUMAN	1.24689	3.8026	3.78581	1.00443	0.315169	0.999927	sp|Q8NBJ5|GT251_HUMAN	>0.05	MDA-MB-231
sp|Q8NBS9|TXND5_HUMAN	1.28779	3.84608	3.74077	1.02815	0.303878	0.999927	sp|Q8NBS9|TXND5_HUMAN	>0.05	MDA-MB-231
sp|Q8NBU5|ATAD1_HUMAN	1.75383	4.29432	3.30076	1.30101	0.193255	0.999927	sp|Q8NBU5|ATAD1_HUMAN	>0.05	MDA-MB-231
sp|Q8NCA5|FA98A_HUMAN	0.805115	-3.1065	4.85061	-0.640435	0.52189	0.999927	sp|Q8NCA5|FA98A_HUMAN	>0.05	MDA-MB-231
sp|Q8NFJ5|RAI3_HUMAN	0.466034	2.39311	4.90062	0.488327	0.625318	0.999927	sp|Q8NFJ5|RAI3_HUMAN	>0.05	MDA-MB-231
sp|Q8NFQ8|TOIP2_HUMAN	3.10123	0.940692	2.35268	0.399839	0.689275	0.999927	sp|Q8NFQ8|TOIP2_HUMAN	>0.05	MDA-MB-231
sp|Q8NFV4|ABHDB_HUMAN	1.3585	0.622928	3.68288	0.169141	0.865685	0.999927	sp|Q8NFV4|ABHDB_HUMAN	>0.05	MDA-MB-231
sp|Q8NHQ9|DDX55_HUMAN	3.09014	-0.101839	2.38608	-0.0426802	0.965956	0.999927	sp|Q8NHQ9|DDX55_HUMAN	>0.05	MDA-MB-231
sp|Q8NHU6|TDRD7_HUMAN	0.466034	2.39311	4.90062	0.488327	0.625318	0.999927	sp|Q8NHU6|TDRD7_HUMAN	>0.05	MDA-MB-231
sp|Q8TAQ2|SMRC2_HUMAN	1.3981	3.97284	4.01261	0.99009	0.32213	0.999927	sp|Q8TAQ2|SMRC2_HUMAN	>0.05	MDA-MB-231
sp|Q8TED0|UTP15_HUMAN	2.01665	1.49822	2.84058	0.527434	0.597892	0.999927	sp|Q8TED0|UTP15_HUMAN	>0.05	MDA-MB-231
sp|Q8TF05|PP4R1_HUMAN	0.536743	-2.51775	4.88343	-0.515569	0.606155	0.999927	sp|Q8TF05|PP4R1_HUMAN	>0.05	MDA-MB-231
sp|Q8WTT2|NOC3L_HUMAN	1.09568	3.60888	4.43611	0.813525	0.415917	0.999927	sp|Q8WTT2|NOC3L_HUMAN	>0.05	MDA-MB-231
sp|Q8WUH2|TGFA1_HUMAN	0.466034	2.39311	4.90062	0.488327	0.625318	0.999927	sp|Q8WUH2|TGFA1_HUMAN	>0.05	MDA-MB-231
sp|Q8WUQ7|CATIN_HUMAN	0.82176	3.19327	4.85164	0.658183	0.51042	0.999927	sp|Q8WUQ7|CATIN_HUMAN	>0.05	MDA-MB-231
sp|Q8WVC6|DCAKD_HUMAN	1.01387	3.50256	4.12506	0.849093	0.395829	0.999927	sp|Q8WVC6|DCAKD_HUMAN	>0.05	MDA-MB-231
sp|Q8WWM7|ATX2L_HUMAN	0.466034	2.39311	4.90062	0.488327	0.625318	0.999927	sp|Q8WWM7|ATX2L_HUMAN	>0.05	MDA-MB-231
sp|Q8WXF1|PSPC1_HUMAN	4.1373	5.52963	2.43913	2.26705	0.0233873	0.999927	sp|Q8WXF1|PSPC1_HUMAN	>0.05	MDA-MB-231
sp|Q8WXF7|ATLA1_HUMAN	0.932067	3.38806	4.73306	0.715829	0.474097	0.999927	sp|Q8WXF7|ATLA1_HUMAN	>0.05	MDA-MB-231
sp|Q8WZ42|TITIN_HUMAN	2.68372	-4.84505	3.17233	-1.52729	0.12669	0.999927	sp|Q8WZ42|TITIN_HUMAN	>0.05	MDA-MB-231
sp|Q92538|GBF1_HUMAN	1.71292	4.26253	3.34351	1.27487	0.202357	0.999927	sp|Q92538|GBF1_HUMAN	>0.05	MDA-MB-231
sp|Q92614|MY18A_HUMAN	0.536743	-2.51775	4.88343	-0.515569	0.606155	0.999927	sp|Q92614|MY18A_HUMAN	>0.05	MDA-MB-231
sp|Q92615|LAR4B_HUMAN	0.466034	2.39311	4.90062	0.488327	0.625318	0.999927	sp|Q92615|LAR4B_HUMAN	>0.05	MDA-MB-231
sp|Q92685|ALG3_HUMAN	0.82176	3.19327	4.85164	0.658183	0.51042	0.999927	sp|Q92685|ALG3_HUMAN	>0.05	MDA-MB-231
sp|Q92878|RAD50_HUMAN	7.93628	3.86146	1.73078	2.23105	0.0256779	0.999927	sp|Q92878|RAD50_HUMAN	>0.05	MDA-MB-231
sp|Q93096|TP4A1_HUMAN	0.82176	3.19327	4.85164	0.658183	0.51042	0.999927	sp|Q93096|TP4A1_HUMAN	>0.05	MDA-MB-231
sp|Q969S3|ZN622_HUMAN	1.07349	-3.52237	4.47456	-0.787198	0.431166	0.999927	sp|Q969S3|ZN622_HUMAN	>0.05	MDA-MB-231
sp|Q96A35|RM24_HUMAN	1.50417	-0.174936	3.51237	-0.0498056	0.960277	0.999927	sp|Q96A35|RM24_HUMAN	>0.05	MDA-MB-231
sp|Q96AE4|FUBP1_HUMAN	1.63112	4.19515	3.77924	1.11005	0.266977	0.999927	sp|Q96AE4|FUBP1_HUMAN	>0.05	MDA-MB-231
sp|Q96AX1|VP33A_HUMAN	0.536743	-2.51775	4.88343	-0.515569	0.606155	0.999927	sp|Q96AX1|VP33A_HUMAN	>0.05	MDA-MB-231
sp|Q96CP7|TLCD1_HUMAN	1.01387	3.50256	4.12506	0.849093	0.395829	0.999927	sp|Q96CP7|TLCD1_HUMAN	>0.05	MDA-MB-231
sp|Q96CU9|FXRD1_HUMAN	0.536743	-2.51775	4.88343	-0.515569	0.606155	0.999927	sp|Q96CU9|FXRD1_HUMAN	>0.05	MDA-MB-231
sp|Q96CV9|OPTN_HUMAN	0.54784	2.60518	4.88495	0.533307	0.593821	0.999927	sp|Q96CV9|OPTN_HUMAN	>0.05	MDA-MB-231
sp|Q96CW5|GCP3_HUMAN	1.01387	3.50256	4.12506	0.849093	0.395829	0.999927	sp|Q96CW5|GCP3_HUMAN	>0.05	MDA-MB-231
sp|Q96DI7|SNR40_HUMAN	0.82176	3.19327	4.85164	0.658183	0.51042	0.999927	sp|Q96DI7|SNR40_HUMAN	>0.05	MDA-MB-231
sp|Q96E14|RMI2_HUMAN	0.466034	2.39311	4.90062	0.488327	0.625318	0.999927	sp|Q96E14|RMI2_HUMAN	>0.05	MDA-MB-231
sp|Q96EL2|RT24_HUMAN	0.466034	2.39311	4.90062	0.488327	0.625318	0.999927	sp|Q96EL2|RT24_HUMAN	>0.05	MDA-MB-231
sp|Q96EL3|RM53_HUMAN	0.466034	2.39311	4.90062	0.488327	0.625318	0.999927	sp|Q96EL3|RM53_HUMAN	>0.05	MDA-MB-231
sp|Q96EY5|MB12A_HUMAN	0.805115	-3.1065	4.85061	-0.640435	0.52189	0.999927	sp|Q96EY5|MB12A_HUMAN	>0.05	MDA-MB-231
sp|Q96FJ2|DYL2_HUMAN	1.63112	4.19515	3.77924	1.11005	0.266977	0.999927	sp|Q96FJ2|DYL2_HUMAN	>0.05	MDA-MB-231
sp|Q96FZ5|CKLF7_HUMAN	0.536743	-2.51775	4.88343	-0.515569	0.606155	0.999927	sp|Q96FZ5|CKLF7_HUMAN	>0.05	MDA-MB-231
sp|Q96G21|IMP4_HUMAN	3.17194	-0.0334248	2.36806	-0.0141149	0.988738	0.999927	sp|Q96G21|IMP4_HUMAN	>0.05	MDA-MB-231
sp|Q96G46|DUS3L_HUMAN	0.466034	2.39311	4.90062	0.488327	0.625318	0.999927	sp|Q96G46|DUS3L_HUMAN	>0.05	MDA-MB-231
sp|Q96HE7|ERO1A_HUMAN	1.00278	-0.173156	4.17537	-0.0414708	0.966921	0.999927	sp|Q96HE7|ERO1A_HUMAN	>0.05	MDA-MB-231
sp|Q96I25|SPF45_HUMAN	0.699051	2.97457	4.8625	0.611737	0.540712	0.999927	sp|Q96I25|SPF45_HUMAN	>0.05	MDA-MB-231
sp|Q96KB5|TOPK_HUMAN	1.28779	3.84608	3.74077	1.02815	0.303878	0.999927	sp|Q96KB5|TOPK_HUMAN	>0.05	MDA-MB-231
sp|Q96KR1|ZFR_HUMAN	12.9597	7.17684	1.84075	3.89887	9.66432e-05	0.0337768	sp|Q96KR1|ZFR_HUMAN	<0.05	MDA-MB-231
sp|Q96L91|EP400_HUMAN	1.23579	0.411836	3.81862	0.10785	0.914115	0.999927	sp|Q96L91|EP400_HUMAN	>0.05	MDA-MB-231
sp|Q96ME7|ZN512_HUMAN	1.09568	3.60888	4.43611	0.813525	0.415917	0.999927	sp|Q96ME7|ZN512_HUMAN	>0.05	MDA-MB-231
sp|Q96MU7|YTDC1_HUMAN	1.79473	4.3254	3.27482	1.32081	0.186565	0.999927	sp|Q96MU7|YTDC1_HUMAN	>0.05	MDA-MB-231
sp|Q96P11|NSUN5_HUMAN	0.932067	3.38806	4.73306	0.715829	0.474097	0.999927	sp|Q96P11|NSUN5_HUMAN	>0.05	MDA-MB-231
sp|Q96P48|ARAP1_HUMAN	0.536743	-2.51775	4.88343	-0.515569	0.606155	0.999927	sp|Q96P48|ARAP1_HUMAN	>0.05	MDA-MB-231
sp|Q96QD8|S38A2_HUMAN	1.24689	3.8026	3.78581	1.00443	0.315169	0.999927	sp|Q96QD8|S38A2_HUMAN	>0.05	MDA-MB-231
sp|Q96QU8|XPO6_HUMAN	0.699051	2.97457	4.8625	0.611737	0.540712	0.999927	sp|Q96QU8|XPO6_HUMAN	>0.05	MDA-MB-231
sp|Q96RL1|UIMC1_HUMAN	0.466034	2.39311	4.90062	0.488327	0.625318	0.999927	sp|Q96RL1|UIMC1_HUMAN	>0.05	MDA-MB-231
sp|Q96S52|PIGS_HUMAN	0.54784	2.60518	4.88495	0.533307	0.593821	0.999927	sp|Q96S52|PIGS_HUMAN	>0.05	MDA-MB-231
sp|Q96ST3|SIN3A_HUMAN	1.01387	3.50256	4.12506	0.849093	0.395829	0.999927	sp|Q96ST3|SIN3A_HUMAN	>0.05	MDA-MB-231
sp|Q99459|CDC5L_HUMAN	2.7677	4.95211	2.78158	1.78033	0.0750227	0.999927	sp|Q99459|CDC5L_HUMAN	>0.05	MDA-MB-231
sp|Q99470|SDF2_HUMAN	0.466034	2.39311	4.90062	0.488327	0.625318	0.999927	sp|Q99470|SDF2_HUMAN	>0.05	MDA-MB-231
sp|Q99547|MPH6_HUMAN	1.24689	3.8026	3.78581	1.00443	0.315169	0.999927	sp|Q99547|MPH6_HUMAN	>0.05	MDA-MB-231
sp|Q99567|NUP88_HUMAN	0.536743	-2.51775	4.88343	-0.515569	0.606155	0.999927	sp|Q99567|NUP88_HUMAN	>0.05	MDA-MB-231
sp|Q99575|POP1_HUMAN	1.75383	4.29432	3.30076	1.30101	0.193255	0.999927	sp|Q99575|POP1_HUMAN	>0.05	MDA-MB-231
sp|Q99590|SCAFB_HUMAN	0.466034	2.39311	4.90062	0.488327	0.625318	0.999927	sp|Q99590|SCAFB_HUMAN	>0.05	MDA-MB-231
sp|Q99595|TI17A_HUMAN	0.466034	2.39311	4.90062	0.488327	0.625318	0.999927	sp|Q99595|TI17A_HUMAN	>0.05	MDA-MB-231
sp|Q99627|CSN8_HUMAN	1.75383	4.29432	3.30076	1.30101	0.193255	0.999927	sp|Q99627|CSN8_HUMAN	>0.05	MDA-MB-231
sp|Q99714|HCD2_HUMAN	1.94594	4.44709	3.18925	1.3944	0.163196	0.999927	sp|Q99714|HCD2_HUMAN	>0.05	MDA-MB-231
sp|Q99729|ROAA_HUMAN	2.57559	4.84615	2.86163	1.69349	0.0903616	0.999927	sp|Q99729|ROAA_HUMAN	>0.05	MDA-MB-231
sp|Q99758|ABCA3_HUMAN	0.466034	2.39311	4.90062	0.488327	0.625318	0.999927	sp|Q99758|ABCA3_HUMAN	>0.05	MDA-MB-231
sp|Q99942|RNF5_HUMAN	0.699051	2.97457	4.8625	0.611737	0.540712	0.999927	sp|Q99942|RNF5_HUMAN	>0.05	MDA-MB-231
sp|Q99943|PLCA_HUMAN	0.466034	2.39311	4.90062	0.488327	0.625318	0.999927	sp|Q99943|PLCA_HUMAN	>0.05	MDA-MB-231
sp|Q9BPX6|MICU1_HUMAN	0.699051	2.97457	4.8625	0.611737	0.540712	0.999927	sp|Q9BPX6|MICU1_HUMAN	>0.05	MDA-MB-231
sp|Q9BQ04|RBM4B_HUMAN (+1)	1.24689	3.8026	3.78581	1.00443	0.315169	0.999927	sp|Q9BQ04|RBM4B_HUMAN (+1)	>0.05	MDA-MB-231
sp|Q9BRJ7|TIRR_HUMAN	0.82176	3.19327	4.85164	0.658183	0.51042	0.999927	sp|Q9BRJ7|TIRR_HUMAN	>0.05	MDA-MB-231
sp|Q9BRS2|RIOK1_HUMAN	0.466034	2.39311	4.90062	0.488327	0.625318	0.999927	sp|Q9BRS2|RIOK1_HUMAN	>0.05	MDA-MB-231
sp|Q9BRX8|PXL2A_HUMAN	0.466034	2.39311	4.90062	0.488327	0.625318	0.999927	sp|Q9BRX8|PXL2A_HUMAN	>0.05	MDA-MB-231
sp|Q9BSC4|NOL10_HUMAN	0.54784	2.60518	4.88495	0.533307	0.593821	0.999927	sp|Q9BSC4|NOL10_HUMAN	>0.05	MDA-MB-231
sp|Q9BSF4|TIM29_HUMAN	2.79196	1.33384	2.46269	0.541621	0.58808	0.999927	sp|Q9BSF4|TIM29_HUMAN	>0.05	MDA-MB-231
sp|Q9BSH4|TACO1_HUMAN	1.01387	3.50256	4.12506	0.849093	0.395829	0.999927	sp|Q9BSH4|TACO1_HUMAN	>0.05	MDA-MB-231
sp|Q9BT73|PSMG3_HUMAN	0.466034	2.39311	4.90062	0.488327	0.625318	0.999927	sp|Q9BT73|PSMG3_HUMAN	>0.05	MDA-MB-231
sp|Q9BV20|MTNA_HUMAN	0.466034	2.39311	4.90062	0.488327	0.625318	0.999927	sp|Q9BV20|MTNA_HUMAN	>0.05	MDA-MB-231
sp|Q9BVC6|TM109_HUMAN	0.466034	2.39311	4.90062	0.488327	0.625318	0.999927	sp|Q9BVC6|TM109_HUMAN	>0.05	MDA-MB-231
sp|Q9BVI4|NOC4L_HUMAN	1.09568	3.60888	4.43611	0.813525	0.415917	0.999927	sp|Q9BVI4|NOC4L_HUMAN	>0.05	MDA-MB-231
sp|Q9BVV7|TIM21_HUMAN	0.932067	3.38806	4.73306	0.715829	0.474097	0.999927	sp|Q9BVV7|TIM21_HUMAN	>0.05	MDA-MB-231
sp|Q9BWJ5|SF3B5_HUMAN	0.699051	2.97457	4.8625	0.611737	0.540712	0.999927	sp|Q9BWJ5|SF3B5_HUMAN	>0.05	MDA-MB-231
sp|Q9BYD1|RM13_HUMAN	0.932067	3.38806	4.73306	0.715829	0.474097	0.999927	sp|Q9BYD1|RM13_HUMAN	>0.05	MDA-MB-231
sp|Q9BYD6|RM01_HUMAN	0.536743	-2.51775	4.88343	-0.515569	0.606155	0.999927	sp|Q9BYD6|RM01_HUMAN	>0.05	MDA-MB-231
sp|Q9BZF1|OSBL8_HUMAN	2.05201	0.655463	2.80152	0.233967	0.815011	0.999927	sp|Q9BZF1|OSBL8_HUMAN	>0.05	MDA-MB-231
sp|Q9BZZ5|API5_HUMAN	0.805115	-3.1065	4.85061	-0.640435	0.52189	0.999927	sp|Q9BZZ5|API5_HUMAN	>0.05	MDA-MB-231
sp|Q9GZL7|WDR12_HUMAN	0.699051	2.97457	4.8625	0.611737	0.540712	0.999927	sp|Q9GZL7|WDR12_HUMAN	>0.05	MDA-MB-231
sp|Q9GZN8|CT027_HUMAN	0.466034	2.39311	4.90062	0.488327	0.625318	0.999927	sp|Q9GZN8|CT027_HUMAN	>0.05	MDA-MB-231
sp|Q9GZS1|RPA49_HUMAN	1.24689	3.8026	3.78581	1.00443	0.315169	0.999927	sp|Q9GZS1|RPA49_HUMAN	>0.05	MDA-MB-231
sp|Q9GZZ9|UBA5_HUMAN	0.54784	2.60518	4.88495	0.533307	0.593821	0.999927	sp|Q9GZZ9|UBA5_HUMAN	>0.05	MDA-MB-231
sp|Q9H0U6|RM18_HUMAN	0.466034	2.39311	4.90062	0.488327	0.625318	0.999927	sp|Q9H0U6|RM18_HUMAN	>0.05	MDA-MB-231
sp|Q9H173|SIL1_HUMAN	0.54784	2.60518	4.88495	0.533307	0.593821	0.999927	sp|Q9H173|SIL1_HUMAN	>0.05	MDA-MB-231
sp|Q9H267|VP33B_HUMAN	1.3696	3.93094	4.05518	0.969365	0.332363	0.999927	sp|Q9H267|VP33B_HUMAN	>0.05	MDA-MB-231
sp|Q9H2G2|SLK_HUMAN	2.45288	4.7803	2.91681	1.63888	0.101239	0.999927	sp|Q9H2G2|SLK_HUMAN	>0.05	MDA-MB-231
sp|Q9H307|PININ_HUMAN	2.02775	4.5026	3.12091	1.44272	0.149099	0.999927	sp|Q9H307|PININ_HUMAN	>0.05	MDA-MB-231
sp|Q9H3K6|BOLA2_HUMAN	1.9702	0.562021	3.14947	0.17845	0.85837	0.999927	sp|Q9H3K6|BOLA2_HUMAN	>0.05	MDA-MB-231
[truncated: 5,926 more rows]

## Sheet: Supplemental Table 3
	GO_Biological_Process_2021.Term	GO_Biological_Process_2021.Overlap	GO_Biological_Process_2021.P.value	GO_Biological_Process_2021.Adjusted.P.value	GO_Biological_Process_2021.Old.P.value	GO_Biological_Process_2021.Old.Adjusted.P.value	GO_Biological_Process_2021.Odds.Ratio	GO_Biological_Process_2021.Combined.Score	GO_Biological_Process_2021.Genes
1	rRNA processing (GO:0006364)	42/173	7.14218e-60	4.85668e-57	0	0	97.4755	13275.1	NVL;RRP1;NOP2;HEATR1;NOLC1;NAT10;NOL8;WDR46;WDR43;RRP9;NOL6;EXOSC10;PDCD11;PES1;BMS1;EXOSC8;MTREX;UTP20;RRP12;EXOSC3;LYAR;UTP14A;DCAF13;UTP15;NOP56;NOP14;UTP6;NOP58;KRR1;UTP3;DDX54;RRP1B;WDR12;BYSL;RSL1D1;BOP1;EBNA1BP2;DKC1;XRN2;NHP2;MPHOSPH10;ESF1
2	ribosome biogenesis (GO:0042254)	42/192	9.5847e-58	3.2588e-55	0	0	85.0468	11165.8	NVL;RRP1;HEATR1;NOLC1;NOL8;SDAD1;WDR46;WDR43;RRP9;NOL6;EXOSC10;PDCD11;PES1;BMS1;EXOSC8;RRS1;SURF6;MTREX;UTP20;RRP12;EXOSC3;LYAR;UTP14A;DCAF13;UTP15;NOP56;NOP14;NPM1;UTP6;NOP58;KRR1;UTP3;DDX54;RRP1B;WDR12;BYSL;BOP1;EBNA1BP2;DKC1;XRN2;MPHOSPH10;ESF1
3	rRNA metabolic process (GO:0016072)	38/162	2.75217e-53	6.23826e-51	0	0	87.8006	10626	NVL;RRP1;HEATR1;NOLC1;NOL8;WDR46;WDR43;RRP9;NOL6;EXOSC10;PDCD11;PES1;BMS1;EXOSC8;MTREX;UTP20;RRP12;EXOSC3;LYAR;UTP14A;DCAF13;UTP15;NOP56;NOP14;UTP6;NOP58;KRR1;UTP3;DDX54;RRP1B;WDR12;BYSL;BOP1;EBNA1BP2;DKC1;XRN2;MPHOSPH10;ESF1
4	ncRNA processing (GO:0034470)	39/201	3.41263e-51	5.80148e-49	0	0	69.8538	8117.31	NVL;RRP1;HEATR1;NOLC1;NOL8;ADAR;WDR46;WDR43;RRP9;NOL6;EXOSC10;PDCD11;PES1;BMS1;EXOSC8;MTREX;UTP20;RRP12;EXOSC3;LYAR;UTP14A;DCAF13;UTP15;NOP56;NOP14;UTP6;NOP58;KRR1;UTP3;DDX54;RRP1B;WDR12;BYSL;BOP1;EBNA1BP2;DKC1;XRN2;MPHOSPH10;ESF1
5	maturation of 5.8S rRNA from tricistronic rRNA transcript (SSU-rRNA, 5.8S rRNA, LSU-rRNA) (GO:0000466)	2023-11-22	4.06566e-20	5.5293e-18	0	0	207.104	9247.02	NOP14;EXOSC10;PES1;EXOSC8;RRS1;UTP20;URB1;KRI1;WDR12;EXOSC3;FTSJ3
6	ribosomal large subunit biogenesis (GO:0042273)	13/57	2.78901e-18	3.16088e-16	0	0	62.3881	2521.78	NPM1;NVL;NOP2;SDAD1;WDR12;BOP1;RSL1D1;EBNA1BP2;PES1;NHP2;RRS1;SURF6;BRIX1
7	maturation of SSU-rRNA from tricistronic rRNA transcript (SSU-rRNA, 5.8S rRNA, LSU-rRNA) (GO:0000462)	2023-10-30	3.43016e-16	3.33216e-14	0	0	102.438	3647.69	NOP14;UTP6;UTP3;BMS1;HEATR1;RRS1;UTP20;KRI1;WDR46;DCAF13
8	maturation of LSU-rRNA (GO:0000470)	2023-09-26	7.37462e-15	6.26843e-13	0	0	107.373	3494.01	DDX18;BOP1;RSL1D1;PES1;NOP2;NHP2;URB1;WDR12;FTSJ3
9	ribonucleoprotein complex biogenesis (GO:0022613)	1960-11-01	1.67089e-14	1.26245e-12	0	0	46.4039	1472.06	BOP1;EBNA1BP2;NOP14;NPM1;NVL;PES1;RRS1;SURF6;SDAD1;WDR12;BYSL
10	maturation of SSU-rRNA (GO:0030490)	1935-08-01	1.07378e-11	7.30168e-10	0	0	59.4568	1501.72	NOP14;UTP6;UTP3;BMS1;HEATR1;NAT10;WDR46;DCAF13
11	maturation of LSU-rRNA from tricistronic rRNA transcript (SSU-rRNA, 5.8S rRNA, LSU-rRNA) (GO:0000463)	2023-06-14	5.90013e-11	3.64736e-09	0	0	147.661	3477.93	DDX18;BOP1;PES1;URB1;WDR12;FTSJ3
12	maturation of 5.8S rRNA (GO:0000460)	2023-06-17	2.40021e-10	1.36012e-08	0	0	107.374	2378.36	EXOSC10;PES1;MTREX;URB1;WDR12;FTSJ3
13	positive regulation of transcription by RNA polymerase I (GO:0045943)	2023-06-23	1.90757e-09	9.97805e-08	0	0	69.456	1394.5	UTP15;NCL;HEATR1;UBTF;LYAR;WDR43
14	RNA metabolic process (GO:0016070)	10/133	2.44361e-09	1.1869e-07	0	0	16.5703	328.585	DDX17;DDX24;DKC1;DHX9;XRN2;PARN;MPHOSPH10;DDX54;MTREX;ADAR
15	endonucleolytic cleavage of tricistronic rRNA transcript (SSU-rRNA, 5.8S rRNA, LSU-rRNA) (GO:0000479)	2023-05-13	4.96046e-09	2.24874e-07	0	0	121.844	2329.88	NOP14;BMS1;RRS1;UTP20;KRI1
16	regulation of transcription by RNA polymerase I (GO:0006356)	2023-05-18	3.23291e-08	1.37399e-06	0	0	74.9623	1292.9	UTP15;HEATR1;UBTF;LYAR;WDR43
17	endonucleolytic cleavage in ITS1 to separate SSU-rRNA from 5.8S rRNA and LSU-rRNA from tricistronic rRNA transcript (SSU-rRNA, 5.8S rRNA, LSU-rRNA) (GO:0000447)	2023-04-08	5.33078e-08	2.13231e-06	0	0	193.097	3233.83	NOP14;RRS1;UTP20;KRI1
18	rRNA modification (GO:0000154)	2023-05-21	7.58087e-08	2.86388e-06	0	0	60.8977	998.421	DKC1;GAR1;NHP2;NAT10;FTSJ3
19	sno(s)RNA 3'-end processing (GO:0031126)	2023-04-12	3.70802e-07	1.32708e-05	0	0	96.5291	1429.36	EXOSC10;DKC1;PARN;EXOSC3
20	ncRNA catabolic process (GO:0034661)	2023-05-30	5.10971e-07	1.7373e-05	0	0	38.9569	564.366	EXOSC10;EXOSC8;PARN;MTREX;EXOSC3
21	positive regulation of gene expression, epigenetic (GO:0045815)	1957-06-01	5.91866e-07	1.91652e-05	0	0	23.1124	331.432	MYBBP1A;POLR1A;ATAD2;POLR1E;DDX21;ATAD2B
22	positive regulation of transcription, DNA-templated (GO:0045893)	21/1183	1.02196e-06	3.15878e-05	0	0	3.93619	54.2949	DDX17;UTP15;SUPT16H;XRCC6;NPM1;PARP1;DHX9;HEATR1;ATAD2;HMGB1;RRP1B;ILF2;WDR43;ATAD2B;RAI1;ILF3;NKRF;UBTF;CEBPZ;LYAR;BPTF
23	regulation of telomerase RNA localization to Cajal body (GO:1904872)	2023-04-18	2.23626e-06	6.61156e-05	0	0	55.1429	717.447	EXOSC10;DKC1;PARN;NHP2
24	nuclear polyadenylation-dependent ncRNA catabolic process (GO:0071046)	2023-03-06	2.94279e-06	7.41148e-05	0	0	191.25	2435.79	EXOSC10;EXOSC8;EXOSC3
25	nuclear polyadenylation-dependent rRNA catabolic process (GO:0071035)	2023-03-06	2.94279e-06	7.41148e-05	0	0	191.25	2435.79	EXOSC10;EXOSC8;EXOSC3
26	nuclear polyadenylation-dependent tRNA catabolic process (GO:0071038)	2023-03-06	2.94279e-06	7.41148e-05	0	0	191.25	2435.79	EXOSC10;EXOSC8;EXOSC3
27	tRNA surveillance (GO:0106354)	2023-03-06	2.94279e-06	7.41148e-05	0	0	191.25	2435.79	EXOSC10;EXOSC8;EXOSC3
28	ribosomal large subunit export from nucleus (GO:0000055)	2023-03-07	5.12984e-06	0.000117381	0	0	143.43	1747.04	NPM1;RRS1;SDAD1
29	polyadenylation-dependent snoRNA 3'-end processing (GO:0071051)	2023-03-07	5.12984e-06	0.000117381	0	0	143.43	1747.04	EXOSC10;PARN;EXOSC3
30	regulation of translation (GO:0006417)	8/178	5.17859e-06	0.000117381	0	0	9.37516	114.105	ILF3;NPM1;TCOF1;DHX9;NCL;NOLC1;NAT10;PUM3
31	ribosome assembly (GO:0042255)	1950-05-01	6.97847e-06	0.000153076	0	0	21.6209	256.698	BOP1;NPM1;NOP2;RRS1;BRIX1
32	regulation of protein localization to nucleolus (GO:1904749)	2023-03-08	8.17581e-06	0.000173736	0	0	114.738	1344.08	NVL;POLR1A;BYSL
33	ribosomal large subunit assembly (GO:0000027)	2023-04-25	8.98202e-06	0.000185084	0	0	36.749	427.033	BOP1;NOP2;RRS1;BRIX1
34	exonucleolytic trimming involved in rRNA processing (GO:0000459)	2023-03-09	1.2216e-05	0.000230746	0	0	95.6106	1081.62	EXOSC10;EXOSC8;EXOSC3
35	exonucleolytic trimming to generate mature 3'-end of 5.8S rRNA from tricistronic rRNA transcript (SSU-rRNA, 5.8S rRNA, LSU-rRNA) (GO:0000467)	2023-03-09	1.2216e-05	0.000230746	0	0	95.6106	1081.62	EXOSC10;EXOSC8;EXOSC3
36	DNA topological change (GO:0006265)	2023-03-09	1.2216e-05	0.000230746	0	0	95.6106	1081.62	TOP2B;HMGB1;TOP1
37	RNA modification (GO:0009451)	1958-05-01	1.45883e-05	0.00026811	0	0	18.35	204.332	NOP2;PARN;NAT10;ADAR;FTSJ3
38	rRNA 3'-end processing (GO:0031125)	2023-03-10	1.73835e-05	0.000295519	0	0	81.9478	898.147	EXOSC10;EXOSC8;EXOSC3
39	rRNA pseudouridine synthesis (GO:0031118)	2023-03-10	1.73835e-05	0.000295519	0	0	81.9478	898.147	DKC1;GAR1;NHP2
40	positive regulation of rRNA processing (GO:2000234)	2023-03-10	1.73835e-05	0.000295519	0	0	81.9478	898.147	UTP15;HEATR1;WDR43
41	DNA metabolic process (GO:0006259)	9/277	1.80658e-05	0.000299628	0	0	6.72498	73.4469	TOP2B;XRCC6;NPM1;RIF1;PARP1;DDX21;HMGB1;TOP1;NOC3L
42	transcription by RNA polymerase I (GO:0006360)	1934-04-01	3.17319e-05	0.000513755	0	0	25.7126	266.336	TCOF1;POLR1A;UBTF;POLR1E
43	pseudouridine synthesis (GO:0001522)	2023-03-13	4.09489e-05	0.000632847	0	0	57.3548	579.466	DKC1;GAR1;NHP2
44	ribosomal subunit export from nucleus (GO:0000054)	2023-03-13	4.09489e-05	0.000632847	0	0	57.3548	579.466	NPM1;RRS1;SDAD1
45	regulation of rRNA processing (GO:2000232)	2023-03-16	7.92479e-05	0.00119752	0	0	44.1124	416.551	UTP15;HEATR1;WDR43
46	ribonucleoprotein complex assembly (GO:0022618)	6/136	9.11245e-05	0.00134706	0	0	9.03107	84.0186	COIL;BOP1;DHX9;NOP2;RRS1;BRIX1
47	positive regulation of RNA metabolic process (GO:0051254)	1945-04-01	9.74417e-05	0.00140979	0	0	18.8037	173.676	UTP15;DDX5;HEATR1;WDR43
48	alternative mRNA splicing, via spliceosome (GO:0000380)	2023-03-18	0.000114579	0.00152773	0	0	38.2269	346.88	DDX17;DDX5;DHX9
49	rRNA catabolic process (GO:0016075)	2023-03-18	0.000114579	0.00152773	0	0	38.2269	346.88	EXOSC10;EXOSC8;EXOSC3
50	intracellular estrogen receptor signaling pathway (GO:0030520)	2023-03-18	0.000114579	0.00152773	0	0	38.2269	346.88	DDX17;DDX5;DDX54
51	DNA conformation change (GO:0071103)	2023-03-18	0.000114579	0.00152773	0	0	38.2269	346.88	TOP2B;HMGB1;TOP1
52	transcription, DNA-templated (GO:0006351)	7/221	0.000187158	0.00244745	0	0	6.43706	55.2528	SUPT16H;DDX5;PARP1;UBTF;ELOA;DDX21;SSRP1
53	rRNA 5'-end processing (GO:0000967)	2023-02-05	0.000280589	0.00340715	0	0	126.286	1032.84	NOP14;UTP20
54	nuclear retention of pre-mRNA at the site of transcription (GO:0071033)	2023-02-05	0.000280589	0.00340715	0	0	126.286	1032.84	EXOSC10;EXOSC3
55	endonucleolytic cleavage in 5'-ETS of tricistronic rRNA transcript (SSU-rRNA, 5.8S rRNA, LSU-rRNA) (GO:0000480)	2023-02-05	0.000280589	0.00340715	0	0	126.286	1032.84	NOP14;UTP20
56	endonucleolytic cleavage to generate mature 5'-end of SSU-rRNA from (SSU-rRNA, 5.8S rRNA, LSU-rRNA) (GO:0000472)	2023-02-05	0.000280589	0.00340715	0	0	126.286	1032.84	NOP14;UTP20
57	positive regulation of transcription by RNA polymerase II (GO:0045944)	14/908	0.000342218	0.00408261	0	0	3.19918	25.5296	DDX17;SUPT16H;XRCC6;NPM1;PARP1;DHX9;ATAD2;HMGB1;RRP1B;GNL3;ATAD2B;NKRF;CEBPZ;BPTF
58	negative regulation of telomere maintenance via telomere lengthening (GO:1904357)	2023-03-26	0.000353893	0.00414909	0	0	24.9206	198.032	EXOSC10;PARP1;NAT10
59	RNA processing (GO:0006396)	6/179	0.00040452	0.00466227	0	0	6.77159	52.9051	DDX17;DKC1;XRN2;MPHOSPH10;DDX54;ADAR
60	snRNA modification (GO:0040031)	2023-02-06	0.000419413	0.00467543	0	0	94.7095	736.523	DKC1;NHP2
61	protein localization to nucleolus (GO:1902570)	2023-02-06	0.000419413	0.00467543	0	0	94.7095	736.523	RRS1;NOL8
62	telomere maintenance via telomerase (GO:0007004)	2023-03-29	0.00049159	0.00539164	0	0	22.0418	167.911	DKC1;GAR1;NHP2
63	DNA-templated transcription, elongation (GO:0006354)	1969-04-01	0.000512402	0.00553069	0	0	11.8465	89.7535	SUPT16H;ELOA;POLR1E;SSRP1
64	RNA-dependent DNA biosynthetic process (GO:0006278)	2023-03-30	0.000544094	0.00569206	0	0	21.2244	159.531	DKC1;GAR1;NHP2
65	termination of RNA polymerase I transcription (GO:0006363)	2023-03-30	0.000544094	0.00569206	0	0	21.2244	159.531	POLR1A;UBTF;POLR1E
66	negative regulation of protein kinase activity by regulation of protein phosphorylation (GO:0044387)	2023-02-07	0.000585128	0.00602859	0	0	75.7638	563.962	NPM1;ADAR
67	regulation of cellular amide metabolic process (GO:0034248)	1932-03-01	0.000659563	0.00659563	0	0	19.7586	144.711	TCOF1;NOLC1;PUM3
68	transcription initiation from RNA polymerase I promoter (GO:0006361)	1932-03-01	0.000659563	0.00659563	0	0	19.7586	144.711	POLR1A;UBTF;POLR1E
69	mRNA splicing, via spliceosome (GO:0000398)	7/274	0.000681886	0.00672003	0	0	5.14539	37.5133	DDX17;COIL;DBR1;DDX5;DHX9;RBM19;MTREX
70	positive regulation of leukocyte differentiation (GO:1902107)	2023-02-08	0.000777447	0.00724197	0	0	63.1333	452.003	XRCC6;HMGB1
71	regulation of endodeoxyribonuclease activity (GO:0032071)	2023-02-08	0.000777447	0.00724197	0	0	63.1333	452.003	NPM1;HMGB1
72	macromolecule modification (GO:0043412)	2023-02-08	0.000777447	0.00724197	0	0	63.1333	452.003	PARP1;PARN
73	U4 snRNA 3'-end processing (GO:0034475)	2023-02-08	0.000777447	0.00724197	0	0	63.1333	452.003	EXOSC8;EXOSC3
74	positive regulation of telomerase activity (GO:0051973)	1934-03-01	0.000789577	0.00725558	0	0	18.482	132.036	NVL;DKC1;PARN
75	telomere maintenance via telomere lengthening (GO:0010833)	1936-03-01	0.000934827	0.00847577	0	0	17.3601	121.09	DKC1;GAR1;NHP2
76	regulation of gene expression, epigenetic (GO:0040029)	1982-04-01	0.00098303	0.0085739	0	0	9.86557	68.3178	MYBBP1A;POLR1A;POLR1E;DDX21
77	regulation of skeletal muscle cell differentiation (GO:2001014)	2023-02-09	0.000996086	0.0085739	0	0	54.1116	374.002	DDX17;DDX5
78	small RNA loading onto RISC (GO:0070922)	2023-02-09	0.000996086	0.0085739	0	0	54.1116	374.002	DHX9;ADAR
79	nuclear RNA surveillance (GO:0071027)	2023-02-09	0.000996086	0.0085739	0	0	54.1116	374.002	EXOSC10;EXOSC8
80	nuclear mRNA surveillance (GO:0071028)	2023-02-10	0.00124076	0.0104163	0	0	47.3452	316.836	EXOSC10;EXOSC8
81	nuclear-transcribed mRNA catabolic process, exonucleolytic, 3'-5' (GO:0034427)	2023-02-10	0.00124076	0.0104163	0	0	47.3452	316.836	EXOSC8;EXOSC3
82	ribosomal small subunit biogenesis (GO:0042274)	1940-03-01	0.00127366	0.0105621	0	0	15.4802	103.189	NOP14;NPM1;SURF6
83	regulation of signal transduction by p53 class mediator (GO:1901796)	5/156	0.00151902	0.012445	0	0	6.40891	41.5918	BOP1;SUPT16H;NOP2;RRS1;SSRP1
84	negative regulation of transcription, DNA-templated (GO:0045892)	13/948	0.00164415	0.0132922	0	0	2.80412	17.9759	DDX5;XRCC6;RIF1;PARP1;HMGB1;PHF6;ILF3;RIOX1;MYBBP1A;NKRF;ZNF217;LYAR;BPTF
85	intracellular steroid hormone receptor signaling pathway (GO:0030518)	1944-03-01	0.00168108	0.0132922	0	0	13.9672	89.2267	DDX17;DDX5;DDX54
86	mRNA catabolic process (GO:0006402)	1944-03-01	0.00168108	0.0132922	0	0	13.9672	89.2267	DDX5;EXOSC10;XRN2
87	positive regulation of protein localization to chromosome, telomeric region (GO:1904816)	2023-02-12	0.00180712	0.0141246	0	0	37.8724	239.203	DKC1;GNL3
88	regulation of telomerase activity (GO:0051972)	1946-03-01	0.00191196	0.0146082	0	0	13.3162	83.3544	NVL;DKC1;PARN
89	posttranscriptional regulation of gene expression (GO:0010608)	1946-03-01	0.00191196	0.0146082	0	0	13.3162	83.3544	TCOF1;NOLC1;PUM3
90	telomere organization (GO:0032200)	1947-03-01	0.00203443	0.0153712	0	0	13.0129	80.6479	XRCC6;RIF1;PARP1
91	negative regulation of chromatin organization (GO:1905268)	2023-02-13	0.00212824	0.0155613	0	0	34.4277	211.815	ATAD2;ATAD2B
92	negative regulation of chromatin silencing (GO:0031936)	2023-02-13	0.00212824	0.0155613	0	0	34.4277	211.815	ATAD2;ATAD2B
93	negative regulation of gene silencing (GO:0060969)	2023-02-13	0.00212824	0.0155613	0	0	34.4277	211.815	ATAD2;ATAD2B
94	positive regulation of DNA repair (GO:0045739)	1948-03-01	0.00216168	0.0156377	0	0	12.7231	78.0799	PARP1;DHX9;HMGB1
95	nuclear-transcribed mRNA catabolic process (GO:0000956)	5/171	0.00227014	0.0162475	0	0	5.82536	35.4643	DDX5;EXOSC10;XRN2;EXOSC8;PARN
96	regulation of cellular protein metabolic process (GO:0032268)	1949-03-01	0.00229377	0.0162475	0	0	12.4459	75.6405	TCOF1;NOLC1;PUM3
97	regulation of telomere maintenance via telomerase (GO:0032210)	1952-03-01	0.0027197	0.0190659	0	0	11.6821	69.0089	EXOSC10;PARN;NAT10
98	androgen receptor signaling pathway (GO:0030521)	2023-02-15	0.00284501	0.0193461	0	0	29.1282	170.755	DDX17;DDX5
99	positive regulation of telomerase RNA localization to Cajal body (GO:1904874)	2023-02-15	0.00284501	0.0193461	0	0	29.1282	170.755	DKC1;NHP2
100	myoblast differentiation (GO:0045445)	2023-02-15	0.00284501	0.0193461	0	0	29.1282	170.755	DDX17;DDX5
101	gene expression (GO:0010467)	7/356	0.00304052	0.0204708	0	0	3.92	22.7192	DDX17;DKC1;EEF1A2;XRN2;MPHOSPH10;DDX54;ADAR
102	regulation of chromatin silencing (GO:0031935)	2023-02-16	0.00324012	0.0216008	0	0	27.0463	155.033	ATAD2;ATAD2B
103	telomere maintenance (GO:0000723)	1956-03-01	0.00335901	0.0219628	0	0	10.7983	61.5081	XRCC6;RIF1;PARP1
104	nuclear-transcribed mRNA catabolic process, deadenylation-dependent decay (GO:0000288)	1956-03-01	0.00335901	0.0219628	0	0	10.7983	61.5081	EXOSC8;PARN;EXOSC3
105	stem cell development (GO:0048864)	2023-02-17	0.00365936	0.0236987	0	0	25.2419	141.619	TCOF1;NOLC1
106	rRNA transcription (GO:0009303)	2023-02-18	0.00410246	0.0260717	0	0	23.6631	130.056	TCOF1;POLR1E
107	cellular response to dsRNA (GO:0071359)	2023-02-18	0.00410246	0.0260717	0	0	23.6631	130.056	NPM1;DHX9
108	positive regulation of DNA biosynthetic process (GO:2000573)	1961-03-01	0.0042778	0.0269343	0	0	9.86489	53.8062	NVL;DKC1;PARN
109	double-strand break repair via nonhomologous end joining (GO:0006303)	1962-03-01	0.00447802	0.0279363	0	0	9.6972	52.448	XRCC6;RIF1;HMGB1
110	neural crest cell differentiation (GO:0014033)	2023-02-19	0.00456916	0.0279913	0	0	22.27	120	TCOF1;NOLC1
111	mesenchymal cell development (GO:0014031)	2023-02-19	0.00456916	0.0279913	0	0	22.27	120	TCOF1;NOLC1
112	positive regulation of DNA metabolic process (GO:0051054)	1963-03-01	0.00468383	0.0284375	0	0	9.5351	51.1428	DHX9;HMGB1;GNL3
113	negative regulation of telomere maintenance via telomerase (GO:0032211)	2023-02-20	0.0050592	0.0301777	0	0	21.0317	111.185	EXOSC10;NAT10
114	miRNA metabolic process (GO:0010586)	2023-02-20	0.0050592	0.0301777	0	0	21.0317	111.185	DDX17;PARN
115	transcription elongation from RNA polymerase II promoter (GO:0006368)	1967-03-01	0.00556388	0.0328995	0	0	8.93735	46.3979	SUPT16H;ELOA;SSRP1
116	regulation of centrosome cycle (GO:0046605)	2023-02-22	0.00610826	0.035501	0	0	18.9267	96.4903	NPM1;NAT10
117	rRNA methylation (GO:0031167)	2023-02-22	0.00610826	0.035501	0	0	18.9267	96.4903	NOP2;FTSJ3
118	DNA-templated transcription, termination (GO:0006353)	1970-03-01	0.00628473	0.0362171	0	0	8.53588	43.2738	POLR1A;UBTF;POLR1E
119	nucleic acid metabolic process (GO:0090304)	1971-03-01	0.0065368	0.0373531	0	0	8.40993	42.3045	DDX24;XRN2;DDX54
120	chromatin organization (GO:0006325)	4/142	0.00714894	0.0405107	0	0	5.55931	27.4674	NPM1;TOP1;BPTF;FAM50A
121	transcription by RNA polymerase II (GO:0006366)	6/320	0.00750123	0.0421557	0	0	3.70417	18.1233	SUPT16H;DDX5;PARP1;ELOA;DDX21;SSRP1
122	RNA splicing, via transesterification reactions (GO:0000375)	2023-02-25	0.00785051	0.0435097	0	0	16.4555	79.7627	DBR1;MPHOSPH10
123	regulation of mRNA stability (GO:0043488)	4/146	0.00787014	0.0435097	0	0	5.40161	26.1691	NPM1;EXOSC8;PARN;EXOSC3
124	DNA geometric change (GO:0032392)	2023-02-26	0.00847523	0.0461052	0	0	15.769	75.2279	DHX9;HMGB1
125	DNA modification (GO:0006304)	2023-02-26	0.00847523	0.0461052	0	0	15.769	75.2279	PARP1;EXOSC3
126	negative regulation of cellular macromolecule biosynthetic process (GO:2000113)	8/547	0.00912138	0.0484581	0	0	2.90159	13.6292	ILF3;XRCC6;RIOX1;MYBBP1A;NKRF;NCL;ZNF217;GTPBP4
127	regulation of transcription elongation from RNA polymerase II promoter (GO:0034243)	2023-02-27	0.00912152	0.0484581	0	0	15.1375	71.1027	SUPT16H;WDR43
128	positive regulation of gene silencing by miRNA (GO:2000637)	2023-02-27	0.00912152	0.0484581	0	0	15.1375	71.1027	DDX5;DHX9

## Sheet: Supplemental Table 4
	GO_Molecular_Function_2021.Term	GO_Molecular_Function_2021.Overlap	GO_Molecular_Function_2021.P.value	GO_Molecular_Function_2021.Adjusted.P.value	GO_Molecular_Function_2021.Old.P.value	GO_Molecular_Function_2021.Old.Adjusted.P.value	GO_Molecular_Function_2021.Odds.Ratio	GO_Molecular_Function_2021.Combined.Score	GO_Molecular_Function_2021.Genes
1	RNA binding (GO:0003723)	86/1406	1.3675e-79	1.95553e-77	0	0	57.6219	10463.6	RBM28;DBR1;NVL;RRP1;NAT10;ADAR;HMGB1;KRI1;WDR46;PHF6;WDR43;RRP9;NKRF;UBTF;MTREX;RRP12;UTP14A;DDX17;UTP15;DDX18;SUPT16H;PARP1;STRBP;ZFR;RBM19;DNTTIP2;DDX54;URB1;GNL2;ILF2;DDX50;GTPBP4;FTSJ3;GNL3;ILF3;EBNA1BP2;DKC1;NCL;ZNF638;XRN2;NHP2;TOP1;DDX5;DDX24;DHX9;NOP2;HEATR1;PARN;NOLC1;NOL8;DDX21;NOL6;EXOSC10;PDCD11;TCOF1;PES1;BMS1;RRS1;GAR1;SURF6;UTP20;BRIX1;EXOSC3;LYAR;DCAF13;NOP56;XRCC6;NOP14;NPM1;UTP6…
2	snoRNA binding (GO:0030515)	2023-12-30	2.32182e-20	1.6601e-18	0	0	139.474	6305.51	NOP56;NOP14;NOP58;UTP6;DKC1;BMS1;HEATR1;GAR1;NHP2;DDX21;RRP9;BYSL
3	telomerase RNA binding (GO:0070034)	2023-05-22	9.76892e-08	4.65652e-06	0	0	57.3126	925.109	EXOSC10;DKC1;PARN;GAR1;NHP2
4	double-stranded RNA binding (GO:0003725)	1973-06-01	2.59083e-06	9.2622e-05	0	0	17.5788	226.126	ILF3;DHX9;STRBP;ZFR;ADAR;ILF2
5	single-stranded RNA binding (GO:0003727)	1945-05-01	4.11037e-06	0.000117556	0	0	24.3297	301.736	ILF3;EXOSC10;DHX9;STRBP;ZFR
6	exoribonuclease activity, producing 5'-phosphomonoesters (GO:0016896)	1933-04-01	2.81141e-05	0.000648237	0	0	26.6006	278.754	EXOSC10;XRN2;PARN;EXOSC3
7	3'-5'-exoribonuclease activity (GO:0000175)	1934-04-01	3.17319e-05	0.000648237	0	0	25.7126	266.336	EXOSC10;XRN2;PARN;EXOSC3
8	exoribonuclease activity (GO:0004532)	2023-03-13	4.09489e-05	0.000731962	0	0	57.3548	579.466	EXOSC10;EXOSC8;EXOSC3
9	mRNA 3'-UTR binding (GO:0003730)	1985-05-01	9.31458e-05	0.00147998	0	0	12.1403	112.678	RSL1D1;ILF3;DDX5;EXOSC8;PARN
10	3'-5' exonuclease activity (GO:0008408)	1948-04-01	0.000125696	0.00177201	0	0	17.519	157.349	EXOSC10;XRN2;PARN;EXOSC3
11	exonuclease activity (GO:0004527)	1949-04-01	0.000136309	0.00177201	0	0	17.1288	152.456	EXOSC10;XRN2;EXOSC8;EXOSC3
12	mRNA 5'-UTR binding (GO:0048027)	2023-03-25	0.000314278	0.00374515	0	0	26.0546	210.137	RSL1D1;NCL;GNL3
13	CoA carboxylase activity (GO:0016421)	2023-02-06	0.000419413	0.00428401	0	0	94.7095	736.523	MCCC1;ACACA
14	supercoiled DNA binding (GO:0097100)	2023-02-06	0.000419413	0.00428401	0	0	94.7095	736.523	HMGB1;TOP1
15	mRNA binding (GO:0003729)	7/263	0.000535175	0.005102	0	0	5.36949	40.4479	RSL1D1;DDX5;DHX9;NCL;PARN;PUM3;GNL3
16	U3 snoRNA binding (GO:0034511)	2023-02-09	0.000996086	0.00890252	0	0	54.1116	374.002	BMS1;RRP9
17	DNA binding (GO:0003677)	12/811	0.00132233	0.0111231	0	0	3.01862	20.0085	ILF3;XRCC6;MYBBP1A;DHX9;ZNF638;SURF6;CEBPZ;HMGB1;TOP1;ILF2;LYAR;BPTF
18	purine ribonucleoside triphosphate binding (GO:0035639)	8/460	0.00330085	0.0262234	0	0	3.47564	19.8583	DHX9;NVL;BMS1;MTREX;TOP1;GNL2;GTPBP4;GNL3
19	nuclear receptor binding (GO:0016922)	4/120	0.00395481	0.0293326	0	0	6.62102	36.633	DDX5;DDX54;TRIP12;DCAF13
20	DNA polymerase binding (GO:0070182)	2023-02-18	0.00410246	0.0293326	0	0	23.6631	130.056	NAT10;HMGB1
21	ribonuclease activity (GO:0004540)	1966-03-01	0.00533526	0.0363306	0	0	9.07967	47.5177	EXOSC10;EXOSC8;EXOSC3
22	mRNA 3'-UTR AU-rich region binding (GO:0035925)	2023-02-22	0.00610826	0.0397037	0	0	18.9267	96.4903	ILF3;EXOSC8

## Sheet: Supplemental Table 5
	GO_Cellular_Component_2021.Term	GO_Cellular_Component_2021.Overlap	GO_Cellular_Component_2021.P.value	GO_Cellular_Component_2021.Adjusted.P.value	GO_Cellular_Component_2021.Old.P.value	GO_Cellular_Component_2021.Old.Adjusted.P.value	GO_Cellular_Component_2021.Odds.Ratio	GO_Cellular_Component_2021.Combined.Score	GO_Cellular_Component_2021.Genes
1	nucleolus (GO:0005730)	78/733	7.60812e-89	3.27149e-87	0	0	78.9978	16028.7	TOP2B;RBM28;NVL;RRP1;NAT10;ADAR;KRI1;WDR46;PHF6;WDR43;RRP9;COIL;NKRF;UBTF;RRP12;UTP14A;UTP15;DDX18;PARP1;RBM19;DNTTIP2;DDX54;URB1;GNL2;ILF2;DDX50;GTPBP4;FTSJ3;GNL3;ILF3;EBNA1BP2;DKC1;POLR1A;NCL;XRN2;POLR1E;TOP1;DDX5;DDX24;DHX9;NOP2;HEATR1;PARN;NOLC1;NOL8;DDX21;SDAD1;NOL6;EXOSC10;PDCD11;TCOF1;PES1;BMS1;RRS1;SURF6;UTP20;BRIX1;EXOSC3;LYAR;DCAF13;NOP56;XRCC6;NOP14;NPM1;UTP6;NOP58;KRR1;UTP3;RRP1B;NOC3…
2	nuclear lumen (GO:0031981)	77/745	2.13438e-86	4.58892e-85	0	0	73.8685	14571.6	TOP2B;RBM28;NVL;RRP1;NAT10;ADAR;KRI1;WDR46;PHF6;WDR43;RRP9;COIL;NKRF;UBTF;RRP12;UTP14A;UTP15;DDX18;PARP1;RBM19;DNTTIP2;DDX54;URB1;GNL2;ILF2;DDX50;GTPBP4;FTSJ3;GNL3;ILF3;EBNA1BP2;DKC1;NCL;XRN2;POLR1E;TOP1;DDX5;DDX24;DHX9;NOP2;HEATR1;PARN;NOLC1;NOL8;DDX21;SDAD1;NOL6;EXOSC10;PDCD11;TCOF1;PES1;BMS1;RRS1;SURF6;UTP20;BRIX1;EXOSC3;LYAR;DCAF13;NOP56;XRCC6;NOP14;NPM1;UTP6;NOP58;KRR1;UTP3;RRP1B;NOC3L;WDR12…
3	intracellular non-membrane-bounded organelle (GO:0043232)	79/1158	1.30058e-74	1.86416e-73	0	0	49.1959	8369.62	TOP2B;RBM28;NVL;RRP1;NAT10;ADAR;KRI1;WDR46;PHF6;WDR43;RRP9;COIL;NKRF;UBTF;RRP12;UTP14A;UTP15;DDX18;PARP1;RBM19;DNTTIP2;DDX54;URB1;GNL2;ILF2;DDX50;GTPBP4;FTSJ3;GNL3;ILF3;EBNA1BP2;DKC1;POLR1A;NCL;XRN2;POLR1E;TOP1;DDX5;DDX24;DHX9;NOP2;HEATR1;PARN;NOLC1;NOL8;DDX21;SDAD1;NOL6;EXOSC10;PDCD11;TCOF1;PES1;BMS1;EXOSC8;RRS1;SURF6;UTP20;BRIX1;EXOSC3;LYAR;DCAF13;NOP56;XRCC6;NOP14;NPM1;UTP6;NOP58;KRR1;UTP3;RRP…
4	chromosome (GO:0005694)	26/160	1.10835e-31	1.19147e-30	0	0	47.3313	3373.65	RIF1;RRP1;NOL8;DDX21;HMGB1;PES1;BMS1;EXOSC8;SURF6;BRIX1;DDX18;UTP6;KRR1;DNTTIP2;RRP1B;PUM3;FTSJ3;GNL3;BYSL;RSL1D1;BOP1;EBNA1BP2;POLR1A;NCL;MPHOSPH10;TOP1
5	small-subunit processome (GO:0032040)	15/37	2.57163e-25	2.21161e-24	0	0	147.265	8338.17	NOP56;NOP14;NOP58;UTP6;KRR1;UTP3;HEATR1;WDR46;NOL6;RRP9;PDCD11;MPHOSPH10;UTP20;UTP14A;DCAF13
6	preribosome, large subunit precursor (GO:0030687)	2023-08-23	2.35831e-13	1.69013e-12	0	0	107.087	3113.62	BOP1;EBNA1BP2;PES1;RRP1;RRS1;RRP1B;WDR12;FTSJ3
7	90S preribosome (GO:0030686)	2023-06-13	3.38612e-11	2.08004e-10	0	0	168.764	4068.68	RSL1D1;NOP14;BMS1;HEATR1;UTP20;KRI1
8	nucleus (GO:0005634)	52/4484	2.24391e-09	1.2061e-08	0	0	3.29821	65.684	TOP2B;DBR1;RIF1;NVL;RRP1;NAT10;ADAR;HMGB1;PHF6;COIL;NKRF;UBTF;MTREX;TNPO2;DDX17;PARP1;STRBP;DDX54;GNL2;ILF2;RSBN1;GTPBP4;GNL3;ILF3;DKC1;NCL;ZNF638;EEF1A2;XRN2;TOP1;DDX5;DHX9;PARN;ATAD2B;RAI1;EXOSC10;PDCD11;EXOSC8;EXOSC3;LYAR;BPTF;XRCC6;NPM1;UTP3;ATAD2;RRP1B;RIOX1;MYBBP1A;ZNF217;CEBPZ;TRIP12;FAM50A
9	intracellular membrane-bounded organelle (GO:0043231)	54/5192	4.84258e-08	2.31368e-07	0	0	2.92592	49.282	TOP2B;DBR1;RIF1;NVL;RRP1;NAT10;ADAR;HMGB1;PHF6;COIL;NKRF;UBTF;MTREX;RRP12;TNPO2;DDX17;PARP1;STRBP;DDX54;GNL2;ILF2;RSBN1;GTPBP4;GNL3;ILF3;DKC1;NCL;ZNF638;EEF1A2;XRN2;TOP1;DDX5;DHX9;PARN;ATAD2B;RAI1;EXOSC10;PDCD11;EXOSC8;EXOSC3;LYAR;BPTF;XRCC6;NPM1;UTP3;ATAD2;RRP1B;BYSL;RIOX1;MYBBP1A;ZNF217;CEBPZ;TRIP12;FAM50A
10	box C/D RNP complex (GO:0031428)	2023-03-06	2.94279e-06	1.2654e-05	0	0	191.25	2435.79	NOP56;NOP58;RRP9
11	preribosome, small subunit precursor (GO:0030688)	2023-03-11	2.38093e-05	9.30726e-05	0	0	71.7007	763.285	NOP14;UTP20;BYSL
12	condensed chromosome (GO:0000793)	1954-04-01	0.000199327	0.000714254	0	0	15.412	131.319	RIF1;RRS1;HMGB1;NOL6
13	RNA polymerase I complex (GO:0005736)	2023-02-13	0.00212824	0.00703956	0	0	34.4277	211.815	POLR1A;POLR1E
14	condensed nuclear chromosome (GO:0000794)	2023-02-20	0.0050592	0.015539	0	0	21.0317	111.185	RRS1;NOL6
15	nuclear chromosome (GO:0000228)	1983-03-01	0.010035	0.0287669	0	0	7.14411	32.8749	RRS1;TOP1;NOL6

## Sheet: Supplemental Table 6
	id	baseMean	log2FoldChange	lfcSE	pvalue	padj	ensembl_gene_id	entrezgene	external_gene_name	gene_biotype	external_gene_source	description
1	1_ENSG00000000003	387.315	-0.0149341	0.0738767	0.534971	0.96483	ENSG00000000003	7105	TSPAN6	protein_coding	HGNC Symbol	tetraspanin 6 [Source:HGNC Symbol;Acc:HGNC:11858]
2	10_ENSG00000001167	1080.68	0.0326233	0.0763949	0.343097	0.925276	ENSG00000001167	4800	NFYA	protein_coding	HGNC Symbol	nuclear transcription factor Y subunit alpha [Source:HGNC Symbol;Acc:HGNC:7804]
3	100_ENSG00000005469	478.02	0.0187023	0.0755194	0.445285	0.951006	ENSG00000005469	54677	CROT	protein_coding	HGNC Symbol	carnitine O-octanoyltransferase [Source:HGNC Symbol;Acc:HGNC:2366]
4	1000_ENSG00000067113	537.124	-0.579639	0.229678	0.000348834	0.0362591	ENSG00000067113	8611	PLPP1	protein_coding	HGNC Symbol	phospholipid phosphatase 1 [Source:HGNC Symbol;Acc:HGNC:9228]
5	10000_ENSG00000156253	407.345	0.0172295	0.0738076	0.521393	0.962288	ENSG00000156253	10069	RWDD2B	protein_coding	HGNC Symbol	RWD domain containing 2B [Source:HGNC Symbol;Acc:HGNC:1302]
6	10001_ENSG00000156256	654.673	0.0199395	0.0758287	0.417511	0.943886	ENSG00000156256	10600	USP16	protein_coding	HGNC Symbol	ubiquitin specific peptidase 16 [Source:HGNC Symbol;Acc:HGNC:12614]
7	10002_ENSG00000156261	2421.1	0.0310256	0.0756883	0.342757	0.925259	ENSG00000156261	10694	CCT8	protein_coding	HGNC Symbol	chaperonin containing TCP1 subunit 8 [Source:HGNC Symbol;Acc:HGNC:1623]
8	10003_ENSG00000156265	1.94478	-0.0020168	0.0768613	0.273895	NA	ENSG00000156265	56911	MAP3K7CL	protein_coding	HGNC Symbol	MAP3K7 C-terminal like [Source:HGNC Symbol;Acc:HGNC:16457]
9	10005_ENSG00000156273	629.6	0.0335136	0.0783245	0.284002	0.902564	ENSG00000156273	571	BACH1	protein_coding	HGNC Symbol	BTB domain and CNC homolog 1 [Source:HGNC Symbol;Acc:HGNC:935]
10	10006_ENSG00000156273	629.6	0.0335136	0.0783245	0.284002	0.902564	ENSG00000156273	100379661	BACH1	protein_coding	HGNC Symbol	BTB domain and CNC homolog 1 [Source:HGNC Symbol;Acc:HGNC:935]
11	1001_ENSG00000067141	3298.77	-0.1156	0.136017	0.0580559	0.621847	ENSG00000067141	4756	NEO1	protein_coding	HGNC Symbol	neogenin 1 [Source:HGNC Symbol;Acc:HGNC:7754]
12	10010_ENSG00000156299	1340.56	-0.00919136	0.0710948	0.743867	0.987151	ENSG00000156299	7074	TIAM1	protein_coding	HGNC Symbol	TIAM Rac1 associated GEF 1 [Source:HGNC Symbol;Acc:HGNC:11805]
13	10011_ENSG00000156304	2211.78	2.89203e-05	0.0651177	0.982442	0.999018	ENSG00000156304	57466	SCAF4	protein_coding	HGNC Symbol	SR-related CTD associated factor 4 [Source:HGNC Symbol;Acc:HGNC:19304]
14	10012_ENSG00000156313	125.615	-0.0181739	0.077377	0.335149	0.92357	ENSG00000156313	6103	RPGR	protein_coding	HGNC Symbol	retinitis pigmentosa GTPase regulator [Source:HGNC Symbol;Acc:HGNC:10295]
15	10013_ENSG00000156345	362.326	0.0108215	0.0731248	0.665675	0.980757	ENSG00000156345	23552	CDK20	protein_coding	HGNC Symbol	cyclin dependent kinase 20 [Source:HGNC Symbol;Acc:HGNC:21420]
16	10014_ENSG00000156374	242.108	0.0258141	0.0786265	0.284943	0.902564	ENSG00000156374	84108	PCGF6	protein_coding	HGNC Symbol	polycomb group ring finger 6 [Source:HGNC Symbol;Acc:HGNC:21156]
17	10015_ENSG00000156381	1663.51	-0.051966	0.0840939	0.196221	0.86718	ENSG00000156381	122416	ANKRD9	protein_coding	HGNC Symbol	ankyrin repeat domain 9 [Source:HGNC Symbol;Acc:HGNC:20096]
18	10016_ENSG00000156384	60.8575	0.00673345	0.0760514	0.617659	0.979251	ENSG00000156384	119392	SFR1	protein_coding	HGNC Symbol	SWI5 dependent homologous recombination repair protein 1 [Source:HGNC Symbol;Acc:HGNC:29574]
19	10018_ENSG00000156398	5773.12	-0.181194	0.138607	0.0121525	0.321427	ENSG00000156398	118980	SFXN2	protein_coding	HGNC Symbol	sideroflexin 2 [Source:HGNC Symbol;Acc:HGNC:16086]
20	10019_ENSG00000156411	1575.64	0.0153941	0.0686247	0.647138	0.980599	ENSG00000156411	9556	ATP5MPL	protein_coding	HGNC Symbol	ATP synthase membrane subunit 6.8PL [Source:HGNC Symbol;Acc:HGNC:1188]
21	1002_ENSG00000067167	3464.32	-0.036795	0.082344	0.20307	0.867721	ENSG00000067167	23471	TRAM1	protein_coding	HGNC Symbol	translocation associated membrane protein 1 [Source:HGNC Symbol;Acc:HGNC:20568]
22	10020_ENSG00000156413	11.6881	-0.00672724	0.0771076	0.194289	NA	ENSG00000156413	2528	FUT6	protein_coding	HGNC Symbol	fucosyltransferase 6 [Source:HGNC Symbol;Acc:HGNC:4017]
23	10021_ENSG00000156414	2.35583	0.00220081	0.0768622	0.275562	NA	ENSG00000156414	122402	TDRD9	protein_coding	HGNC Symbol	tudor domain containing 9 [Source:HGNC Symbol;Acc:HGNC:20122]
24	10022_ENSG00000156427	209.976	-0.0181132	0.0776121	0.317534	0.916921	ENSG00000156427	8817	FGF18	protein_coding	HGNC Symbol	fibroblast growth factor 18 [Source:HGNC Symbol;Acc:HGNC:3674]
25	10023_ENSG00000156453	2414.4	-0.00476752	0.0682305	0.880057	0.996973	ENSG00000156453	5097	PCDH1	protein_coding	HGNC Symbol	protocadherin 1 [Source:HGNC Symbol;Acc:HGNC:8655]
26	10024_ENSG00000156463	288.796	0.0133751	0.0760509	0.468284	0.95464	ENSG00000156463	153769	SH3RF2	protein_coding	HGNC Symbol	SH3 domain containing ring finger 2 [Source:HGNC Symbol;Acc:HGNC:26299]
27	10025_ENSG00000156466	1.81847	-0.00024243	0.0768088	0.90623	NA	ENSG00000156466	392255	GDF6	protein_coding	HGNC Symbol	growth differentiation factor 6 [Source:HGNC Symbol;Acc:HGNC:4221]
28	10026_ENSG00000156467	1635.96	0.0191494	0.0713917	0.560727	0.971219	ENSG00000156467	7381	UQCRB	protein_coding	HGNC Symbol	ubiquinol-cytochrome c reductase binding protein [Source:HGNC Symbol;Acc:HGNC:12582]
29	10027_ENSG00000156469	250.943	0.0249203	0.0786582	0.281152	0.901798	ENSG00000156469	51001	MTERF3	protein_coding	HGNC Symbol	mitochondrial transcription termination factor 3 [Source:HGNC Symbol;Acc:HGNC:24258]
30	10028_ENSG00000156471	3034.67	-0.0270686	0.0735973	0.41035	0.943262	ENSG00000156471	9791	PTDSS1	protein_coding	HGNC Symbol	phosphatidylserine synthase 1 [Source:HGNC Symbol;Acc:HGNC:9587]
31	10029_ENSG00000156475	48.8446	0.0298702	0.0848757	0.0116048	NA	ENSG00000156475	5521	PPP2R2B	protein_coding	HGNC Symbol	protein phosphatase 2 regulatory subunit Bbeta [Source:HGNC Symbol;Acc:HGNC:9305]
32	1003_ENSG00000067177	869.14	0.0123241	0.0708836	0.660834	0.980599	ENSG00000067177	5255	PHKA1	protein_coding	HGNC Symbol	phosphorylase kinase regulatory subunit alpha 1 [Source:HGNC Symbol;Acc:HGNC:8925]
33	10030_ENSG00000156482	5632.22	0.110378	0.119531	0.0440053	0.563931	ENSG00000156482	6156	RPL30	protein_coding	HGNC Symbol	ribosomal protein L30 [Source:HGNC Symbol;Acc:HGNC:10333]
34	10031_ENSG00000156486	72.5683	-0.0137652	0.0775411	0.285574	0.902564	ENSG00000156486	3788	KCNS2	protein_coding	HGNC Symbol	potassium voltage-gated channel modifier subfamily S member 2 [Source:HGNC Symbol;Acc:HGNC:6301]
35	10032_ENSG00000156500	127.396	0.00522391	0.0751891	0.752754	0.987151	ENSG00000156500	159091	FAM122C	protein_coding	HGNC Symbol	family with sequence similarity 122C [Source:HGNC Symbol;Acc:HGNC:25202]
36	10033_ENSG00000156502	471.347	-0.00367414	0.0710892	0.890044	0.997337	ENSG00000156502	6832	SUPV3L1	protein_coding	HGNC Symbol	Suv3 like RNA helicase [Source:HGNC Symbol;Acc:HGNC:11471]
37	10034_ENSG00000156504	1337.3	0.00348048	0.0680264	0.913748	0.997881	ENSG00000156504	159090	FAM122B	protein_coding	HGNC Symbol	family with sequence similarity 122B [Source:HGNC Symbol;Acc:HGNC:30490]
38	10035_ENSG00000156508	99900	0.226334	0.14434	0.00623573	0.228386	ENSG00000156508	1915	EEF1A1	protein_coding	HGNC Symbol	eukaryotic translation elongation factor 1 alpha 1 [Source:HGNC Symbol;Acc:HGNC:3189]
39	10036_ENSG00000156509	11.3907	-0.00247228	0.0767158	0.643112	NA	ENSG00000156509	286151	FBXO43	protein_coding	HGNC Symbol	F-box protein 43 [Source:HGNC Symbol;Acc:HGNC:28521]
40	10037_ENSG00000156510	2.83405	0.00211247	0.0768148	0.510755	NA	ENSG00000156510	80201	HKDC1	protein_coding	HGNC Symbol	hexokinase domain containing 1 [Source:HGNC Symbol;Acc:HGNC:23302]
41	10038_ENSG00000156515	6834.91	-0.0273398	0.066575	0.470699	0.95464	ENSG00000156515	3098	HK1	protein_coding	HGNC Symbol	hexokinase 1 [Source:HGNC Symbol;Acc:HGNC:4922]
42	10039_ENSG00000156521	1584	-0.154105	0.156198	0.0209116	0.410446	ENSG00000156521	219743	TYSND1	protein_coding	HGNC Symbol	trypsin domain containing 1 [Source:HGNC Symbol;Acc:HGNC:28531]
43	1004_ENSG00000067182	4579.76	-0.00348617	0.0683237	0.919671	0.997904	ENSG00000067182	7132	TNFRSF1A	protein_coding	HGNC Symbol	TNF receptor superfamily member 1A [Source:HGNC Symbol;Acc:HGNC:11916]
44	10040_ENSG00000156531	916.09	0.0290385	0.0783493	0.294856	0.906331	ENSG00000156531	84295	PHF6	protein_coding	HGNC Symbol	PHD finger protein 6 [Source:HGNC Symbol;Acc:HGNC:18145]
45	10041_ENSG00000156535	207.579	0.0306232	0.0822741	0.159986	0.825217	ENSG00000156535	135228	CD109	protein_coding	HGNC Symbol	CD109 molecule [Source:HGNC Symbol;Acc:HGNC:21685]
46	10042_ENSG00000156564	32.6216	0.00519576	0.0764722	0.594049	NA	ENSG00000156564	57497	LRFN2	protein_coding	HGNC Symbol	leucine rich repeat and fibronectin type III domain containing 2 [Source:HGNC Symbol;Acc:HGNC:21226]
47	10043_ENSG00000156574	12.1539	-0.00220048	0.0766125	0.731897	NA	ENSG00000156574	4838	NODAL	protein_coding	HGNC Symbol	nodal growth differentiation factor [Source:HGNC Symbol;Acc:HGNC:7865]
48	10045_ENSG00000156587	538.801	0.0449743	0.0908647	0.088777	0.70193	ENSG00000156587	9246	UBE2L6	protein_coding	HGNC Symbol	ubiquitin conjugating enzyme E2 L6 [Source:HGNC Symbol;Acc:HGNC:12490]
49	10046_ENSG00000156599	2640.88	0.0106211	0.0673871	0.749686	0.987151	ENSG00000156599	25921	ZDHHC5	protein_coding	HGNC Symbol	zinc finger DHHC-type palmitoyltransferase 5 [Source:HGNC Symbol;Acc:HGNC:18472]
50	10047_ENSG00000156603	288.924	0.0325624	0.0832184	0.148682	0.813308	ENSG00000156603	219541	MED19	protein_coding	HGNC Symbol	mediator complex subunit 19 [Source:HGNC Symbol;Acc:HGNC:29600]
51	10048_ENSG00000156639	2514.09	0.00945316	0.0685218	0.696684	0.985506	ENSG00000156639	60685	ZFAND3	protein_coding	HGNC Symbol	zinc finger AN1-type containing 3 [Source:HGNC Symbol;Acc:HGNC:18019]
52	10049_ENSG00000156642	3438.41	0.0100625	0.0689424	0.759747	0.987151	ENSG00000156642	27020	NPTN	protein_coding	HGNC Symbol	neuroplastin [Source:HGNC Symbol;Acc:HGNC:17867]
53	1005_ENSG00000067191	327.932	-0.00655267	0.0725192	0.782636	0.987288	ENSG00000067191	782	CACNB1	protein_coding	HGNC Symbol	calcium voltage-gated channel auxiliary subunit beta 1 [Source:HGNC Symbol;Acc:HGNC:1401]
54	10050_ENSG00000156650	3747.67	0.0310256	0.0720268	0.379452	0.938765	ENSG00000156650	23522	KAT6B	protein_coding	HGNC Symbol	lysine acetyltransferase 6B [Source:HGNC Symbol;Acc:HGNC:17582]
55	10051_ENSG00000156671	694.899	-0.0379402	0.0795016	0.254261	0.895308	ENSG00000156671	142891	SAMD8	protein_coding	HGNC Symbol	sterile alpha motif domain containing 8 [Source:HGNC Symbol;Acc:HGNC:26320]
56	10052_ENSG00000156675	2611.09	0.691132	0.118904	3.04299e-10	2.99431e-07	ENSG00000156675	80223	RAB11FIP1	protein_coding	HGNC Symbol	RAB11 family interacting protein 1 [Source:HGNC Symbol;Acc:HGNC:30265]
57	10055_ENSG00000156697	836.632	0.0143763	0.0698256	0.651089	0.980599	ENSG00000156697	10813	UTP14A	protein_coding	HGNC Symbol	UTP14A small subunit processome component [Source:HGNC Symbol;Acc:HGNC:10665]
58	10056_ENSG00000156709	1674.5	-0.0452109	0.0800802	0.221908	0.884374	ENSG00000156709	9131	AIFM1	protein_coding	HGNC Symbol	apoptosis inducing factor mitochondria associated 1 [Source:HGNC Symbol;Acc:HGNC:8768]
59	10057_ENSG00000156711	466.396	0.0208754	0.0752856	0.43116	0.947013	ENSG00000156711	5603	MAPK13	protein_coding	HGNC Symbol	mitogen-activated protein kinase 13 [Source:HGNC Symbol;Acc:HGNC:6875]
60	10058_ENSG00000156735	575.225	0.01463	0.0722793	0.668963	0.980922	ENSG00000156735	9530	BAG4	protein_coding	HGNC Symbol	BAG cochaperone 4 [Source:HGNC Symbol;Acc:HGNC:940]
61	1006_ENSG00000067208	348.18	-0.0232618	0.0779707	0.320255	0.918582	ENSG00000067208	7813	EVI5	protein_coding	HGNC Symbol	ecotropic viral integration site 5 [Source:HGNC Symbol;Acc:HGNC:3501]
62	10061_ENSG00000156787	323.495	-0.00548551	0.0724218	0.822478	0.991543	ENSG00000156787	93594	TBC1D31	protein_coding	HGNC Symbol	TBC1 domain family member 31 [Source:HGNC Symbol;Acc:HGNC:30888]
63	10062_ENSG00000156795	330.882	0.00862125	0.0730473	0.720831	0.98613	ENSG00000156795	55093	NTAQ1	protein_coding	HGNC Symbol	N-terminal glutamine amidase 1 [Source:HGNC Symbol;Acc:HGNC:25490]
64	10063_ENSG00000156802	3396.24	0.0192001	0.0680427	0.584382	0.973699	ENSG00000156802	29028	ATAD2	protein_coding	HGNC Symbol	ATPase family AAA domain containing 2 [Source:HGNC Symbol;Acc:HGNC:30123]
65	10064_ENSG00000156804	344.081	0.0492146	0.0925815	0.10796	0.744621	ENSG00000156804	114907	FBXO32	protein_coding	HGNC Symbol	F-box protein 32 [Source:HGNC Symbol;Acc:HGNC:16731]
66	10065_ENSG00000156831	328.77	0.0339678	0.0832293	0.163305	0.82846	ENSG00000156831	286053	NSMCE2	protein_coding	HGNC Symbol	NSE2 (MMS21) homolog, SMC5-SMC6 complex SUMO ligase [Source:HGNC Symbol;Acc:HGNC:26513]
67	10066_ENSG00000156853	1187.58	0.0136829	0.0689379	0.676535	0.982277	ENSG00000156853	115509	ZNF689	protein_coding	HGNC Symbol	zinc finger protein 689 [Source:HGNC Symbol;Acc:HGNC:25173]
68	10067_ENSG00000156858	2787.31	-0.0135303	0.0678581	0.659619	0.980599	ENSG00000156858	78994	PRR14	protein_coding	HGNC Symbol	proline rich 14 [Source:HGNC Symbol;Acc:HGNC:28458]
69	10068_ENSG00000156860	10585.6	-0.0146819	0.0662022	0.710476	0.985506	ENSG00000156860	64319	FBRS	protein_coding	HGNC Symbol	fibrosin [Source:HGNC Symbol;Acc:HGNC:20442]
70	10069_ENSG00000156869	129.705	0.0193102	0.0777437	0.315006	0.915755	ENSG00000156869	391059	FRRS1	protein_coding	HGNC Symbol	ferric chelate reductase 1 [Source:HGNC Symbol;Acc:HGNC:27622]
71	1007_ENSG00000067221	400.307	-0.0197703	0.07599	0.412362	0.943262	ENSG00000067221	9399	STOML1	protein_coding	HGNC Symbol	stomatin like 1 [Source:HGNC Symbol;Acc:HGNC:14560]
72	10070_ENSG00000156873	2430.49	-0.0212081	0.0691745	0.549644	0.969329	ENSG00000156873	5261	PHKG2	protein_coding	HGNC Symbol	phosphorylase kinase catalytic subunit gamma 2 [Source:HGNC Symbol;Acc:HGNC:8931]
73	10071_ENSG00000156875	86.7522	-0.010272	0.0760717	0.5177	0.96207	ENSG00000156875	64645	MFSD14A	protein_coding	HGNC Symbol	major facilitator superfamily domain containing 14A [Source:HGNC Symbol;Acc:HGNC:23363]
74	10072_ENSG00000156876	189.143	0.0036913	0.0745451	0.845149	0.994562	ENSG00000156876	163786	SASS6	protein_coding	HGNC Symbol	SAS-6 centriolar assembly protein [Source:HGNC Symbol;Acc:HGNC:25403]
75	10074_ENSG00000156886	13.168	-0.011587	0.0779496	0.0419273	NA	ENSG00000156886	3681	ITGAD	protein_coding	HGNC Symbol	integrin subunit alpha D [Source:HGNC Symbol;Acc:HGNC:6146]
76	10076_ENSG00000156925	33.9295	-3.03937e-05	0.0762211	0.994322	NA	ENSG00000156925	7547	ZIC3	protein_coding	HGNC Symbol	Zic family member 3 [Source:HGNC Symbol;Acc:HGNC:12874]
77	10077_ENSG00000156928	267.028	0.0127039	0.0741879	0.585539	0.973699	ENSG00000156928	115416	MALSU1	protein_coding	HGNC Symbol	mitochondrial assembly of ribosomal large subunit 1 [Source:HGNC Symbol;Acc:HGNC:21721]
78	10078_ENSG00000156931	1166.28	-0.204093	0.233392	0.0124232	0.321936	ENSG00000156931	23355	VPS8	protein_coding	HGNC Symbol	VPS8 subunit of CORVET complex [Source:HGNC Symbol;Acc:HGNC:29122]
79	10079_ENSG00000156958	453.234	-0.00909288	0.0714325	0.738726	0.987151	ENSG00000156958	2585	GALK2	protein_coding	HGNC Symbol	galactokinase 2 [Source:HGNC Symbol;Acc:HGNC:4119]
80	1008_ENSG00000067225	82972.7	0.0806838	0.107871	0.0738062	0.66433	ENSG00000067225	5315	PKM	protein_coding	HGNC Symbol	pyruvate kinase M1/2 [Source:HGNC Symbol;Acc:HGNC:9021]
81	10080_ENSG00000156959	33.2623	-0.00292817	0.0764573	0.723501	NA	ENSG00000156959	375323	LHFPL4	protein_coding	HGNC Symbol	LHFPL tetraspan subfamily member 4 [Source:HGNC Symbol;Acc:HGNC:29568]
82	10081_ENSG00000156966	28.2034	-0.0216081	0.0808436	0.0243226	NA	ENSG00000156966	93010	B3GNT7	protein_coding	HGNC Symbol	UDP-GlcNAc:betaGal beta-1,3-N-acetylglucosaminyltransferase 7 [Source:HGNC Symbol;Acc:HGNC:18811]
83	10082_ENSG00000156968	2.92729	-0.0038889	0.0769583	0.0755696	NA	ENSG00000156968	255027	MPV17L	protein_coding	HGNC Symbol	MPV17 mitochondrial inner membrane protein like [Source:HGNC Symbol;Acc:HGNC:26827]
84	10083_ENSG00000156970	662.405	0.0853853	0.133683	0.0392685	0.535346	ENSG00000156970	701	BUB1B	protein_coding	HGNC Symbol	BUB1 mitotic checkpoint serine/threonine kinase B [Source:HGNC Symbol;Acc:HGNC:1149]
85	10084_ENSG00000156973	314.123	0.0149129	0.0741571	0.549436	0.969329	ENSG00000156973	5147	PDE6D	protein_coding	HGNC Symbol	phosphodiesterase 6D [Source:HGNC Symbol;Acc:HGNC:8788]
86	10085_ENSG00000156976	5436.81	0.00510114	0.0696406	0.794695	0.987288	ENSG00000156976	1974	EIF4A2	protein_coding	HGNC Symbol	eukaryotic translation initiation factor 4A2 [Source:HGNC Symbol;Acc:HGNC:3284]
87	10086_ENSG00000156983	2749.48	0.0102281	0.0654009	0.771548	0.987288	ENSG00000156983	7862	BRPF1	protein_coding	HGNC Symbol	bromodomain and PHD finger containing 1 [Source:HGNC Symbol;Acc:HGNC:14255]
88	10087_ENSG00000156990	1215.04	0.00513445	0.0666762	0.86463	0.996275	ENSG00000156990	285367	RPUSD3	protein_coding	HGNC Symbol	RNA pseudouridine synthase D3 [Source:HGNC Symbol;Acc:HGNC:28437]
89	10089_ENSG00000157014	1167.37	0.0126891	0.0685651	0.704892	0.985506	ENSG00000157014	9797	TATDN2	protein_coding	HGNC Symbol	TatD DNase domain containing 2 [Source:HGNC Symbol;Acc:HGNC:28988]
90	1009_ENSG00000067248	1016.41	-0.0102779	0.0716485	0.710428	0.985506	ENSG00000067248	54505	DHX29	protein_coding	HGNC Symbol	DExH-box helicase 29 [Source:HGNC Symbol;Acc:HGNC:15815]
91	10090_ENSG00000157017	105.592	-0.0135266	0.0771116	0.357053	0.934347	ENSG00000157017	51738	GHRL	protein_coding	HGNC Symbol	ghrelin and obestatin prepropeptide [Source:HGNC Symbol;Acc:HGNC:18129]
92	10091_ENSG00000157020	4232.14	-0.00788419	0.0656166	0.818527	0.990942	ENSG00000157020	6396	SEC13	protein_coding	HGNC Symbol	SEC13 homolog, nuclear pore and COPII coat complex component [Source:HGNC Symbol;Acc:HGNC:10697]
93	10092_ENSG00000157021	3.57234	-0.000695747	0.0767489	0.848667	NA	ENSG00000157021	NA	CIBAR1P1	unprocessed_pseudogene	HGNC Symbol	CIBAR1 pseudogene 1 [Source:HGNC Symbol;Acc:HGNC:32278]
94	10093_ENSG00000157036	287.098	-0.0365783	0.0838169	0.167226	0.828944	ENSG00000157036	9941	EXOG	protein_coding	HGNC Symbol	exo/endonuclease G [Source:HGNC Symbol;Acc:HGNC:3347]
95	10094_ENSG00000157045	515.771	0.0224463	0.0751528	0.418981	0.944978	ENSG00000157045	123803	NTAN1	protein_coding	HGNC Symbol	N-terminal asparagine amidase [Source:HGNC Symbol;Acc:HGNC:29909]
96	10095_ENSG00000157060	1.19988	0.00103947	0.0768295	0.551438	NA	ENSG00000157060	81626	SHCBP1L	protein_coding	HGNC Symbol	SHC binding and spindle associated 1 like [Source:HGNC Symbol;Acc:HGNC:16788]
97	10096_ENSG00000157064	47.9183	-0.0185875	0.0795423	0.068254	NA	ENSG00000157064	23057	NMNAT2	protein_coding	HGNC Symbol	nicotinamide nucleotide adenylyltransferase 2 [Source:HGNC Symbol;Acc:HGNC:16789]
98	10097_ENSG00000157077	592.82	-9.4917e-05	0.069921	0.991239	0.999187	ENSG00000157077	9372	ZFYVE9	protein_coding	HGNC Symbol	zinc finger FYVE-type containing 9 [Source:HGNC Symbol;Acc:HGNC:6775]
99	10098_ENSG00000157087	9.25929	0.000205231	0.0766544	0.967107	NA	ENSG00000157087	491	ATP2B2	protein_coding	HGNC Symbol	ATPase plasma membrane Ca2+ transporting 2 [Source:HGNC Symbol;Acc:HGNC:815]
100	101_ENSG00000005471	24.9654	-0.000137691	0.0763302	0.982649	NA	ENSG00000005471	5244	ABCB4	protein_coding	HGNC Symbol	ATP binding cassette subfamily B member 4 [Source:HGNC Symbol;Acc:HGNC:45]
101	1010_ENSG00000067334	548.844	0.0228017	0.0762126	0.383658	0.939173	ENSG00000067334	30836	DNTTIP2	protein_coding	HGNC Symbol	deoxynucleotidyltransferase terminal interacting protein 2 [Source:HGNC Symbol;Acc:HGNC:24013]
102	10101_ENSG00000157106	11070.5	-0.00737867	0.0646009	0.810589	0.990062	ENSG00000157106	23049	SMG1	protein_coding	HGNC Symbol	SMG1 nonsense mediated mRNA decay associated PI3K related kinase [Source:HGNC Symbol;Acc:HGNC:30045]
103	10102_ENSG00000157107	584.835	-0.0267544	0.0774721	0.316015	0.9162	ENSG00000157107	115548	FCHO2	protein_coding	HGNC Symbol	FCH and mu domain containing endocytic adaptor 2 [Source:HGNC Symbol;Acc:HGNC:25180]
104	10103_ENSG00000157110	1721.28	-0.00729289	0.0755469	0.713303	0.985506	ENSG00000157110	11030	RBPMS	protein_coding	HGNC Symbol	RNA binding protein, mRNA processing factor [Source:HGNC Symbol;Acc:HGNC:19097]
105	10104_ENSG00000157111	18.7747	-0.0126507	0.0780437	0.114398	NA	ENSG00000157111	134285	TMEM171	protein_coding	HGNC Symbol	transmembrane protein 171 [Source:HGNC Symbol;Acc:HGNC:27031]
106	10105_ENSG00000157119	1.17718	0.000565109	0.0768159	0.752775	NA	ENSG00000157119	131377	KLHL40	protein_coding	HGNC Symbol	kelch like family member 40 [Source:HGNC Symbol;Acc:HGNC:30372]
107	10107_ENSG00000157150	19.1535	-0.00209728	0.0765788	0.751915	NA	ENSG00000157150	7079	TIMP4	protein_coding	HGNC Symbol	TIMP metallopeptidase inhibitor 4 [Source:HGNC Symbol;Acc:HGNC:11823]
108	10108_ENSG00000157152	28.4397	0.000685601	0.076363	0.934816	NA	ENSG00000157152	6854	SYN2	protein_coding	HGNC Symbol	synapsin II [Source:HGNC Symbol;Acc:HGNC:11495]
109	10109_ENSG00000157168	1.83193	0.00134584	0.0768259	0.511484	NA	ENSG00000157168	3084	NRG1	protein_coding	HGNC Symbol	neuregulin 1 [Source:HGNC Symbol;Acc:HGNC:7997]
110	1011_ENSG00000067365	1136.99	-0.00800143	0.0687839	0.79386	0.987288	ENSG00000067365	79091	METTL22	protein_coding	HGNC Symbol	methyltransferase like 22 [Source:HGNC Symbol;Acc:HGNC:28368]
111	10110_ENSG00000157181	542.461	-0.00553829	0.0731131	0.814892	0.990903	ENSG00000157181	54953	ODR4	protein_coding	HGNC Symbol	odr-4 GPCR localization factor homolog [Source:HGNC Symbol;Acc:HGNC:24299]
112	10111_ENSG00000157184	303.079	-0.00372586	0.0735029	0.857434	0.996275	ENSG00000157184	1376	CPT2	protein_coding	HGNC Symbol	carnitine palmitoyltransferase 2 [Source:HGNC Symbol;Acc:HGNC:2330]
113	10112_ENSG00000157191	1039.36	0.0211807	0.0705137	0.521159	0.962288	ENSG00000157191	55707	NECAP2	protein_coding	HGNC Symbol	NECAP endocytosis associated 2 [Source:HGNC Symbol;Acc:HGNC:25528]
114	10113_ENSG00000157193	2149.75	-0.0680268	0.105081	0.0790921	0.675242	ENSG00000157193	7804	LRP8	protein_coding	HGNC Symbol	LDL receptor related protein 8 [Source:HGNC Symbol;Acc:HGNC:6700]
115	10115_ENSG00000157212	1004.7	0.0392242	0.0773565	0.260372	0.897079	ENSG00000157212	22976	PAXIP1	protein_coding	HGNC Symbol	PAX interacting protein 1 [Source:HGNC Symbol;Acc:HGNC:8624]
116	10116_ENSG00000157214	8.06643	0.000541555	0.0767145	0.906884	NA	ENSG00000157214	261729	STEAP2	protein_coding	HGNC Symbol	STEAP2 metalloreductase [Source:HGNC Symbol;Acc:HGNC:17885]
117	10117_ENSG00000157216	1292.04	0.0119	0.0694851	0.684367	0.984258	ENSG00000157216	23648	SSBP3	protein_coding	HGNC Symbol	single stranded DNA binding protein 3 [Source:HGNC Symbol;Acc:HGNC:15674]
118	10119_ENSG00000157224	333.36	0.0111548	0.0730425	0.662028	0.980599	ENSG00000157224	9069	CLDN12	protein_coding	HGNC Symbol	claudin 12 [Source:HGNC Symbol;Acc:HGNC:2034]
119	1012_ENSG00000067369	2429.99	0.00646302	0.0646127	0.865643	0.996275	ENSG00000067369	7158	TP53BP1	protein_coding	HGNC Symbol	tumor protein p53 binding protein 1 [Source:HGNC Symbol;Acc:HGNC:11999]
120	10120_ENSG00000157224	333.36	0.0111548	0.0730425	0.662028	0.980599	ENSG00000157224	102723899	CLDN12	protein_coding	HGNC Symbol	claudin 12 [Source:HGNC Symbol;Acc:HGNC:2034]
121	10121_ENSG00000157227	70.9204	-0.0164562	0.0784299	0.182259	0.849741	ENSG00000157227	4323	MMP14	protein_coding	HGNC Symbol	matrix metallopeptidase 14 [Source:HGNC Symbol;Acc:HGNC:7160]
122	10122_ENSG00000157240	1223.78	-0.00653614	0.0680075	0.70707	0.985506	ENSG00000157240	8321	FZD1	protein_coding	HGNC Symbol	frizzled class receptor 1 [Source:HGNC Symbol;Acc:HGNC:4038]
123	10123_ENSG00000157259	982.651	0.00603035	0.0688511	0.802315	0.98767	ENSG00000157259	57798	GATAD1	protein_coding	HGNC Symbol	GATA zinc finger domain containing 1 [Source:HGNC Symbol;Acc:HGNC:29941]
124	10124_ENSG00000157303	17.4571	-0.0160849	0.0790866	0.0204126	NA	ENSG00000157303	203328	SUSD3	protein_coding	HGNC Symbol	sushi domain containing 3 [Source:HGNC Symbol;Acc:HGNC:28391]
125	10125_ENSG00000157306	67.4355	-0.0200893	0.0793352	0.159048	0.824347	ENSG00000157306	NA	ZFHX2-AS1	lncRNA	HGNC Symbol	ZFHX2 antisense RNA 1 [Source:HGNC Symbol;Acc:HGNC:52658]
126	10126_ENSG00000157315	24.4161	-0.0054804	0.0767154	0.485373	NA	ENSG00000157315	146456	TMED6	protein_coding	HGNC Symbol	transmembrane p24 trafficking protein 6 [Source:HGNC Symbol;Acc:HGNC:28331]
127	10127_ENSG00000157322	57.6421	0.0135732	0.0774986	0.289459	0.902937	ENSG00000157322	348174	CLEC18A	protein_coding	HGNC Symbol	C-type lectin domain family 18 member A [Source:HGNC Symbol;Acc:HGNC:30388]
128	10128_ENSG00000157326	380.412	0.0683954	0.111708	0.0615124	0.63094	ENSG00000157326	10901	DHRS4	protein_coding	HGNC Symbol	dehydrogenase/reductase 4 [Source:HGNC Symbol;Acc:HGNC:16985]
129	1013_ENSG00000067445	12.4664	0.000620771	0.0765955	0.920145	NA	ENSG00000067445	7216	TRO	protein_coding	HGNC Symbol	trophinin [Source:HGNC Symbol;Acc:HGNC:12326]
130	10130_ENSG00000157335	16.7171	0.00107123	0.0765698	0.873113	NA	ENSG00000157335	283971	CLEC18C	protein_coding	HGNC Symbol	C-type lectin domain family 18 member C [Source:HGNC Symbol;Acc:HGNC:28538]
131	10131_ENSG00000157343	11.7659	0.00186896	0.0767243	0.699976	NA	ENSG00000157343	221481	ARMC12	protein_coding	HGNC Symbol	armadillo repeat containing 12 [Source:HGNC Symbol;Acc:HGNC:21099]
132	10132_ENSG00000157349	528.339	0.012788	0.0721206	0.66897	0.980922	ENSG00000157349	11269	DDX19B	protein_coding	HGNC Symbol	DEAD-box helicase 19B [Source:HGNC Symbol;Acc:HGNC:2742]
133	10133_ENSG00000157350	986.278	0.0146212	0.0714202	0.740107	0.987151	ENSG00000157350	6483	ST3GAL2	protein_coding	HGNC Symbol	ST3 beta-galactoside alpha-2,3-sialyltransferase 2 [Source:HGNC Symbol;Acc:HGNC:10863]
134	10134_ENSG00000157353	1928.42	-0.0308133	0.0744992	0.411093	0.943262	ENSG00000157353	197258	FCSK	protein_coding	HGNC Symbol	fucose kinase [Source:HGNC Symbol;Acc:HGNC:29500]
135	10135_ENSG00000157368	18.7805	0.00427067	0.0767358	0.515418	NA	ENSG00000157368	146433	IL34	protein_coding	HGNC Symbol	interleukin 34 [Source:HGNC Symbol;Acc:HGNC:28529]
136	10136_ENSG00000157379	873.555	-0.012605	0.0707613	0.662038	0.980599	ENSG00000157379	115817	DHRS1	protein_coding	HGNC Symbol	dehydrogenase/reductase 1 [Source:HGNC Symbol;Acc:HGNC:16445]
137	10137_ENSG00000157388	243.046	-0.0390204	0.088806	0.0593163	0.626914	ENSG00000157388	776	CACNA1D	protein_coding	HGNC Symbol	calcium voltage-gated channel subunit alpha1 D [Source:HGNC Symbol;Acc:HGNC:1391]
138	10138_ENSG00000157399	2.34392	-0.000402138	0.0767855	0.884375	NA	ENSG00000157399	415	ARSL	protein_coding	HGNC Symbol	arylsulfatase L [Source:HGNC Symbol;Acc:HGNC:719]
139	10139_ENSG00000157404	27.8719	-0.00613071	0.0768646	0.401032	NA	ENSG00000157404	3815	KIT	protein_coding	HGNC Symbol	KIT proto-oncogene, receptor tyrosine kinase [Source:HGNC Symbol;Acc:HGNC:6342]
140	1014_ENSG00000067533	496.239	0.0221054	0.0760265	0.394121	0.942488	ENSG00000067533	51018	RRP15	protein_coding	HGNC Symbol	ribosomal RNA processing 15 homolog [Source:HGNC Symbol;Acc:HGNC:24255]
141	10140_ENSG00000157423	7.07758	0.00184565	0.0767224	0.70043	NA	ENSG00000157423	54768	HYDIN	protein_coding	HGNC Symbol	HYDIN axonemal central pair apparatus protein [Source:HGNC Symbol;Acc:HGNC:19368]
142	10141_ENSG00000157426	205.303	-0.0391609	0.0873991	0.0980548	0.716125	ENSG00000157426	132949	AASDH	protein_coding	HGNC Symbol	aminoadipate-semialdehyde dehydrogenase [Source:HGNC Symbol;Acc:HGNC:23993]
143	10142_ENSG00000157429	115.371	0.00150879	0.0747168	0.931288	0.997947	ENSG00000157429	7567	ZNF19	protein_coding	HGNC Symbol	zinc finger protein 19 [Source:HGNC Symbol;Acc:HGNC:12981]
144	10144_ENSG00000157450	1341.37	0.101269	0.130209	0.0456133	0.569106	ENSG00000157450	54778	RNF111	protein_coding	HGNC Symbol	ring finger protein 111 [Source:HGNC Symbol;Acc:HGNC:17384]
145	10145_ENSG00000157456	1155.5	0.314852	0.194084	0.00362973	0.170847	ENSG00000157456	9133	CCNB2	protein_coding	HGNC Symbol	cyclin B2 [Source:HGNC Symbol;Acc:HGNC:1580]
146	10146_ENSG00000157470	43.0629	-0.00665573	0.0763102	0.589935	NA	ENSG00000157470	145773	FAM81A	protein_coding	HGNC Symbol	family with sequence similarity 81 member A [Source:HGNC Symbol;Acc:HGNC:28379]
147	10147_ENSG00000157483	1356.25	0.104452	0.126759	0.0427131	0.557187	ENSG00000157483	4643	MYO1E	protein_coding	HGNC Symbol	myosin IE [Source:HGNC Symbol;Acc:HGNC:7599]
148	10148_ENSG00000157500	483.003	-0.0011668	0.0718916	0.960857	0.998729	ENSG00000157500	26060	APPL1	protein_coding	HGNC Symbol	adaptor protein, phosphotyrosine interacting with PH domain and leucine zipper 1 [Source:HGNC Symbol;Acc:HGNC:24035]
149	10149_ENSG00000157502	31.5978	-0.00674215	0.0766177	0.490784	NA	ENSG00000157502	139221	PWWP3B	protein_coding	HGNC Symbol	PWWP domain containing 3B [Source:HGNC Symbol;Acc:HGNC:26583]
150	1015_ENSG00000067560	7225.46	0.0691751	0.0973468	0.101256	0.726754	ENSG00000067560	387	RHOA	protein_coding	HGNC Symbol	ras homolog family member A [Source:HGNC Symbol;Acc:HGNC:667]
151	10150_ENSG00000157510	15.7393	-0.0082395	0.077223	0.208343	NA	ENSG00000157510	134265	AFAP1L1	protein_coding	HGNC Symbol	actin filament associated protein 1 like 1 [Source:HGNC Symbol;Acc:HGNC:26714]
152	10151_ENSG00000157514	2144.43	-0.022972	0.0707554	0.515322	0.960616	ENSG00000157514	1831	TSC22D3	protein_coding	HGNC Symbol	TSC22 domain family member 3 [Source:HGNC Symbol;Acc:HGNC:3051]
153	10152_ENSG00000157538	1260.62	-0.0130475	0.0690297	0.683063	0.983562	ENSG00000157538	10311	VPS26C	protein_coding	HGNC Symbol	VPS26 endosomal protein sorting factor C [Source:HGNC Symbol;Acc:HGNC:3044]
154	10153_ENSG00000157540	3467.77	0.0303103	0.0701975	0.489791	0.956497	ENSG00000157540	1859	DYRK1A	protein_coding	HGNC Symbol	dual specificity tyrosine phosphorylation regulated kinase 1A [Source:HGNC Symbol;Acc:HGNC:3091]
155	10154_ENSG00000157542	7.2359	-0.00146058	0.0767216	0.74647	NA	ENSG00000157542	3763	KCNJ6	protein_coding	HGNC Symbol	potassium inwardly rectifying channel subfamily J member 6 [Source:HGNC Symbol;Acc:HGNC:6267]
156	10156_ENSG00000157554	24.1502	-0.0172272	0.0792713	0.045184	NA	ENSG00000157554	2078	ERG	protein_coding	HGNC Symbol	ETS transcription factor ERG [Source:HGNC Symbol;Acc:HGNC:3446]
157	10157_ENSG00000157557	1048.45	0.0288353	0.0747035	0.379758	0.938765	ENSG00000157557	2114	ETS2	protein_coding	HGNC Symbol	ETS proto-oncogene 2, transcription factor [Source:HGNC Symbol;Acc:HGNC:3489]
158	10158_ENSG00000157570	52.2591	-0.01897	0.0797087	0.0624845	NA	ENSG00000157570	90139	TSPAN18	protein_coding	HGNC Symbol	tetraspanin 18 [Source:HGNC Symbol;Acc:HGNC:20660]
159	10159_ENSG00000157578	105.847	-0.031454	0.0841901	0.0836196	0.688742	ENSG00000157578	150082	LCA5L	protein_coding	HGNC Symbol	lebercilin LCA5 like [Source:HGNC Symbol;Acc:HGNC:1255]
160	1016_ENSG00000067596	2146.63	0.000366116	0.0644346	0.999956	0.999956	ENSG00000067596	1659	DHX8	protein_coding	HGNC Symbol	DEAH-box helicase 8 [Source:HGNC Symbol;Acc:HGNC:2749]
161	10160_ENSG00000157593	2749.15	-0.0552638	0.0940256	0.116946	0.76508	ENSG00000157593	347734	SLC35B2	protein_coding	HGNC Symbol	solute carrier family 35 member B2 [Source:HGNC Symbol;Acc:HGNC:16872]
162	10161_ENSG00000157600	9415.66	-0.0328846	0.074477	0.378998	0.938765	ENSG00000157600	84187	TMEM164	protein_coding	HGNC Symbol	transmembrane protein 164 [Source:HGNC Symbol;Acc:HGNC:26217]
163	10162_ENSG00000157601	2179.24	0.454036	0.227588	0.00149169	0.0969928	ENSG00000157601	4599	MX1	protein_coding	HGNC Symbol	MX dynamin like GTPase 1 [Source:HGNC Symbol;Acc:HGNC:7532]
164	10163_ENSG00000157613	45.5691	0.0127551	0.0775664	0.257435	NA	ENSG00000157613	90993	CREB3L1	protein_coding	HGNC Symbol	cAMP responsive element binding protein 3 like 1 [Source:HGNC Symbol;Acc:HGNC:18856]
165	10164_ENSG00000157617	348.273	-0.41854	0.244226	0.00255441	0.139938	ENSG00000157617	25966	C2CD2	protein_coding	HGNC Symbol	C2 calcium dependent domain containing 2 [Source:HGNC Symbol;Acc:HGNC:1266]
166	10165_ENSG00000157625	998.761	0.0140191	0.0695378	0.663847	0.980599	ENSG00000157625	257397	TAB3	protein_coding	HGNC Symbol	TGF-beta activated kinase 1 (MAP3K7) binding protein 3 [Source:HGNC Symbol;Acc:HGNC:30681]
167	10166_ENSG00000157637	7696.28	-0.13193	0.144804	0.0285624	0.463602	ENSG00000157637	124565	SLC38A10	protein_coding	HGNC Symbol	solute carrier family 38 member 10 [Source:HGNC Symbol;Acc:HGNC:28237]
168	10167_ENSG00000157653	25.1901	0.00729355	0.0769012	0.352138	NA	ENSG00000157653	257169	C9orf43	protein_coding	HGNC Symbol	chromosome 9 open reading frame 43 [Source:HGNC Symbol;Acc:HGNC:23570]
169	10168_ENSG00000157654	39.9508	-0.0302338	0.0854425	0.002376	NA	ENSG00000157654	445815	PALM2AKAP2	protein_coding	HGNC Symbol	PALM2 and AKAP2 fusion [Source:HGNC Symbol;Acc:HGNC:33529]
170	10169_ENSG00000157657	1299.13	-0.018561	0.0749781	0.452996	0.951743	ENSG00000157657	114991	ZNF618	protein_coding	HGNC Symbol	zinc finger protein 618 [Source:HGNC Symbol;Acc:HGNC:29416]
171	1017_ENSG00000067601	78.9635	-0.0122348	0.0767382	0.412802	0.943262	ENSG00000067601	5382	PMS2P4	transcribed_unprocessed_pseudogene	HGNC Symbol	PMS1 homolog 2, mismatch repair system component pseudogene 4 [Source:HGNC Symbol;Acc:HGNC:9129]
172	10170_ENSG00000157680	3.41886	0.00126245	0.0767915	0.674294	NA	ENSG00000157680	9162	DGKI	protein_coding	HGNC Symbol	diacylglycerol kinase iota [Source:HGNC Symbol;Acc:HGNC:2855]
173	10171_ENSG00000157693	954.828	-0.0408631	0.0828104	0.208402	0.87315	ENSG00000157693	203197	TMEM268	protein_coding	HGNC Symbol	transmembrane protein 268 [Source:HGNC Symbol;Acc:HGNC:24513]
174	10172_ENSG00000157703	1.56885	-0.00181529	0.076855	0.336914	NA	ENSG00000157703	136306	SVOPL	protein_coding	HGNC Symbol	SVOP like [Source:HGNC Symbol;Acc:HGNC:27034]
175	10173_ENSG00000157734	264.997	-0.00711974	0.0730341	0.767928	0.987288	ENSG00000157734	79856	SNX22	protein_coding	HGNC Symbol	sorting nexin 22 [Source:HGNC Symbol;Acc:HGNC:16315]
176	10174_ENSG00000157741	1522.07	-0.0284801	0.0709003	0.389788	0.940337	ENSG00000157741	254048	UBN2	protein_coding	HGNC Symbol	ubinuclein 2 [Source:HGNC Symbol;Acc:HGNC:21931]
177	10175_ENSG00000157764	706.686	-0.0356991	0.0810845	0.254367	0.895308	ENSG00000157764	673	BRAF	protein_coding	HGNC Symbol	B-Raf proto-oncogene, serine/threonine kinase [Source:HGNC Symbol;Acc:HGNC:1097]
178	10176_ENSG00000157765	9.99353	0.00198477	0.0767126	0.683752	NA	ENSG00000157765	10568	SLC34A2	protein_coding	HGNC Symbol	solute carrier family 34 member 2 [Source:HGNC Symbol;Acc:HGNC:11020]
179	10177_ENSG00000157766	4.73323	-0.00100125	0.076774	0.760446	NA	ENSG00000157766	176	ACAN	protein_coding	HGNC Symbol	aggrecan [Source:HGNC Symbol;Acc:HGNC:319]
180	10178_ENSG00000157778	1216.02	0.00750224	0.0688914	0.849166	0.994562	ENSG00000157778	84262	PSMG3	protein_coding	HGNC Symbol	proteasome assembly chaperone 3 [Source:HGNC Symbol;Acc:HGNC:22420]
181	10179_ENSG00000157782	14.0307	-0.00529616	0.0768929	0.353916	NA	ENSG00000157782	9478	CABP1	protein_coding	HGNC Symbol	calcium binding protein 1 [Source:HGNC Symbol;Acc:HGNC:1384]
182	1018_ENSG00000067606	1472.9	0.0328436	0.0755517	0.331345	0.921351	ENSG00000067606	5590	PRKCZ	protein_coding	HGNC Symbol	protein kinase C zeta [Source:HGNC Symbol;Acc:HGNC:9412]
183	10180_ENSG00000157796	274.193	0.0134072	0.074691	0.560097	0.971219	ENSG00000157796	57728	WDR19	protein_coding	HGNC Symbol	WD repeat domain 19 [Source:HGNC Symbol;Acc:HGNC:18340]
184	10181_ENSG00000157800	623.415	-0.0242336	0.0777188	0.325534	0.919595	ENSG00000157800	84255	SLC37A3	protein_coding	HGNC Symbol	solute carrier family 37 member 3 [Source:HGNC Symbol;Acc:HGNC:20651]
185	10182_ENSG00000157823	522.28	0.0128509	0.0720981	0.646355	0.980599	ENSG00000157823	10239	AP3S2	protein_coding	HGNC Symbol	adaptor related protein complex 3 subunit sigma 2 [Source:HGNC Symbol;Acc:HGNC:571]
186	10183_ENSG00000157827	298.402	0.0105359	0.0730154	0.675485	0.982185	ENSG00000157827	114793	FMNL2	protein_coding	HGNC Symbol	formin like 2 [Source:HGNC Symbol;Acc:HGNC:18267]
187	10184_ENSG00000157833	64.8355	0.0210136	0.0800411	0.102427	0.729547	ENSG00000157833	150946	GAREM2	protein_coding	HGNC Symbol	GRB2 associated regulator of MAPK1 subtype 2 [Source:HGNC Symbol;Acc:HGNC:27172]
188	10185_ENSG00000157837	1902.15	-0.0415287	0.0781755	0.262794	0.897739	ENSG00000157837	121665	SPPL3	protein_coding	HGNC Symbol	signal peptide peptidase like 3 [Source:HGNC Symbol;Acc:HGNC:30424]
189	10186_ENSG00000157851	254.284	-0.00937066	0.0750983	0.639066	0.980599	ENSG00000157851	56896	DPYSL5	protein_coding	HGNC Symbol	dihydropyrimidinase like 5 [Source:HGNC Symbol;Acc:HGNC:20637]
190	10187_ENSG00000157856	5.45662	0.00321115	0.076848	0.393996	NA	ENSG00000157856	92749	DRC1	protein_coding	HGNC Symbol	dynein regulatory complex subunit 1 [Source:HGNC Symbol;Acc:HGNC:24245]
191	10188_ENSG00000157869	208.755	-0.00145315	0.0733081	0.94045	0.997947	ENSG00000157869	9364	RAB28	protein_coding	HGNC Symbol	RAB28, member RAS oncogene family [Source:HGNC Symbol;Acc:HGNC:9768]
192	10189_ENSG00000157870	1055.11	-0.0211187	0.0728572	0.485763	0.956427	ENSG00000157870	127281	PRXL2B	protein_coding	HGNC Symbol	peroxiredoxin like 2B [Source:HGNC Symbol;Acc:HGNC:28390]
193	1019_ENSG00000067646	6.93528	0.000566209	0.076689	0.929234	NA	ENSG00000067646	7544	ZFY	protein_coding	HGNC Symbol	zinc finger protein Y-linked [Source:HGNC Symbol;Acc:HGNC:12870]
194	10190_ENSG00000157873	22.6376	-0.00271576	0.0765162	0.718682	NA	ENSG00000157873	8764	TNFRSF14	protein_coding	HGNC Symbol	TNF receptor superfamily member 14 [Source:HGNC Symbol;Acc:HGNC:11912]
195	10191_ENSG00000157881	1310.25	0.000697164	0.0680704	0.954518	0.997947	ENSG00000157881	55229	PANK4	protein_coding	HGNC Symbol	pantothenate kinase 4 (inactive) [Source:HGNC Symbol;Acc:HGNC:19366]
196	10193_ENSG00000157890	131.118	-0.0199199	0.0784962	0.251553	0.894628	ENSG00000157890	84465	MEGF11	protein_coding	HGNC Symbol	multiple EGF like domains 11 [Source:HGNC Symbol;Acc:HGNC:29635]
197	10194_ENSG00000157895	478.948	-0.00729394	0.0706174	0.797508	0.987288	ENSG00000157895	64897	C12orf43	protein_coding	HGNC Symbol	chromosome 12 open reading frame 43 [Source:HGNC Symbol;Acc:HGNC:25719]
198	10195_ENSG00000157911	760.777	-0.0202757	0.0722502	0.515896	0.960924	ENSG00000157911	5192	PEX10	protein_coding	HGNC Symbol	peroxisomal biogenesis factor 10 [Source:HGNC Symbol;Acc:HGNC:8851]
199	10196_ENSG00000157916	2969.17	-0.0776102	0.112888	0.0599409	0.6297	ENSG00000157916	11079	RER1	protein_coding	HGNC Symbol	retention in endoplasmic reticulum sorting receptor 1 [Source:HGNC Symbol;Acc:HGNC:30309]
200	10197_ENSG00000157927	238.262	0.0143106	0.0757837	0.487222	0.956497	ENSG00000157927	55698	RADIL	protein_coding	HGNC Symbol	Rap associating with DIL domain [Source:HGNC Symbol;Acc:HGNC:22226]
201	10198_ENSG00000157933	3557.77	0.0346606	0.0745589	0.327236	0.920891	ENSG00000157933	6497	SKI	protein_coding	HGNC Symbol	SKI proto-oncogene [Source:HGNC Symbol;Acc:HGNC:10896]
202	10199_ENSG00000157954	2324.3	-0.0132484	0.06553	0.729768	0.986913	ENSG00000157954	26100	WIPI2	protein_coding	HGNC Symbol	WD repeat domain, phosphoinositide interacting 2 [Source:HGNC Symbol;Acc:HGNC:32225]
203	102_ENSG00000005483	4108.33	0.0699076	0.0922319	0.110994	0.753482	ENSG00000005483	55904	KMT2E	protein_coding	HGNC Symbol	lysine methyltransferase 2E (inactive) [Source:HGNC Symbol;Acc:HGNC:18541]
204	1020_ENSG00000067704	2039.06	-0.0391096	0.0810015	0.21649	0.877622	ENSG00000067704	55699	IARS2	protein_coding	HGNC Symbol	isoleucyl-tRNA synthetase 2, mitochondrial [Source:HGNC Symbol;Acc:HGNC:29685]
205	10201_ENSG00000157978	1111.02	0.0311482	0.0746095	0.352975	0.930088	ENSG00000157978	26119	LDLRAP1	protein_coding	HGNC Symbol	low density lipoprotein receptor adaptor protein 1 [Source:HGNC Symbol;Acc:HGNC:18640]
206	10202_ENSG00000157985	3267.33	0.0465509	0.0800272	0.219401	0.880325	ENSG00000157985	116987	AGAP1	protein_coding	HGNC Symbol	ArfGAP with GTPase domain, ankyrin repeat and PH domain 1 [Source:HGNC Symbol;Acc:HGNC:16922]
207	10203_ENSG00000157992	557.577	0.00287929	0.0708758	0.915387	0.997881	ENSG00000157992	200634	KRTCAP3	protein_coding	HGNC Symbol	keratinocyte associated protein 3 [Source:HGNC Symbol;Acc:HGNC:28943]
208	10204_ENSG00000157999	147.061	-0.00348068	0.0742673	0.862351	0.996275	ENSG00000157999	100310846	ANKRD61	protein_coding	HGNC Symbol	ankyrin repeat domain 61 [Source:HGNC Symbol;Acc:HGNC:22467]
209	10205_ENSG00000158006	298.992	0.00962439	0.0735427	0.690182	0.984264	ENSG00000158006	5051	PAFAH2	protein_coding	HGNC Symbol	platelet activating factor acetylhydrolase 2 [Source:HGNC Symbol;Acc:HGNC:8579]
210	10206_ENSG00000158008	77.1281	-0.00716787	0.075838	0.617291	0.979251	ENSG00000158008	2134	EXTL1	protein_coding	HGNC Symbol	exostosin like glycosyltransferase 1 [Source:HGNC Symbol;Acc:HGNC:3515]
211	10207_ENSG00000158014	7.06393	-0.00356752	0.0768659	0.348814	NA	ENSG00000158014	7780	SLC30A2	protein_coding	HGNC Symbol	solute carrier family 30 member 2 [Source:HGNC Symbol;Acc:HGNC:11013]
212	10208_ENSG00000158019	452.149	0.00217199	0.0718308	0.932453	0.997947	ENSG00000158019	9577	BABAM2	protein_coding	HGNC Symbol	BRISC and BRCA1 A complex member 2 [Source:HGNC Symbol;Acc:HGNC:1106]
213	10209_ENSG00000158022	2.08391	0.00230084	0.0768805	0.0904661	NA	ENSG00000158022	84676	TRIM63	protein_coding	HGNC Symbol	tripartite motif containing 63 [Source:HGNC Symbol;Acc:HGNC:16007]
214	1021_ENSG00000067715	722.761	0.00273992	0.0710498	0.912325	0.997881	ENSG00000067715	6857	SYT1	protein_coding	HGNC Symbol	synaptotagmin 1 [Source:HGNC Symbol;Acc:HGNC:11509]
215	10210_ENSG00000158023	238.967	0.413836	0.35065	0.00488806	0.20698	ENSG00000158023	144406	CFAP251	protein_coding	HGNC Symbol	cilia and flagella associated protein 251 [Source:HGNC Symbol;Acc:HGNC:28506]
216	10211_ENSG00000158042	1047.9	0.0177939	0.0696328	0.59528	0.97571	ENSG00000158042	63875	MRPL17	protein_coding	HGNC Symbol	mitochondrial ribosomal protein L17 [Source:HGNC Symbol;Acc:HGNC:14053]
217	10212_ENSG00000158050	226.836	-0.0188818	0.0771235	0.358423	0.93452	ENSG00000158050	1844	DUSP2	protein_coding	HGNC Symbol	dual specificity phosphatase 2 [Source:HGNC Symbol;Acc:HGNC:3068]
218	10213_ENSG00000158055	455.352	0.0110362	0.0719752	0.694767	0.985277	ENSG00000158055	57822	GRHL3	protein_coding	HGNC Symbol	grainyhead like transcription factor 3 [Source:HGNC Symbol;Acc:HGNC:25839]
219	10214_ENSG00000158062	733.948	0.0416386	0.0836558	0.193946	0.866614	ENSG00000158062	91544	UBXN11	protein_coding	HGNC Symbol	UBX domain protein 11 [Source:HGNC Symbol;Acc:HGNC:30600]
220	10216_ENSG00000158079	477.649	0.0118034	0.0726662	0.661021	0.980599	ENSG00000158079	138639	PTPDC1	protein_coding	HGNC Symbol	protein tyrosine phosphatase domain containing 1 [Source:HGNC Symbol;Acc:HGNC:30184]
221	10217_ENSG00000158089	73.0618	-0.00791758	0.0765783	0.495139	0.956962	ENSG00000158089	79623	GALNT14	protein_coding	HGNC Symbol	polypeptide N-acetylgalactosaminyltransferase 14 [Source:HGNC Symbol;Acc:HGNC:22946]
222	10218_ENSG00000158092	325.131	0.0287456	0.078685	0.279259	0.901692	ENSG00000158092	4690	NCK1	protein_coding	HGNC Symbol	NCK adaptor protein 1 [Source:HGNC Symbol;Acc:HGNC:7664]
223	10219_ENSG00000158104	72.1218	-0.00397897	0.0758704	0.755091	0.987151	ENSG00000158104	3242	HPD	protein_coding	HGNC Symbol	4-hydroxyphenylpyruvate dioxygenase [Source:HGNC Symbol;Acc:HGNC:5147]
224	1022_ENSG00000067798	33.7613	0.0015067	0.0762706	0.886035	NA	ENSG00000067798	89795	NAV3	protein_coding	HGNC Symbol	neuron navigator 3 [Source:HGNC Symbol;Acc:HGNC:15998]
225	10220_ENSG00000158106	9512.4	-0.078862	0.106613	0.0814639	0.683875	ENSG00000158106	114822	RHPN1	protein_coding	HGNC Symbol	rhophilin Rho GTPase binding protein 1 [Source:HGNC Symbol;Acc:HGNC:19973]
226	10221_ENSG00000158109	1211.33	0.0574422	0.0926154	0.123598	0.770117	ENSG00000158109	127262	TPRG1L	protein_coding	HGNC Symbol	tumor protein p63 regulated 1 like [Source:HGNC Symbol;Acc:HGNC:27007]
227	10222_ENSG00000158113	14.73	-0.00316616	0.0766776	0.609962	NA	ENSG00000158113	254050	LRRC43	protein_coding	HGNC Symbol	leucine rich repeat containing 43 [Source:HGNC Symbol;Acc:HGNC:28562]
228	10223_ENSG00000158122	113.807	-0.0257404	0.0810558	0.143855	0.804632	ENSG00000158122	195827	PRXL2C	protein_coding	HGNC Symbol	peroxiredoxin like 2C [Source:HGNC Symbol;Acc:HGNC:16881]
229	10224_ENSG00000158125	1.32278	0.00156533	0.0768493	0.412967	NA	ENSG00000158125	7498	XDH	protein_coding	HGNC Symbol	xanthine dehydrogenase [Source:HGNC Symbol;Acc:HGNC:12805]
230	10225_ENSG00000158156	387.203	-0.00335996	0.0718388	0.896437	0.997337	ENSG00000158156	55113	XKR8	protein_coding	HGNC Symbol	XK related 8 [Source:HGNC Symbol;Acc:HGNC:25508]
231	10226_ENSG00000158158	3334.77	0.0102157	0.0681276	0.77276	0.987288	ENSG00000158158	26504	CNNM4	protein_coding	HGNC Symbol	cyclin and CBS domain divalent metal cation transport mediator 4 [Source:HGNC Symbol;Acc:HGNC:105]
232	10227_ENSG00000158161	1012.93	0.037256	0.0780287	0.274225	0.900497	ENSG00000158161	2140	EYA3	protein_coding	HGNC Symbol	EYA transcriptional coactivator and phosphatase 3 [Source:HGNC Symbol;Acc:HGNC:3521]
233	10228_ENSG00000158163	28.2301	0.000527118	0.0763937	0.956414	NA	ENSG00000158163	199221	DZIP1L	protein_coding	HGNC Symbol	DAZ interacting zinc finger protein 1 like [Source:HGNC Symbol;Acc:HGNC:26551]
234	10229_ENSG00000158164	11.2164	-0.000359986	0.0766195	0.946915	NA	ENSG00000158164	11013	TMSB15A	protein_coding	HGNC Symbol	thymosin beta 15a [Source:HGNC Symbol;Acc:HGNC:30744]
235	1023_ENSG00000067829	2564.92	-0.010685	0.0661981	0.754175	0.987151	ENSG00000067829	3421	IDH3G	protein_coding	HGNC Symbol	isocitrate dehydrogenase (NAD(+)) 3 non-catalytic subunit gamma [Source:HGNC Symbol;Acc:HGNC:5386]
236	10230_ENSG00000158169	547.812	0.00215899	0.0716978	0.938095	0.997947	ENSG00000158169	2176	FANCC	protein_coding	HGNC Symbol	FA complementation group C [Source:HGNC Symbol;Acc:HGNC:3584]
237	10231_ENSG00000158186	100.948	-0.0319918	0.0850992	0.0500187	0.590149	ENSG00000158186	22808	MRAS	protein_coding	HGNC Symbol	muscle RAS oncogene homolog [Source:HGNC Symbol;Acc:HGNC:7227]
238	10232_ENSG00000158195	5484.95	0.183192	0.160727	0.0143424	0.344201	ENSG00000158195	10163	WASF2	protein_coding	HGNC Symbol	WASP family member 2 [Source:HGNC Symbol;Acc:HGNC:12733]
239	10233_ENSG00000158201	297.454	-0.0082907	0.0727066	0.73066	0.986989	ENSG00000158201	171586	ABHD3	protein_coding	HGNC Symbol	abhydrolase domain containing 3, phospholipase [Source:HGNC Symbol;Acc:HGNC:18718]
240	10234_ENSG00000158220	151.824	-0.00371588	0.0741796	0.843135	0.994501	ENSG00000158220	83850	ESYT3	protein_coding	HGNC Symbol	extended synaptotagmin 3 [Source:HGNC Symbol;Acc:HGNC:24295]
241	10235_ENSG00000158234	240.623	0.031633	0.081269	0.2103	0.87388	ENSG00000158234	55179	FAIM	protein_coding	HGNC Symbol	Fas apoptotic inhibitory molecule [Source:HGNC Symbol;Acc:HGNC:18703]
242	10236_ENSG00000158246	667.533	0.0372654	0.081713	0.217387	0.878682	ENSG00000158246	115572	TENT5B	protein_coding	HGNC Symbol	terminal nucleotidyltransferase 5B [Source:HGNC Symbol;Acc:HGNC:28273]
243	10237_ENSG00000158258	351.254	-0.00524944	0.073597	0.849202	0.994562	ENSG00000158258	64084	CLSTN2	protein_coding	HGNC Symbol	calsyntenin 2 [Source:HGNC Symbol;Acc:HGNC:17448]
244	10238_ENSG00000158270	6.94765	-0.00276301	0.0767575	0.564435	NA	ENSG00000158270	81035	COLEC12	protein_coding	HGNC Symbol	collectin subfamily member 12 [Source:HGNC Symbol;Acc:HGNC:16016]
245	10239_ENSG00000158286	934.616	-0.0540249	0.0968517	0.0795656	0.676271	ENSG00000158286	388591	RNF207	protein_coding	HGNC Symbol	ring finger protein 207 [Source:HGNC Symbol;Acc:HGNC:32947]
246	1024_ENSG00000067836	1482.05	-0.0305605	0.0761261	0.335253	0.92357	ENSG00000067836	79641	ROGDI	protein_coding	HGNC Symbol	rogdi atypical leucine zipper [Source:HGNC Symbol;Acc:HGNC:29478]
247	10240_ENSG00000158290	1404.62	0.0220068	0.0738074	0.456747	0.95377	ENSG00000158290	8450	CUL4B	protein_coding	HGNC Symbol	cullin 4B [Source:HGNC Symbol;Acc:HGNC:2555]
248	10241_ENSG00000158292	1087.14	-0.0104515	0.0688927	0.712702	0.985506	ENSG00000158292	387509	GPR153	protein_coding	HGNC Symbol	G protein-coupled receptor 153 [Source:HGNC Symbol;Acc:HGNC:23618]
249	10242_ENSG00000158296	75.1515	-0.0230813	0.0805769	0.113032	0.755896	ENSG00000158296	64849	SLC13A3	protein_coding	HGNC Symbol	solute carrier family 13 member 3 [Source:HGNC Symbol;Acc:HGNC:14430]
250	10243_ENSG00000158301	224.829	0.0105125	0.0745974	0.62169	0.979251	ENSG00000158301	114928	GPRASP2	protein_coding	HGNC Symbol	G protein-coupled receptor associated sorting protein 2 [Source:HGNC Symbol;Acc:HGNC:25169]
251	10244_ENSG00000158301	224.829	0.0105125	0.0745974	0.62169	0.979251	ENSG00000158301	100528062	GPRASP2	protein_coding	HGNC Symbol	G protein-coupled receptor associated sorting protein 2 [Source:HGNC Symbol;Acc:HGNC:25169]
252	10245_ENSG00000158315	24.0061	-0.00237538	0.0765102	0.736461	NA	ENSG00000158315	54933	RHBDL2	protein_coding	HGNC Symbol	rhomboid like 2 [Source:HGNC Symbol;Acc:HGNC:16083]
253	10246_ENSG00000158321	70.4985	-0.0181625	0.0785702	0.211446	0.874578	ENSG00000158321	26053	AUTS2	protein_coding	HGNC Symbol	activator of transcription and developmental regulator AUTS2 [Source:HGNC Symbol;Acc:HGNC:14262]
254	10247_ENSG00000158352	3.32078	0.00389611	0.0769708	0.0284176	NA	ENSG00000158352	57477	SHROOM4	protein_coding	HGNC Symbol	shroom family member 4 [Source:HGNC Symbol;Acc:HGNC:29215]
255	10248_ENSG00000158373	4105.02	0.120891	0.163526	0.029726	0.473731	ENSG00000158373	3017	H2BC5	protein_coding	HGNC Symbol	H2B clustered histone 5 [Source:HGNC Symbol;Acc:HGNC:4747]
256	10249_ENSG00000158402	231.339	0.0254511	0.0784767	0.289782	0.902937	ENSG00000158402	995	CDC25C	protein_coding	HGNC Symbol	cell division cycle 25C [Source:HGNC Symbol;Acc:HGNC:1727]
257	1025_ENSG00000067840	606.281	0.0178038	0.0731646	0.529228	0.964169	ENSG00000067840	57595	PDZD4	protein_coding	HGNC Symbol	PDZ domain containing 4 [Source:HGNC Symbol;Acc:HGNC:21167]
258	10250_ENSG00000158406	3358.63	0.0954218	0.133185	0.047812	0.578447	ENSG00000158406	8365	H4C8	protein_coding	HGNC Symbol	H4 clustered histone 8 [Source:HGNC Symbol;Acc:HGNC:4788]
259	10251_ENSG00000158411	297.751	-0.0293496	0.0804437	0.225429	0.884686	ENSG00000158411	129531	MITD1	protein_coding	HGNC Symbol	microtubule interacting and trafficking domain containing 1 [Source:HGNC Symbol;Acc:HGNC:25207]
260	10252_ENSG00000158417	2090.67	0.00294858	0.0673482	0.931259	0.997947	ENSG00000158417	9669	EIF5B	protein_coding	HGNC Symbol	eukaryotic translation initiation factor 5B [Source:HGNC Symbol;Acc:HGNC:30793]
261	10253_ENSG00000158423	92.5723	0.000405385	0.0751268	0.972485	0.998777	ENSG00000158423	158787	RIBC1	protein_coding	HGNC Symbol	RIB43A domain with coiled-coils 1 [Source:HGNC Symbol;Acc:HGNC:26537]
262	10254_ENSG00000158427	24.2389	0.00304247	0.0763446	0.7477	NA	ENSG00000158427	286527	TMSB15B	protein_coding	HGNC Symbol	thymosin beta 15B [Source:HGNC Symbol;Acc:HGNC:28612]
263	10255_ENSG00000158428	6.08031	0.00446596	0.0769613	0.199437	NA	ENSG00000158428	375307	CATIP	protein_coding	HGNC Symbol	ciliogenesis associated TTC17 interacting protein [Source:HGNC Symbol;Acc:HGNC:25062]
264	10256_ENSG00000158435	1858.14	-0.0234116	0.0680805	0.519774	0.962195	ENSG00000158435	55571	CNOT11	protein_coding	HGNC Symbol	CCR4-NOT transcription complex subunit 11 [Source:HGNC Symbol;Acc:HGNC:25217]
265	10257_ENSG00000158445	64.8366	-0.00438576	0.0759314	0.71722	0.98613	ENSG00000158445	3745	KCNB1	protein_coding	HGNC Symbol	potassium voltage-gated channel subfamily B member 1 [Source:HGNC Symbol;Acc:HGNC:6231]
266	10258_ENSG00000158457	207.679	-0.0216176	0.0781389	0.293406	0.905053	ENSG00000158457	340348	TSPAN33	protein_coding	HGNC Symbol	tetraspanin 33 [Source:HGNC Symbol;Acc:HGNC:28743]
267	10259_ENSG00000158458	11.1539	-0.0119666	0.0780621	0.0279317	NA	ENSG00000158458	9542	NRG2	protein_coding	HGNC Symbol	neuregulin 2 [Source:HGNC Symbol;Acc:HGNC:7998]
268	1026_ENSG00000067842	7.78713	0.000493817	0.0766681	0.924962	NA	ENSG00000067842	492	ATP2B3	protein_coding	HGNC Symbol	ATPase plasma membrane Ca2+ transporting 3 [Source:HGNC Symbol;Acc:HGNC:816]
269	10260_ENSG00000158467	645.683	0.00272907	0.0723885	0.91748	0.997881	ENSG00000158467	23382	AHCYL2	protein_coding	HGNC Symbol	adenosylhomocysteinase like 2 [Source:HGNC Symbol;Acc:HGNC:22204]
270	10261_ENSG00000158470	1453.29	-0.251597	0.20078	0.00724789	0.245031	ENSG00000158470	9334	B4GALT5	protein_coding	HGNC Symbol	beta-1,4-galactosyltransferase 5 [Source:HGNC Symbol;Acc:HGNC:928]
271	10262_ENSG00000158473	2.19888	-0.000985441	0.0768033	0.698871	NA	ENSG00000158473	912	CD1D	protein_coding	HGNC Symbol	CD1d molecule [Source:HGNC Symbol;Acc:HGNC:1637]
272	10263_ENSG00000158477	2.04632	0.00153383	0.0768251	0.465999	NA	ENSG00000158477	909	CD1A	protein_coding	HGNC Symbol	CD1a molecule [Source:HGNC Symbol;Acc:HGNC:1634]
273	10264_ENSG00000158480	2795.85	0.0454976	0.0782612	0.239174	0.890065	ENSG00000158480	9825	SPATA2	protein_coding	HGNC Symbol	spermatogenesis associated 2 [Source:HGNC Symbol;Acc:HGNC:14681]
274	10265_ENSG00000158481	2.15298	0.00237637	0.0768699	0.238525	NA	ENSG00000158481	911	CD1C	protein_coding	HGNC Symbol	CD1c molecule [Source:HGNC Symbol;Acc:HGNC:1636]
275	10266_ENSG00000158482	30.5491	0.00487905	0.0765814	0.569452	NA	ENSG00000158482	NA	SNX29P1	unprocessed_pseudogene	HGNC Symbol	sorting nexin 29 pseudogene 1 [Source:HGNC Symbol;Acc:HGNC:31913]
276	10267_ENSG00000158483	371.784	-0.0248434	0.0771314	0.336839	0.924083	ENSG00000158483	55199	FAM86C1P	transcribed_unprocessed_pseudogene	HGNC Symbol	family with sequence similarity 86 member C1, pseudogene [Source:HGNC Symbol;Acc:HGNC:25561]
277	10268_ENSG00000158485	2.82994	0.000368189	0.0767831	0.908267	NA	ENSG00000158485	910	CD1B	protein_coding	HGNC Symbol	CD1b molecule [Source:HGNC Symbol;Acc:HGNC:1635]
278	10269_ENSG00000158486	103.933	-0.011413	0.0768747	0.393691	0.942362	ENSG00000158486	55567	DNAH3	protein_coding	HGNC Symbol	dynein axonemal heavy chain 3 [Source:HGNC Symbol;Acc:HGNC:2949]
279	1027_ENSG00000067900	2878.76	0.0492391	0.0784525	0.215007	0.876545	ENSG00000067900	6093	ROCK1	protein_coding	HGNC Symbol	Rho associated coiled-coil containing protein kinase 1 [Source:HGNC Symbol;Acc:HGNC:10251]
280	10270_ENSG00000158488	3.37528	0.000900854	0.0767846	0.765183	NA	ENSG00000158488	913	CD1E	protein_coding	HGNC Symbol	CD1e molecule [Source:HGNC Symbol;Acc:HGNC:1638]
281	10273_ENSG00000158517	19.0332	-0.00434592	0.076718	0.519823	NA	ENSG00000158517	653361	NCF1	protein_coding	HGNC Symbol	neutrophil cytosolic factor 1 [Source:HGNC Symbol;Acc:HGNC:7660]
282	10275_ENSG00000158526	992.804	0.0112276	0.0701315	0.704608	0.985506	ENSG00000158526	90121	TSR2	protein_coding	HGNC Symbol	TSR2 ribosome maturation factor [Source:HGNC Symbol;Acc:HGNC:25455]
283	10276_ENSG00000158528	248.465	-0.0165145	0.0757745	0.451143	0.95165	ENSG00000158528	55607	PPP1R9A	protein_coding	HGNC Symbol	protein phosphatase 1 regulatory subunit 9A [Source:HGNC Symbol;Acc:HGNC:14946]
284	10277_ENSG00000158545	4850.68	-0.0103509	0.0643814	0.792448	0.987288	ENSG00000158545	124245	ZC3H18	protein_coding	HGNC Symbol	zinc finger CCCH-type containing 18 [Source:HGNC Symbol;Acc:HGNC:25091]
285	10278_ENSG00000158552	789.421	-0.00569202	0.0690906	0.851298	0.994566	ENSG00000158552	130617	ZFAND2B	protein_coding	HGNC Symbol	zinc finger AN1-type containing 2B [Source:HGNC Symbol;Acc:HGNC:25206]
286	1028_ENSG00000067955	913.36	0.00531447	0.0712431	0.850248	0.994562	ENSG00000067955	865	CBFB	protein_coding	HGNC Symbol	core-binding factor subunit beta [Source:HGNC Symbol;Acc:HGNC:1539]
287	10280_ENSG00000158555	375.055	0.000542809	0.0721941	0.984259	0.999018	ENSG00000158555	81544	GDPD5	protein_coding	HGNC Symbol	glycerophosphodiester phosphodiesterase domain containing 5 [Source:HGNC Symbol;Acc:HGNC:28804]
288	10281_ENSG00000158560	9.68015	-0.00437419	0.0768275	0.426992	NA	ENSG00000158560	1780	DYNC1I1	protein_coding	HGNC Symbol	dynein cytoplasmic 1 intermediate chain 1 [Source:HGNC Symbol;Acc:HGNC:2963]
289	10282_ENSG00000158571	19.7728	-0.00636809	0.0768492	0.405322	NA	ENSG00000158571	5207	PFKFB1	protein_coding	HGNC Symbol	6-phosphofructo-2-kinase/fructose-2,6-biphosphatase 1 [Source:HGNC Symbol;Acc:HGNC:8872]
290	10283_ENSG00000158578	6.97753	0.00414692	0.0769223	0.252084	NA	ENSG00000158578	212	ALAS2	protein_coding	HGNC Symbol	5prime-aminolevulinate synthase 2 [Source:HGNC Symbol;Acc:HGNC:397]
291	10284_ENSG00000158604	1812.12	0.00877911	0.0697171	0.789768	0.987288	ENSG00000158604	222068	TMED4	protein_coding	HGNC Symbol	transmembrane p24 trafficking protein 4 [Source:HGNC Symbol;Acc:HGNC:22301]
292	10285_ENSG00000158615	7311.44	0.00858808	0.0671179	0.825551	0.991647	ENSG00000158615	84919	PPP1R15B	protein_coding	HGNC Symbol	protein phosphatase 1 regulatory subunit 15B [Source:HGNC Symbol;Acc:HGNC:14951]
293	10286_ENSG00000158623	770.324	0.0076199	0.0707773	0.788853	0.987288	ENSG00000158623	26958	COPG2	protein_coding	HGNC Symbol	COPI coat complex subunit gamma 2 [Source:HGNC Symbol;Acc:HGNC:2237]
294	10287_ENSG00000158636	2025.14	0.00355241	0.0672053	0.896898	0.997337	ENSG00000158636	56946	EMSY	protein_coding	HGNC Symbol	EMSY transcriptional repressor, BRCA2 interacting [Source:HGNC Symbol;Acc:HGNC:18071]
295	10289_ENSG00000158669	1016.03	-0.04726	0.0856738	0.169627	0.830154	ENSG00000158669	137964	GPAT4	protein_coding	HGNC Symbol	glycerol-3-phosphate acyltransferase 4 [Source:HGNC Symbol;Acc:HGNC:20880]
296	1029_ENSG00000067992	1721.94	0.0114236	0.0667419	0.753284	0.987151	ENSG00000067992	5165	PDK3	protein_coding	HGNC Symbol	pyruvate dehydrogenase kinase 3 [Source:HGNC Symbol;Acc:HGNC:8811]
297	10290_ENSG00000158683	13.376	0.0118518	0.0779906	0.0474617	NA	ENSG00000158683	168507	PKD1L1	protein_coding	HGNC Symbol	polycystin 1 like 1, transient receptor potential channel interacting [Source:HGNC Symbol;Acc:HGNC:18053]
298	10291_ENSG00000158691	24.2537	0.0102667	0.0773942	0.223642	NA	ENSG00000158691	9753	ZSCAN12	protein_coding	HGNC Symbol	zinc finger and SCAN domain containing 12 [Source:HGNC Symbol;Acc:HGNC:13172]
299	10292_ENSG00000158710	5597.2	0.324034	0.180492	0.00291398	0.15198	ENSG00000158710	8407	TAGLN2	protein_coding	HGNC Symbol	transgelin 2 [Source:HGNC Symbol;Acc:HGNC:11554]
300	10293_ENSG00000158711	3807.66	0.00940134	0.0679321	0.79351	0.987288	ENSG00000158711	2005	ELK4	protein_coding	HGNC Symbol	ETS transcription factor ELK4 [Source:HGNC Symbol;Acc:HGNC:3326]
301	10295_ENSG00000158715	385.839	-0.016202	0.0746299	0.501738	0.956962	ENSG00000158715	85414	SLC45A3	protein_coding	HGNC Symbol	solute carrier family 45 member 3 [Source:HGNC Symbol;Acc:HGNC:8642]
302	10296_ENSG00000158716	432.881	-0.000885154	0.0710272	0.97412	0.998777	ENSG00000158716	54935	DUSP23	protein_coding	HGNC Symbol	dual specificity phosphatase 23 [Source:HGNC Symbol;Acc:HGNC:21480]
303	10297_ENSG00000158717	1038.01	-0.00715366	0.068515	0.819992	0.991116	ENSG00000158717	115992	RNF166	protein_coding	HGNC Symbol	ring finger protein 166 [Source:HGNC Symbol;Acc:HGNC:28856]
304	10299_ENSG00000158747	951.824	-0.0485987	0.0874868	0.152231	0.817345	ENSG00000158747	4681	NBL1	protein_coding	HGNC Symbol	NBL1, DAN family BMP antagonist [Source:HGNC Symbol;Acc:HGNC:7650]
305	103_ENSG00000005486	2807.72	-0.116725	0.14112	0.0361288	0.52102	ENSG00000005486	57414	RHBDD2	protein_coding	HGNC Symbol	rhomboid domain containing 2 [Source:HGNC Symbol;Acc:HGNC:23082]
306	1030_ENSG00000068001	697.841	-0.0173611	0.074418	0.478262	0.956261	ENSG00000068001	8692	HYAL2	protein_coding	HGNC Symbol	hyaluronidase 2 [Source:HGNC Symbol;Acc:HGNC:5321]
307	10300_ENSG00000158747	951.824	-0.0485987	0.0874868	0.152231	0.817345	ENSG00000158747	100532736	NBL1	protein_coding	HGNC Symbol	NBL1, DAN family BMP antagonist [Source:HGNC Symbol;Acc:HGNC:7650]
308	10301_ENSG00000158748	26.5374	-0.00635626	0.0766465	0.496296	NA	ENSG00000158748	3362	HTR6	protein_coding	HGNC Symbol	5-hydroxytryptamine receptor 6 [Source:HGNC Symbol;Acc:HGNC:5301]
309	10302_ENSG00000158764	2.64689	0.00324686	0.0769104	0.145526	NA	ENSG00000158764	142683	ITLN2	protein_coding	HGNC Symbol	intelectin 2 [Source:HGNC Symbol;Acc:HGNC:20599]
310	10303_ENSG00000158769	2529.01	0.00745785	0.067435	0.816354	0.990903	ENSG00000158769	50848	F11R	protein_coding	HGNC Symbol	F11 receptor [Source:HGNC Symbol;Acc:HGNC:14685]
311	10304_ENSG00000158773	1272.12	-0.02196	0.0705386	0.527988	0.964169	ENSG00000158773	7391	USF1	protein_coding	HGNC Symbol	upstream transcription factor 1 [Source:HGNC Symbol;Acc:HGNC:12593]
312	10305_ENSG00000158786	4.86188	0.00111882	0.0767548	0.771621	NA	ENSG00000158786	64600	PLA2G2F	protein_coding	HGNC Symbol	phospholipase A2 group IIF [Source:HGNC Symbol;Acc:HGNC:30040]
313	10306_ENSG00000158792	2388.73	0.0222874	0.0674823	0.378827	0.938765	ENSG00000158792	124044	SPATA2L	protein_coding	HGNC Symbol	spermatogenesis associated 2 like [Source:HGNC Symbol;Acc:HGNC:28393]
314	10307_ENSG00000158793	628.963	0.00376295	0.0701598	0.864892	0.996275	ENSG00000158793	4817	NIT1	protein_coding	HGNC Symbol	nitrilase 1 [Source:HGNC Symbol;Acc:HGNC:7828]
315	10308_ENSG00000158796	529.924	0.0263183	0.076356	0.357779	0.934347	ENSG00000158796	9191	DEDD	protein_coding	HGNC Symbol	death effector domain containing [Source:HGNC Symbol;Acc:HGNC:2755]
316	10309_ENSG00000158805	2324.47	-0.0331955	0.0747105	0.428117	0.946776	ENSG00000158805	92822	ZNF276	protein_coding	HGNC Symbol	zinc finger protein 276 [Source:HGNC Symbol;Acc:HGNC:23330]
317	1031_ENSG00000068024	597.581	-0.0533114	0.0910606	0.124052	0.770117	ENSG00000068024	9759	HDAC4	protein_coding	HGNC Symbol	histone deacetylase 4 [Source:HGNC Symbol;Acc:HGNC:14063]
318	10310_ENSG00000158806	1.68435	-0.000828184	0.0768158	0.735568	NA	ENSG00000158806	10361	NPM2	protein_coding	HGNC Symbol	nucleophosmin/nucleoplasmin 2 [Source:HGNC Symbol;Acc:HGNC:7930]
319	10311_ENSG00000158813	174.58	-0.0622697	0.114197	0.0123141	0.321936	ENSG00000158813	1896	EDA	protein_coding	HGNC Symbol	ectodysplasin A [Source:HGNC Symbol;Acc:HGNC:3157]
320	10312_ENSG00000158815	4.2381	-9.94268e-05	0.0767439	0.978578	NA	ENSG00000158815	8822	FGF17	protein_coding	HGNC Symbol	fibroblast growth factor 17 [Source:HGNC Symbol;Acc:HGNC:3673]
321	10313_ENSG00000158816	1.77633	-0.00019167	0.0768076	0.904796	NA	ENSG00000158816	127731	VWA5B1	protein_coding	HGNC Symbol	von Willebrand factor A domain containing 5B1 [Source:HGNC Symbol;Acc:HGNC:26538]
322	10314_ENSG00000158825	6.1156	-9.08109e-05	0.0767361	0.981202	NA	ENSG00000158825	978	CDA	protein_coding	HGNC Symbol	cytidine deaminase [Source:HGNC Symbol;Acc:HGNC:1712]
323	10315_ENSG00000158828	463.268	0.0100085	0.072776	0.695105	0.985374	ENSG00000158828	65018	PINK1	protein_coding	HGNC Symbol	PTEN induced kinase 1 [Source:HGNC Symbol;Acc:HGNC:14581]
324	10316_ENSG00000158850	927.776	-0.00880064	0.0699739	0.761162	0.987151	ENSG00000158850	8703	B4GALT3	protein_coding	HGNC Symbol	beta-1,4-galactosyltransferase 3 [Source:HGNC Symbol;Acc:HGNC:926]
325	10317_ENSG00000158856	272.414	0.0576525	0.10274	0.053082	0.601217	ENSG00000158856	2039	DMTN	protein_coding	HGNC Symbol	dematin actin binding protein [Source:HGNC Symbol;Acc:HGNC:3382]
326	10318_ENSG00000158859	10.5909	-0.00241425	0.0766518	0.683921	NA	ENSG00000158859	9507	ADAMTS4	protein_coding	HGNC Symbol	ADAM metallopeptidase with thrombospondin type 1 motif 4 [Source:HGNC Symbol;Acc:HGNC:220]
327	10319_ENSG00000158863	2013.76	-0.0147075	0.068663	0.658259	0.980599	ENSG00000158863	64760	FAM160B2	protein_coding	HGNC Symbol	family with sequence similarity 160 member B2 [Source:HGNC Symbol;Acc:HGNC:16492]
328	1032_ENSG00000068028	437.213	-0.0112672	0.0728312	0.655892	0.980599	ENSG00000068028	11186	RASSF1	protein_coding	HGNC Symbol	Ras association domain family member 1 [Source:HGNC Symbol;Acc:HGNC:9882]
329	10320_ENSG00000158864	1611.23	0.0229696	0.0710209	0.512825	0.960076	ENSG00000158864	4720	NDUFS2	protein_coding	HGNC Symbol	NADH:ubiquinone oxidoreductase core subunit S2 [Source:HGNC Symbol;Acc:HGNC:7708]
330	10321_ENSG00000158865	15.2204	0.00433965	0.0767851	0.471723	NA	ENSG00000158865	115584	SLC5A11	protein_coding	HGNC Symbol	solute carrier family 5 member 11 [Source:HGNC Symbol;Acc:HGNC:23091]
331	10322_ENSG00000158869	4.60219	-0.00089068	0.0767379	0.821183	NA	ENSG00000158869	2207	FCER1G	protein_coding	HGNC Symbol	Fc fragment of IgE receptor Ig [Source:HGNC Symbol;Acc:HGNC:3611]
332	10324_ENSG00000158882	215.631	0.0233966	0.0778198	0.322358	0.918649	ENSG00000158882	84134	TOMM40L	protein_coding	HGNC Symbol	translocase of outer mitochondrial membrane 40 like [Source:HGNC Symbol;Acc:HGNC:25756]
333	10325_ENSG00000158887	2.59076	0.00273453	0.0768845	0.199292	NA	ENSG00000158887	4359	MPZ	protein_coding	HGNC Symbol	myelin protein zero [Source:HGNC Symbol;Acc:HGNC:7225]
334	10327_ENSG00000158941	2321.02	-0.0024024	0.066528	0.942062	0.997947	ENSG00000158941	57805	CCAR2	protein_coding	HGNC Symbol	cell cycle and apoptosis regulator 2 [Source:HGNC Symbol;Acc:HGNC:23360]
335	10329_ENSG00000158966	242.652	-0.0570538	0.10268	0.0481378	0.579908	ENSG00000158966	57685	CACHD1	protein_coding	HGNC Symbol	cache domain containing 1 [Source:HGNC Symbol;Acc:HGNC:29314]
336	1033_ENSG00000068078	2959.84	-0.0492646	0.0905367	0.125532	0.772586	ENSG00000068078	2261	FGFR3	protein_coding	HGNC Symbol	fibroblast growth factor receptor 3 [Source:HGNC Symbol;Acc:HGNC:3690]
337	10330_ENSG00000158985	787.797	-0.038129	0.0825949	0.197865	0.86718	ENSG00000158985	56990	CDC42SE2	protein_coding	HGNC Symbol	CDC42 small effector 2 [Source:HGNC Symbol;Acc:HGNC:18547]
338	10331_ENSG00000158987	229.408	0.0292165	0.08054	0.218863	0.880224	ENSG00000158987	51735	RAPGEF6	protein_coding	HGNC Symbol	Rap guanine nucleotide exchange factor 6 [Source:HGNC Symbol;Acc:HGNC:20655]
339	10332_ENSG00000159023	1204.18	-0.00125227	0.0696297	0.959328	0.99847	ENSG00000159023	2035	EPB41	protein_coding	HGNC Symbol	erythrocyte membrane protein band 4.1 [Source:HGNC Symbol;Acc:HGNC:3377]
340	10333_ENSG00000159055	285.951	0.0507877	0.0955763	0.0723917	0.66187	ENSG00000159055	54069	MIS18A	protein_coding	HGNC Symbol	MIS18 kinetochore protein A [Source:HGNC Symbol;Acc:HGNC:1286]
341	10334_ENSG00000159063	1205.42	-0.0111961	0.0724252	0.661017	0.980599	ENSG00000159063	79053	ALG8	protein_coding	HGNC Symbol	ALG8 alpha-1,3-glucosyltransferase [Source:HGNC Symbol;Acc:HGNC:23161]
342	10335_ENSG00000159069	6605.84	-0.0131233	0.0633903	0.765123	0.987241	ENSG00000159069	54461	FBXW5	protein_coding	HGNC Symbol	F-box and WD repeat domain containing 5 [Source:HGNC Symbol;Acc:HGNC:13613]
343	10336_ENSG00000159079	121.891	0.00224308	0.0746307	0.906372	0.997337	ENSG00000159079	56683	CFAP298	protein_coding	HGNC Symbol	cilia and flagella associated protein 298 [Source:HGNC Symbol;Acc:HGNC:1301]
344	10337_ENSG00000159082	620.37	-0.0025605	0.0712537	0.925763	0.997947	ENSG00000159082	8867	SYNJ1	protein_coding	HGNC Symbol	synaptojanin 1 [Source:HGNC Symbol;Acc:HGNC:11503]
345	10338_ENSG00000159086	802.985	0.00474534	0.0702252	0.888049	0.997337	ENSG00000159086	94104	PAXBP1	protein_coding	HGNC Symbol	PAX3 and PAX7 binding protein 1 [Source:HGNC Symbol;Acc:HGNC:13579]
346	10339_ENSG00000159110	32.109	-0.0178699	0.0792445	0.0817351	NA	ENSG00000159110	3455	IFNAR2	protein_coding	HGNC Symbol	interferon alpha and beta receptor subunit 2 [Source:HGNC Symbol;Acc:HGNC:5433]
347	1034_ENSG00000068079	544.021	0.0330925	0.0826338	0.174578	0.837643	ENSG00000068079	3430	IFI35	protein_coding	HGNC Symbol	interferon induced protein 35 [Source:HGNC Symbol;Acc:HGNC:5399]
348	10340_ENSG00000159111	2270.88	0.0194603	0.0697125	0.559418	0.971117	ENSG00000159111	124995	MRPL10	protein_coding	HGNC Symbol	mitochondrial ribosomal protein L10 [Source:HGNC Symbol;Acc:HGNC:14055]
349	10341_ENSG00000159128	389.023	0.0194924	0.0750351	0.452579	0.951743	ENSG00000159128	3460	IFNGR2	protein_coding	HGNC Symbol	interferon gamma receptor 2 [Source:HGNC Symbol;Acc:HGNC:5440]
350	10342_ENSG00000159131	1780.75	0.0647544	0.0964938	0.113017	0.755896	ENSG00000159131	2618	GART	protein_coding	HGNC Symbol	phosphoribosylglycinamide formyltransferase, phosphoribosylglycinamide synthetase, phosphoribosylaminoimidazole synthetase [Source:HGNC Symbol;Acc:HGNC:4163]
351	10343_ENSG00000159140	10894.6	-0.018951	0.0640023	0.599795	0.975793	ENSG00000159140	6651	SON	protein_coding	HGNC Symbol	SON DNA and RNA binding protein [Source:HGNC Symbol;Acc:HGNC:11183]
352	10344_ENSG00000159147	304.355	-0.0136358	0.074244	0.56711	0.972021	ENSG00000159147	29980	DONSON	protein_coding	HGNC Symbol	DNA replication fork stabilization factor DONSON [Source:HGNC Symbol;Acc:HGNC:2993]
353	10345_ENSG00000159164	77.0957	0.00777148	0.0760938	0.578087	0.972852	ENSG00000159164	9900	SV2A	protein_coding	HGNC Symbol	synaptic vesicle glycoprotein 2A [Source:HGNC Symbol;Acc:HGNC:20566]
354	10346_ENSG00000159166	1997.92	0.264188	0.208493	0.00696297	0.240687	ENSG00000159166	3898	LAD1	protein_coding	HGNC Symbol	ladinin 1 [Source:HGNC Symbol;Acc:HGNC:6472]
355	10347_ENSG00000159167	3551.6	0.00218433	0.0757242	0.871628	0.996519	ENSG00000159167	6781	STC1	protein_coding	HGNC Symbol	stanniocalcin 1 [Source:HGNC Symbol;Acc:HGNC:11373]
356	10348_ENSG00000159173	52.2743	0.00720091	0.0762549	0.566346	NA	ENSG00000159173	7135	TNNI1	protein_coding	HGNC Symbol	troponin I1, slow skeletal type [Source:HGNC Symbol;Acc:HGNC:11945]
357	10349_ENSG00000159176	5621.47	0.0557376	0.087606	0.188345	0.855694	ENSG00000159176	1465	CSRP1	protein_coding	HGNC Symbol	cysteine and glycine rich protein 1 [Source:HGNC Symbol;Acc:HGNC:2469]
358	1035_ENSG00000068097	11938.3	0.000778079	0.0618899	0.984276	0.999018	ENSG00000068097	63897	HEATR6	protein_coding	HGNC Symbol	HEAT repeat containing 6 [Source:HGNC Symbol;Acc:HGNC:24076]
359	10351_ENSG00000159184	8.85619	-0.00262287	0.0767407	0.596622	NA	ENSG00000159184	10481	HOXB13	protein_coding	HGNC Symbol	homeobox B13 [Source:HGNC Symbol;Acc:HGNC:5112]
360	10355_ENSG00000159199	1726.24	0.0131617	0.0712282	0.642962	0.980599	ENSG00000159199	516	ATP5MC1	protein_coding	HGNC Symbol	ATP synthase membrane subunit c locus 1 [Source:HGNC Symbol;Acc:HGNC:841]
361	10356_ENSG00000159200	145.942	-0.00586963	0.0748909	0.74578	0.987151	ENSG00000159200	1827	RCAN1	protein_coding	HGNC Symbol	regulator of calcineurin 1 [Source:HGNC Symbol;Acc:HGNC:3040]
362	10357_ENSG00000159202	8789.33	0.0640515	0.0834656	0.173088	0.834351	ENSG00000159202	65264	UBE2Z	protein_coding	HGNC Symbol	ubiquitin conjugating enzyme E2 Z [Source:HGNC Symbol;Acc:HGNC:25847]
363	10358_ENSG00000159208	551.355	0.0376896	0.0840515	0.172643	0.833067	ENSG00000159208	148523	CIART	protein_coding	HGNC Symbol	circadian associated repressor of transcription [Source:HGNC Symbol;Acc:HGNC:25200]
364	10359_ENSG00000159210	1617.35	-0.0104698	0.0664518	0.758488	0.987151	ENSG00000159210	11267	SNF8	protein_coding	HGNC Symbol	SNF8 subunit of ESCRT-II [Source:HGNC Symbol;Acc:HGNC:17028]
365	1036_ENSG00000068120	1559.48	-0.00688086	0.0663244	0.735418	0.987151	ENSG00000068120	80347	COASY	protein_coding	HGNC Symbol	Coenzyme A synthase [Source:HGNC Symbol;Acc:HGNC:29932]
366	10360_ENSG00000159212	12.287	0.00114023	0.0766045	0.851838	NA	ENSG00000159212	54102	CLIC6	protein_coding	HGNC Symbol	chloride intracellular channel 6 [Source:HGNC Symbol;Acc:HGNC:2065]
367	10361_ENSG00000159214	378.517	-0.0350826	0.0820356	0.203027	0.867721	ENSG00000159214	149473	CCDC24	protein_coding	HGNC Symbol	coiled-coil domain containing 24 [Source:HGNC Symbol;Acc:HGNC:28688]
368	10362_ENSG00000159216	4624.88	0.220837	0.147344	0.00675578	0.236813	ENSG00000159216	861	RUNX1	protein_coding	HGNC Symbol	RUNX family transcription factor 1 [Source:HGNC Symbol;Acc:HGNC:10471]
369	10363_ENSG00000159216	4624.88	0.220837	0.147344	0.00675578	0.236813	ENSG00000159216	100506403	RUNX1	protein_coding	HGNC Symbol	RUNX family transcription factor 1 [Source:HGNC Symbol;Acc:HGNC:10471]
370	10364_ENSG00000159217	84.5009	0.0160225	0.0780464	0.233761	0.887733	ENSG00000159217	10642	IGF2BP1	protein_coding	HGNC Symbol	insulin like growth factor 2 mRNA binding protein 1 [Source:HGNC Symbol;Acc:HGNC:28866]
371	10365_ENSG00000159224	2.25875	0.00199495	0.0768567	0.325382	NA	ENSG00000159224	2695	GIP	protein_coding	HGNC Symbol	gastric inhibitory polypeptide [Source:HGNC Symbol;Acc:HGNC:4270]
372	10366_ENSG00000159228	428.151	0.0152298	0.0724369	0.584903	0.973699	ENSG00000159228	873	CBR1	protein_coding	HGNC Symbol	carbonyl reductase 1 [Source:HGNC Symbol;Acc:HGNC:1548]
373	10367_ENSG00000159231	62.7118	-0.000452165	0.075583	0.970792	0.998777	ENSG00000159231	874	CBR3	protein_coding	HGNC Symbol	carbonyl reductase 3 [Source:HGNC Symbol;Acc:HGNC:1549]
374	10368_ENSG00000159239	3.6384	-0.000531423	0.0767584	0.903185	NA	ENSG00000159239	NA	AC005041.1	protein_coding	Clone-based (Ensembl) gene	novel protein
375	10369_ENSG00000159247	192.11	0.0016577	0.073594	0.936384	0.997947	ENSG00000159247	NA	TUBBP5	transcribed_unprocessed_pseudogene	HGNC Symbol	tubulin beta pseudogene 5 [Source:HGNC Symbol;Acc:HGNC:23674]
376	1037_ENSG00000068137	3155.62	0.00485151	0.0655779	0.889016	0.997337	ENSG00000068137	79990	PLEKHH3	protein_coding	HGNC Symbol	pleckstrin homology, MyTH4 and FERM domain containing H3 [Source:HGNC Symbol;Acc:HGNC:26105]
377	10372_ENSG00000159256	652.094	-0.00305969	0.0720482	0.906021	0.997337	ENSG00000159256	23515	MORC3	protein_coding	HGNC Symbol	MORC family CW-type zinc finger 3 [Source:HGNC Symbol;Acc:HGNC:23572]
378	10373_ENSG00000159259	441.22	0.0555764	0.0968469	0.0894071	0.702814	ENSG00000159259	8208	CHAF1B	protein_coding	HGNC Symbol	chromatin assembly factor 1 subunit B [Source:HGNC Symbol;Acc:HGNC:1911]
379	10374_ENSG00000159261	14.6996	0.00663603	0.0770373	0.263158	NA	ENSG00000159261	23562	CLDN14	protein_coding	HGNC Symbol	claudin 14 [Source:HGNC Symbol;Acc:HGNC:2035]
380	10375_ENSG00000159263	308.808	0.020158	0.0760783	0.408055	0.943262	ENSG00000159263	6493	SIM2	protein_coding	HGNC Symbol	SIM bHLH transcription factor 2 [Source:HGNC Symbol;Acc:HGNC:10883]
381	10376_ENSG00000159267	656.968	0.0123308	0.0717716	0.656513	0.980599	ENSG00000159267	3141	HLCS	protein_coding	HGNC Symbol	holocarboxylase synthetase [Source:HGNC Symbol;Acc:HGNC:4976]
382	10377_ENSG00000159289	6.4622	0.00305851	0.0768031	0.475177	NA	ENSG00000159289	342096	GOLGA6A	protein_coding	HGNC Symbol	golgin A6 family member A [Source:HGNC Symbol;Acc:HGNC:13567]
383	10378_ENSG00000159307	18.5472	-0.00770653	0.0770282	0.31251	NA	ENSG00000159307	80274	SCUBE1	protein_coding	HGNC Symbol	signal peptide, CUB domain and EGF like domain containing 1 [Source:HGNC Symbol;Acc:HGNC:13441]
384	10379_ENSG00000159314	1716.58	-0.0206207	0.0692378	0.547257	0.969116	ENSG00000159314	201176	ARHGAP27	protein_coding	HGNC Symbol	Rho GTPase activating protein 27 [Source:HGNC Symbol;Acc:HGNC:31813]
385	1038_ENSG00000068305	1079.61	-0.0170449	0.0700317	0.598316	0.97571	ENSG00000068305	4205	MEF2A	protein_coding	HGNC Symbol	myocyte enhancer factor 2A [Source:HGNC Symbol;Acc:HGNC:6993]
386	10380_ENSG00000159322	1632.12	-0.0113759	0.0679638	0.716002	0.98595	ENSG00000159322	83440	ADPGK	protein_coding	HGNC Symbol	ADP dependent glucokinase [Source:HGNC Symbol;Acc:HGNC:25250]
387	10381_ENSG00000159335	2863.12	0.00626166	0.0749846	0.7104	0.985506	ENSG00000159335	5763	PTMS	protein_coding	HGNC Symbol	parathymosin [Source:HGNC Symbol;Acc:HGNC:9629]
388	10382_ENSG00000159337	5.01734	-0.00180377	0.0767663	0.633554	NA	ENSG00000159337	283748	PLA2G4D	protein_coding	HGNC Symbol	phospholipase A2 group IVD [Source:HGNC Symbol;Acc:HGNC:30038]
389	10383_ENSG00000159339	30.3436	0.0177439	0.0794205	0.0427341	NA	ENSG00000159339	23569	PADI4	protein_coding	HGNC Symbol	peptidyl arginine deiminase 4 [Source:HGNC Symbol;Acc:HGNC:18368]
390	10384_ENSG00000159346	4229.46	-0.0347514	0.073739	0.328055	0.920891	ENSG00000159346	51094	ADIPOR1	protein_coding	HGNC Symbol	adiponectin receptor 1 [Source:HGNC Symbol;Acc:HGNC:24040]
391	10385_ENSG00000159348	1322.17	-0.0217978	0.0735036	0.460973	0.95464	ENSG00000159348	51706	CYB5R1	protein_coding	HGNC Symbol	cytochrome b5 reductase 1 [Source:HGNC Symbol;Acc:HGNC:13397]
392	10386_ENSG00000159352	6807.5	0.0433917	0.0763762	0.289817	0.902937	ENSG00000159352	5710	PSMD4	protein_coding	HGNC Symbol	proteasome 26S subunit, non-ATPase 4 [Source:HGNC Symbol;Acc:HGNC:9561]
393	10387_ENSG00000159363	4610.5	-0.00797782	0.0750687	0.638069	0.980599	ENSG00000159363	23400	ATP13A2	protein_coding	HGNC Symbol	ATPase cation transporting 13A2 [Source:HGNC Symbol;Acc:HGNC:30213]
394	10388_ENSG00000159374	4.20458	-0.00256917	0.0768298	0.447785	NA	ENSG00000159374	130951	M1AP	protein_coding	HGNC Symbol	meiosis 1 associated protein [Source:HGNC Symbol;Acc:HGNC:25183]
395	10389_ENSG00000159377	10457.9	0.0062025	0.0648463	0.729566	0.986913	ENSG00000159377	5692	PSMB4	protein_coding	HGNC Symbol	proteasome 20S subunit beta 4 [Source:HGNC Symbol;Acc:HGNC:9541]
396	1039_ENSG00000068308	1865.2	0.00693878	0.066411	0.839849	0.994353	ENSG00000068308	55593	OTUD5	protein_coding	HGNC Symbol	OTU deubiquitinase 5 [Source:HGNC Symbol;Acc:HGNC:25402]
397	10390_ENSG00000159387	17.3595	0.0049448	0.0767125	0.507851	NA	ENSG00000159387	79190	IRX6	protein_coding	HGNC Symbol	iroquois homeobox 6 [Source:HGNC Symbol;Acc:HGNC:14675]
398	10391_ENSG00000159388	3390.64	-0.145631	0.170622	0.0223945	0.420328	ENSG00000159388	7832	BTG2	protein_coding	HGNC Symbol	BTG anti-proliferation factor 2 [Source:HGNC Symbol;Acc:HGNC:1131]
399	10393_ENSG00000159399	3190.75	-0.0120208	0.0653609	0.738648	0.987151	ENSG00000159399	3099	HK2	protein_coding	HGNC Symbol	hexokinase 2 [Source:HGNC Symbol;Acc:HGNC:4923]
400	10394_ENSG00000159403	75.4219	-0.00909485	0.0766994	0.500802	0.956962	ENSG00000159403	715	C1R	protein_coding	HGNC Symbol	complement C1r [Source:HGNC Symbol;Acc:HGNC:1246]
401	10395_ENSG00000159409	83.8822	-0.0110901	0.0766231	0.43573	0.947408	ENSG00000159409	11189	CELF3	protein_coding	HGNC Symbol	CUGBP Elav-like family member 3 [Source:HGNC Symbol;Acc:HGNC:11967]
402	10396_ENSG00000159423	1564.91	-0.119452	0.149724	0.0348468	0.512289	ENSG00000159423	8659	ALDH4A1	protein_coding	HGNC Symbol	aldehyde dehydrogenase 4 family member A1 [Source:HGNC Symbol;Acc:HGNC:406]
403	10397_ENSG00000159433	75.4221	0.00647892	0.0758817	0.647855	0.980599	ENSG00000159433	57519	STARD9	protein_coding	HGNC Symbol	StAR related lipid transfer domain containing 9 [Source:HGNC Symbol;Acc:HGNC:19162]
404	10398_ENSG00000159445	280.924	0.0688168	0.118678	0.0266815	0.451628	ENSG00000159445	117145	THEM4	protein_coding	HGNC Symbol	thioesterase superfamily member 4 [Source:HGNC Symbol;Acc:HGNC:17947]
405	10399_ENSG00000159450	691.958	-0.010479	0.073051	0.673784	0.982029	ENSG00000159450	7062	TCHH	protein_coding	HGNC Symbol	trichohyalin [Source:HGNC Symbol;Acc:HGNC:11791]
406	104_ENSG00000005513	34.1046	0.00115494	0.0762032	0.910863	NA	ENSG00000005513	30812	SOX8	protein_coding	HGNC Symbol	SRY-box transcription factor 8 [Source:HGNC Symbol;Acc:HGNC:11203]
407	1040_ENSG00000068323	2902.8	0.0699243	0.0909053	0.110648	0.752603	ENSG00000068323	7030	TFE3	protein_coding	HGNC Symbol	transcription factor binding to IGHM enhancer 3 [Source:HGNC Symbol;Acc:HGNC:11752]
408	10401_ENSG00000159459	934.765	-0.013505	0.0719385	0.622039	0.979251	ENSG00000159459	197131	UBR1	protein_coding	HGNC Symbol	ubiquitin protein ligase E3 component n-recognin 1 [Source:HGNC Symbol;Acc:HGNC:16808]
409	10402_ENSG00000159461	4727.09	-0.0781342	0.106541	0.0845273	0.691436	ENSG00000159461	267	AMFR	protein_coding	HGNC Symbol	autocrine motility factor receptor [Source:HGNC Symbol;Acc:HGNC:463]
410	10403_ENSG00000159479	596.517	0.0166764	0.0734106	0.539729	0.966947	ENSG00000159479	112950	MED8	protein_coding	HGNC Symbol	mediator complex subunit 8 [Source:HGNC Symbol;Acc:HGNC:19971]
411	10405_ENSG00000159496	64.7769	-0.0155018	0.0779446	0.234479	0.887813	ENSG00000159496	266747	RGL4	protein_coding	HGNC Symbol	ral guanine nucleotide dissociation stimulator like 4 [Source:HGNC Symbol;Acc:HGNC:31911]
412	10407_ENSG00000159527	1.46759	0.00171621	0.0768523	0.315282	NA	ENSG00000159527	114771	PGLYRP3	protein_coding	HGNC Symbol	peptidoglycan recognition protein 3 [Source:HGNC Symbol;Acc:HGNC:30014]
413	10408_ENSG00000159556	44.9978	0.000346994	0.0759534	0.979037	NA	ENSG00000159556	64843	ISL2	protein_coding	HGNC Symbol	ISL LIM homeobox 2 [Source:HGNC Symbol;Acc:HGNC:18524]
414	10409_ENSG00000159579	1216.42	0.0128951	0.0692625	0.690611	0.984264	ENSG00000159579	89970	RSPRY1	protein_coding	HGNC Symbol	ring finger and SPRY domain containing 1 [Source:HGNC Symbol;Acc:HGNC:29420]
415	1041_ENSG00000068354	549.268	-0.00817916	0.0702011	0.772816	0.987288	ENSG00000068354	4943	TBC1D25	protein_coding	HGNC Symbol	TBC1 domain family member 25 [Source:HGNC Symbol;Acc:HGNC:8092]
416	10410_ENSG00000159588	346.175	0.0225541	0.0788082	0.257976	0.897079	ENSG00000159588	149483	CCDC17	protein_coding	HGNC Symbol	coiled-coil domain containing 17 [Source:HGNC Symbol;Acc:HGNC:26574]
417	10411_ENSG00000159592	2752.64	0.102967	0.112086	0.05078	0.59199	ENSG00000159592	60313	GPBP1L1	protein_coding	HGNC Symbol	GC-rich promoter binding protein 1 like 1 [Source:HGNC Symbol;Acc:HGNC:28843]
418	10412_ENSG00000159593	555.122	-0.00368883	0.0713846	0.89671	0.997337	ENSG00000159593	8883	NAE1	protein_coding	HGNC Symbol	NEDD8 activating enzyme E1 subunit 1 [Source:HGNC Symbol;Acc:HGNC:621]
419	10413_ENSG00000159596	325.82	-0.0156723	0.0741561	0.53103	0.964169	ENSG00000159596	51249	TMEM69	protein_coding	HGNC Symbol	transmembrane protein 69 [Source:HGNC Symbol;Acc:HGNC:28035]
420	10414_ENSG00000159618	85.8091	-0.0127457	0.077041	0.364539	0.937727	ENSG00000159618	221188	ADGRG5	protein_coding	HGNC Symbol	adhesion G protein-coupled receptor G5 [Source:HGNC Symbol;Acc:HGNC:19010]
421	10415_ENSG00000159625	3.06888	-0.000215669	0.0767942	0.923719	NA	ENSG00000159625	84229	DRC7	protein_coding	HGNC Symbol	dynein regulatory complex subunit 7 [Source:HGNC Symbol;Acc:HGNC:25289]
422	10416_ENSG00000159640	231.049	-0.0338582	0.0841091	0.132801	0.790712	ENSG00000159640	1636	ACE	protein_coding	HGNC Symbol	angiotensin I converting enzyme [Source:HGNC Symbol;Acc:HGNC:2707]
423	10418_ENSG00000159650	3.17275	-0.000235234	0.0767871	0.918848	NA	ENSG00000159650	131669	UROC1	protein_coding	HGNC Symbol	urocanate hydratase 1 [Source:HGNC Symbol;Acc:HGNC:26444]
424	10419_ENSG00000159658	2418.55	-0.0866264	0.113078	0.0709416	0.654846	ENSG00000159658	9813	EFCAB14	protein_coding	HGNC Symbol	EF-hand calcium binding domain 14 [Source:HGNC Symbol;Acc:HGNC:29051]
425	1042_ENSG00000068366	23.5771	-0.0131425	0.0780301	0.131575	NA	ENSG00000068366	2182	ACSL4	protein_coding	HGNC Symbol	acyl-CoA synthetase long chain family member 4 [Source:HGNC Symbol;Acc:HGNC:3571]
426	10420_ENSG00000159674	64.3425	0.0196291	0.079029	0.190433	0.860588	ENSG00000159674	10417	SPON2	protein_coding	HGNC Symbol	spondin 2 [Source:HGNC Symbol;Acc:HGNC:11253]
427	10421_ENSG00000159685	319.12	0.003483	0.0718002	0.889244	0.997337	ENSG00000159685	84303	CHCHD6	protein_coding	HGNC Symbol	coiled-coil-helix-coiled-coil-helix domain containing 6 [Source:HGNC Symbol;Acc:HGNC:28184]
428	10422_ENSG00000159692	4356.99	-0.00704032	0.0660627	0.832519	0.993978	ENSG00000159692	1487	CTBP1	protein_coding	HGNC Symbol	C-terminal binding protein 1 [Source:HGNC Symbol;Acc:HGNC:2494]
429	10423_ENSG00000159708	24.8929	-0.00157684	0.0763086	0.859983	NA	ENSG00000159708	55282	LRRC36	protein_coding	HGNC Symbol	leucine rich repeat containing 36 [Source:HGNC Symbol;Acc:HGNC:25615]
430	10424_ENSG00000159712	7.57166	-0.00227543	0.076736	0.632048	NA	ENSG00000159712	NA	ANKRD18CP	unprocessed_pseudogene	HGNC Symbol	ankyrin repeat domain 18C, pseudogene [Source:HGNC Symbol;Acc:HGNC:43601]
431	10425_ENSG00000159713	69.1369	0.00622638	0.0760908	0.620045	0.979251	ENSG00000159713	51673	TPPP3	protein_coding	HGNC Symbol	tubulin polymerization promoting protein family member 3 [Source:HGNC Symbol;Acc:HGNC:24162]
432	10426_ENSG00000159714	94.524	0.0238565	0.0809313	0.102943	0.729547	ENSG00000159714	29800	ZDHHC1	protein_coding	HGNC Symbol	zinc finger DHHC-type containing 1 [Source:HGNC Symbol;Acc:HGNC:17916]
433	10427_ENSG00000159720	4117.93	0.00723487	0.0671109	0.852881	0.995061	ENSG00000159720	9114	ATP6V0D1	protein_coding	HGNC Symbol	ATPase H+ transporting V0 subunit d1 [Source:HGNC Symbol;Acc:HGNC:13724]
434	10428_ENSG00000159723	35.3571	-0.0029346	0.0761156	0.786187	NA	ENSG00000159723	181	AGRP	protein_coding	HGNC Symbol	agouti related neuropeptide [Source:HGNC Symbol;Acc:HGNC:330]
435	10429_ENSG00000159733	534.114	-0.0325343	0.0802018	0.264844	0.897873	ENSG00000159733	57732	ZFYVE28	protein_coding	HGNC Symbol	zinc finger FYVE-type containing 28 [Source:HGNC Symbol;Acc:HGNC:29334]
436	1043_ENSG00000068383	1021.5	-0.015458	0.0697311	0.632125	0.980184	ENSG00000068383	3632	INPP5A	protein_coding	HGNC Symbol	inositol polyphosphate-5-phosphatase A [Source:HGNC Symbol;Acc:HGNC:6076]
437	10430_ENSG00000159753	204.606	0.0246653	0.0787663	0.274763	0.900497	ENSG00000159753	146206	CARMIL2	protein_coding	HGNC Symbol	capping protein regulator and myosin 1 linker 2 [Source:HGNC Symbol;Acc:HGNC:27089]
438	10431_ENSG00000159761	33.6498	0.0101509	0.0772425	0.278258	NA	ENSG00000159761	388284	C16orf86	protein_coding	HGNC Symbol	chromosome 16 open reading frame 86 [Source:HGNC Symbol;Acc:HGNC:33755]
439	10433_ENSG00000159784	12.0998	0.000971598	0.0765878	0.881271	NA	ENSG00000159784	9715	FAM131B	protein_coding	HGNC Symbol	family with sequence similarity 131 member B [Source:HGNC Symbol;Acc:HGNC:22202]
440	10434_ENSG00000159788	1439.16	0.0171737	0.0718713	0.548698	0.969329	ENSG00000159788	6002	RGS12	protein_coding	HGNC Symbol	regulator of G protein signaling 12 [Source:HGNC Symbol;Acc:HGNC:9994]
441	10435_ENSG00000159792	1765.27	-0.0414753	0.0778434	0.266706	0.89798	ENSG00000159792	5681	PSKH1	protein_coding	HGNC Symbol	protein serine kinase H1 [Source:HGNC Symbol;Acc:HGNC:9529]
442	10436_ENSG00000159840	3781.47	0.091973	0.124821	0.0514963	0.596039	ENSG00000159840	7791	ZYX	protein_coding	HGNC Symbol	zyxin [Source:HGNC Symbol;Acc:HGNC:13200]
443	10437_ENSG00000159842	5122.87	-0.0153596	0.0658857	0.667352	0.980922	ENSG00000159842	29	ABR	protein_coding	HGNC Symbol	ABR activator of RhoGEF and GTPase [Source:HGNC Symbol;Acc:HGNC:81]
444	10438_ENSG00000159860	9.82174	0.00346579	0.0767077	0.576742	NA	ENSG00000159860	NA	TCAF2P1	transcribed_unprocessed_pseudogene	HGNC Symbol	TRPM8 channel associated factor 2 pseudogene 1 [Source:HGNC Symbol;Acc:HGNC:33603]
445	1044_ENSG00000068394	751.392	0.0089213	0.0704392	0.760537	0.987151	ENSG00000068394	27238	GPKOW	protein_coding	HGNC Symbol	G-patch domain and KOW motifs [Source:HGNC Symbol;Acc:HGNC:30677]
446	10440_ENSG00000159873	1753.5	-0.0733253	0.0990073	0.0971679	0.714249	ENSG00000159873	150275	CCDC117	protein_coding	HGNC Symbol	coiled-coil domain containing 117 [Source:HGNC Symbol;Acc:HGNC:26599]
447	10441_ENSG00000159882	132.385	0.00761148	0.0747914	0.695277	0.985374	ENSG00000159882	7773	ZNF230	protein_coding	HGNC Symbol	zinc finger protein 230 [Source:HGNC Symbol;Acc:HGNC:13024]
448	10442_ENSG00000159884	111.614	-0.031988	0.0843148	0.0873647	0.696983	ENSG00000159884	203260	CCDC107	protein_coding	HGNC Symbol	coiled-coil domain containing 107 [Source:HGNC Symbol;Acc:HGNC:28465]
449	10443_ENSG00000159885	86.0907	0.00620231	0.0756019	0.686486	0.984264	ENSG00000159885	7673	ZNF222	protein_coding	HGNC Symbol	zinc finger protein 222 [Source:HGNC Symbol;Acc:HGNC:13015]
450	10444_ENSG00000159899	299.043	-0.00644857	0.0738598	0.760396	0.987151	ENSG00000159899	4882	NPR2	protein_coding	HGNC Symbol	natriuretic peptide receptor 2 [Source:HGNC Symbol;Acc:HGNC:7944]
451	10445_ENSG00000159904	13.0335	-0.00208465	0.0766254	0.732016	NA	ENSG00000159904	NA	ZNF890P	transcribed_unprocessed_pseudogene	HGNC Symbol	zinc finger protein 890, pseudogene [Source:HGNC Symbol;Acc:HGNC:38691]
452	10446_ENSG00000159905	43.5552	0.00654725	0.0764257	0.557958	NA	ENSG00000159905	7638	ZNF221	protein_coding	HGNC Symbol	zinc finger protein 221 [Source:HGNC Symbol;Acc:HGNC:13014]
453	10447_ENSG00000159915	88.217	-0.0259684	0.0816334	0.104427	0.7343	ENSG00000159915	353355	ZNF233	protein_coding	HGNC Symbol	zinc finger protein 233 [Source:HGNC Symbol;Acc:HGNC:30946]
454	10448_ENSG00000159917	151.987	-0.00240699	0.0745533	0.894197	0.997337	ENSG00000159917	9310	ZNF235	protein_coding	HGNC Symbol	zinc finger protein 235 [Source:HGNC Symbol;Acc:HGNC:12866]
455	10449_ENSG00000159921	260.513	0.0140284	0.0744297	0.55531	0.969585	ENSG00000159921	10020	GNE	protein_coding	HGNC Symbol	glucosamine (UDP-N-acetyl)-2-epimerase/N-acetylmannosamine kinase [Source:HGNC Symbol;Acc:HGNC:23657]
456	1045_ENSG00000068400	2472.46	-0.0205703	0.0689664	0.532274	0.964169	ENSG00000068400	56850	GRIPAP1	protein_coding	HGNC Symbol	GRIP1 associated protein 1 [Source:HGNC Symbol;Acc:HGNC:18706]
457	10450_ENSG00000159958	38.0665	0.0091186	0.0769205	0.380911	NA	ENSG00000159958	115650	TNFRSF13C	protein_coding	HGNC Symbol	TNF receptor superfamily member 13C [Source:HGNC Symbol;Acc:HGNC:17755]
458	10452_ENSG00000160007	11816.1	-0.0365227	0.0696637	0.30965	0.914503	ENSG00000160007	2909	ARHGAP35	protein_coding	HGNC Symbol	Rho GTPase activating protein 35 [Source:HGNC Symbol;Acc:HGNC:4591]
459	10453_ENSG00000160013	2.37772	-0.000227787	0.0767867	0.930629	NA	ENSG00000160013	5739	PTGIR	protein_coding	HGNC Symbol	prostaglandin I2 receptor [Source:HGNC Symbol;Acc:HGNC:9602]
460	10454_ENSG00000160014	6787.98	0.0325978	0.073553	0.365891	0.937727	ENSG00000160014	808	CALM3	protein_coding	HGNC Symbol	calmodulin 3 [Source:HGNC Symbol;Acc:HGNC:1449]
461	10455_ENSG00000160049	1417.42	-0.00656461	0.0676319	0.823805	0.99155	ENSG00000160049	1676	DFFA	protein_coding	HGNC Symbol	DNA fragmentation factor subunit alpha [Source:HGNC Symbol;Acc:HGNC:2772]
462	10456_ENSG00000160050	95.2748	0.0103552	0.0762949	0.505083	0.957574	ENSG00000160050	79140	CCDC28B	protein_coding	HGNC Symbol	coiled-coil domain containing 28B [Source:HGNC Symbol;Acc:HGNC:28163]
463	10457_ENSG00000160051	170.737	0.0113363	0.0755032	0.551253	0.969329	ENSG00000160051	55721	IQCC	protein_coding	HGNC Symbol	IQ motif containing C [Source:HGNC Symbol;Acc:HGNC:25545]
464	10458_ENSG00000160055	348.599	-0.0232121	0.0772173	0.341061	0.925099	ENSG00000160055	56063	TMEM234	protein_coding	HGNC Symbol	transmembrane protein 234 [Source:HGNC Symbol;Acc:HGNC:28837]
465	10459_ENSG00000160058	1894.57	0.0357807	0.0727565	0.334971	0.92357	ENSG00000160058	55108	BSDC1	protein_coding	HGNC Symbol	BSD domain containing 1 [Source:HGNC Symbol;Acc:HGNC:25501]
466	1046_ENSG00000068438	866.056	0.0068165	0.0688804	0.836392	0.994169	ENSG00000068438	24140	FTSJ1	protein_coding	HGNC Symbol	FtsJ RNA 2prime-O-methyltransferase 1 [Source:HGNC Symbol;Acc:HGNC:13254]
467	10460_ENSG00000160062	146.903	0.0130869	0.0757646	0.493012	0.956962	ENSG00000160062	653121	ZBTB8A	protein_coding	HGNC Symbol	zinc finger and BTB domain containing 8A [Source:HGNC Symbol;Acc:HGNC:24172]
468	10461_ENSG00000160072	2020.1	-0.00903376	0.0676624	0.779935	0.987288	ENSG00000160072	83858	ATAD3B	protein_coding	HGNC Symbol	ATPase family AAA domain containing 3B [Source:HGNC Symbol;Acc:HGNC:24007]
469	10462_ENSG00000160075	2639.61	-0.0259228	0.0690197	0.464933	0.95464	ENSG00000160075	29101	SSU72	protein_coding	HGNC Symbol	SSU72 homolog, RNA polymerase II CTD phosphatase [Source:HGNC Symbol;Acc:HGNC:25016]
470	10463_ENSG00000160087	1772.4	0.0096412	0.0663272	0.794686	0.987288	ENSG00000160087	118424	UBE2J2	protein_coding	HGNC Symbol	ubiquitin conjugating enzyme E2 J2 [Source:HGNC Symbol;Acc:HGNC:19268]
471	10464_ENSG00000160094	1574.31	-0.00160738	0.0713267	0.947021	0.997947	ENSG00000160094	149076	ZNF362	protein_coding	HGNC Symbol	zinc finger protein 362 [Source:HGNC Symbol;Acc:HGNC:18079]
472	10465_ENSG00000160097	45.3694	-0.0072526	0.0764147	0.536826	NA	ENSG00000160097	252995	FNDC5	protein_coding	HGNC Symbol	fibronectin type III domain containing 5 [Source:HGNC Symbol;Acc:HGNC:20240]
473	10466_ENSG00000160111	376.954	-0.00393074	0.076141	0.805429	0.988811	ENSG00000160111	27151	CPAMD8	protein_coding	HGNC Symbol	C3 and PZP like alpha-2-macroglobulin domain containing 8 [Source:HGNC Symbol;Acc:HGNC:23228]
474	10467_ENSG00000160113	2391.4	0.0595783	0.0854125	0.165695	0.82846	ENSG00000160113	2063	NR2F6	protein_coding	HGNC Symbol	nuclear receptor subfamily 2 group F member 6 [Source:HGNC Symbol;Acc:HGNC:7977]
475	10468_ENSG00000160117	32.9609	0.0118441	0.0775914	0.240932	NA	ENSG00000160117	126549	ANKLE1	protein_coding	HGNC Symbol	ankyrin repeat and LEM domain containing 1 [Source:HGNC Symbol;Acc:HGNC:26812]
476	10469_ENSG00000160124	165.909	-0.0229891	0.0791817	0.234863	0.887813	ENSG00000160124	131076	CCDC58	protein_coding	HGNC Symbol	coiled-coil domain containing 58 [Source:HGNC Symbol;Acc:HGNC:31136]
477	1047_ENSG00000068489	4342.94	0.271828	0.157649	0.00385665	0.177923	ENSG00000068489	55771	PRR11	protein_coding	HGNC Symbol	proline rich 11 [Source:HGNC Symbol;Acc:HGNC:25619]
478	10470_ENSG00000160131	1122.87	0.00633454	0.0706673	0.808982	0.989871	ENSG00000160131	203547	VMA21	protein_coding	HGNC Symbol	vacuolar ATPase assembly factor VMA21 [Source:HGNC Symbol;Acc:HGNC:22082]
479	10471_ENSG00000160145	559.896	0.134631	0.26701	0.015136	0.351269	ENSG00000160145	8997	KALRN	protein_coding	HGNC Symbol	kalirin RhoGEF kinase [Source:HGNC Symbol;Acc:HGNC:4814]
480	10472_ENSG00000160161	356.97	0.0017494	0.072861	0.943578	0.997947	ENSG00000160161	148113	CILP2	protein_coding	HGNC Symbol	cartilage intermediate layer protein 2 [Source:HGNC Symbol;Acc:HGNC:24213]
481	10473_ENSG00000160172	199.189	-0.0477102	0.0943429	0.0608503	0.629889	ENSG00000160172	645332	FAM86C2P	transcribed_unprocessed_pseudogene	HGNC Symbol	family with sequence similarity 86 member C2, pseudogene [Source:HGNC Symbol;Acc:HGNC:42392]
482	10474_ENSG00000160179	1146.79	-0.0122274	0.0702648	0.690714	0.984264	ENSG00000160179	9619	ABCG1	protein_coding	HGNC Symbol	ATP binding cassette subfamily G member 1 [Source:HGNC Symbol;Acc:HGNC:73]
483	10475_ENSG00000160180	1266.18	-0.0602308	0.103153	0.0631468	0.634909	ENSG00000160180	7033	TFF3	protein_coding	HGNC Symbol	trefoil factor 3 [Source:HGNC Symbol;Acc:HGNC:11757]
484	10476_ENSG00000160181	3.84074	-0.000444414	0.0767547	0.901757	NA	ENSG00000160181	7032	TFF2	protein_coding	HGNC Symbol	trefoil factor 2 [Source:HGNC Symbol;Acc:HGNC:11756]
485	10477_ENSG00000160182	68168.1	0.00568251	0.076211	0.636359	0.980529	ENSG00000160182	7031	TFF1	protein_coding	HGNC Symbol	trefoil factor 1 [Source:HGNC Symbol;Acc:HGNC:11755]
486	10478_ENSG00000160183	283.622	0.0257809	0.0780005	0.3013	0.908607	ENSG00000160183	64699	TMPRSS3	protein_coding	HGNC Symbol	transmembrane serine protease 3 [Source:HGNC Symbol;Acc:HGNC:11877]
487	10479_ENSG00000160185	20.4178	0.0086661	0.0772076	0.249655	NA	ENSG00000160185	53347	UBASH3A	protein_coding	HGNC Symbol	ubiquitin associated and SH3 domain containing A [Source:HGNC Symbol;Acc:HGNC:12462]
488	1048_ENSG00000068615	121.875	-0.0193193	0.0788992	0.195141	0.86718	ENSG00000068615	65055	REEP1	protein_coding	HGNC Symbol	receptor accessory protein 1 [Source:HGNC Symbol;Acc:HGNC:25786]
489	10480_ENSG00000160188	131.988	6.72797e-05	0.0746254	0.999584	0.999922	ENSG00000160188	89765	RSPH1	protein_coding	HGNC Symbol	radial spoke head component 1 [Source:HGNC Symbol;Acc:HGNC:12371]
490	10481_ENSG00000160190	4345.81	-0.0658737	0.0891411	0.125358	0.772437	ENSG00000160190	54020	SLC37A1	protein_coding	HGNC Symbol	solute carrier family 37 member 1 [Source:HGNC Symbol;Acc:HGNC:11024]
491	10482_ENSG00000160191	494.935	-0.126725	0.255388	0.0152347	0.351483	ENSG00000160191	5152	PDE9A	protein_coding	HGNC Symbol	phosphodiesterase 9A [Source:HGNC Symbol;Acc:HGNC:8795]
492	10483_ENSG00000160193	1750.06	-0.0423106	0.079961	0.235921	0.888384	ENSG00000160193	10785	WDR4	protein_coding	HGNC Symbol	WD repeat domain 4 [Source:HGNC Symbol;Acc:HGNC:12756]
493	10484_ENSG00000160194	2411.58	0.0208249	0.0672646	0.513886	0.960229	ENSG00000160194	4731	NDUFV3	protein_coding	HGNC Symbol	NADH:ubiquinone oxidoreductase subunit V3 [Source:HGNC Symbol;Acc:HGNC:7719]
494	10485_ENSG00000160199	686.649	-0.00180656	0.0695492	0.951893	0.997947	ENSG00000160199	5316	PKNOX1	protein_coding	HGNC Symbol	PBX/knotted 1 homeobox 1 [Source:HGNC Symbol;Acc:HGNC:9022]
495	10486_ENSG00000160200	435.756	-0.00296246	0.0707	0.913774	0.997881	ENSG00000160200	875	CBS	protein_coding	HGNC Symbol	cystathionine beta-synthase [Source:HGNC Symbol;Acc:HGNC:1550]
496	10487_ENSG00000160201	409.076	0.00275788	0.0719606	0.902808	0.997337	ENSG00000160201	7307	U2AF1	protein_coding	HGNC Symbol	U2 small nuclear RNA auxiliary factor 1 [Source:HGNC Symbol;Acc:HGNC:12453]
497	10489_ENSG00000160207	51.0064	-0.0192193	0.0793876	0.12279	NA	ENSG00000160207	11077	HSF2BP	protein_coding	HGNC Symbol	heat shock transcription factor 2 binding protein [Source:HGNC Symbol;Acc:HGNC:5226]
498	1049_ENSG00000068650	2946.23	0.0331799	0.0727668	0.321919	0.918582	ENSG00000068650	23250	ATP11A	protein_coding	HGNC Symbol	ATPase phospholipid transporting 11A [Source:HGNC Symbol;Acc:HGNC:13552]
499	10490_ENSG00000160208	2886.78	-0.0602134	0.0840375	0.173487	0.83491	ENSG00000160208	23076	RRP1B	protein_coding	HGNC Symbol	ribosomal RNA processing 1B [Source:HGNC Symbol;Acc:HGNC:23818]
500	10491_ENSG00000160209	15088.8	0.0410386	0.0748473	0.341255	0.925099	ENSG00000160209	8566	PDXK	protein_coding	HGNC Symbol	pyridoxal kinase [Source:HGNC Symbol;Acc:HGNC:8819]
501	10492_ENSG00000160209	15088.8	0.0410386	0.0748473	0.341255	0.925099	ENSG00000160209	105372824	PDXK	protein_coding	HGNC Symbol	pyridoxal kinase [Source:HGNC Symbol;Acc:HGNC:8819]
502	10493_ENSG00000160211	18413.3	0.0715412	0.103807	0.0837648	0.689169	ENSG00000160211	2539	G6PD	protein_coding	HGNC Symbol	glucose-6-phosphate dehydrogenase [Source:HGNC Symbol;Acc:HGNC:4057]
503	10494_ENSG00000160213	1735.97	0.041901	0.077107	0.273821	0.900133	ENSG00000160213	1476	CSTB	protein_coding	HGNC Symbol	cystatin B [Source:HGNC Symbol;Acc:HGNC:2482]
504	10495_ENSG00000160214	2375.12	-0.0228922	0.0689651	0.536346	0.96536	ENSG00000160214	8568	RRP1	protein_coding	HGNC Symbol	ribosomal RNA processing 1 [Source:HGNC Symbol;Acc:HGNC:18785]
505	10496_ENSG00000160216	6530.68	-0.0435504	0.0799412	0.231387	0.886993	ENSG00000160216	56894	AGPAT3	protein_coding	HGNC Symbol	1-acylglycerol-3-phosphate O-acyltransferase 3 [Source:HGNC Symbol;Acc:HGNC:326]
506	10497_ENSG00000160218	2772.07	-0.00359567	0.0637255	0.921162	0.997947	ENSG00000160218	7109	TRAPPC10	protein_coding	HGNC Symbol	trafficking protein particle complex 10 [Source:HGNC Symbol;Acc:HGNC:11868]
507	10498_ENSG00000160219	2.95692	-0.000375598	0.0767829	0.87408	NA	ENSG00000160219	139716	GAB3	protein_coding	HGNC Symbol	GRB2 associated binding protein 3 [Source:HGNC Symbol;Acc:HGNC:17515]
508	10499_ENSG00000160221	170.049	-0.0172538	0.0770418	0.369396	0.938638	ENSG00000160221	8209	GATD3A	protein_coding	HGNC Symbol	glutamine amidotransferase like class 1 domain containing 3A [Source:HGNC Symbol;Acc:HGNC:1273]
509	105_ENSG00000005700	1448.37	0.0365493	0.080846	0.223212	0.884374	ENSG00000005700	25998	IBTK	protein_coding	HGNC Symbol	inhibitor of Bruton tyrosine kinase [Source:HGNC Symbol;Acc:HGNC:17853]
510	1050_ENSG00000068654	4619.36	0.00972915	0.0651466	0.699719	0.985506	ENSG00000068654	25885	POLR1A	protein_coding	HGNC Symbol	RNA polymerase I subunit A [Source:HGNC Symbol;Acc:HGNC:17264]
511	10500_ENSG00000160223	98.4486	-0.0108804	0.0763717	0.496526	0.956962	ENSG00000160223	23308	ICOSLG	protein_coding	HGNC Symbol	inducible T cell costimulator ligand [Source:HGNC Symbol;Acc:HGNC:17087]
512	10501_ENSG00000160224	12.412	0.0085912	0.0773481	0.13614	NA	ENSG00000160224	326	AIRE	protein_coding	HGNC Symbol	autoimmune regulator [Source:HGNC Symbol;Acc:HGNC:360]
513	10502_ENSG00000160226	750.714	-0.0483596	0.0892605	0.136246	0.798139	ENSG00000160226	755	CFAP410	protein_coding	HGNC Symbol	cilia and flagella associated protein 410 [Source:HGNC Symbol;Acc:HGNC:1260]
514	10503_ENSG00000160229	716.783	0.0655536	0.104704	0.0737932	0.66433	ENSG00000160229	7617	ZNF66	protein_coding	HGNC Symbol	zinc finger protein 66 [Source:HGNC Symbol;Acc:HGNC:13135]
515	10504_ENSG00000160233	493.954	0.0221524	0.074329	0.442799	0.94858	ENSG00000160233	81543	LRRC3	protein_coding	HGNC Symbol	leucine rich repeat containing 3 [Source:HGNC Symbol;Acc:HGNC:14965]
516	10505_ENSG00000160255	181.482	0.02346	0.0791069	0.223416	0.884374	ENSG00000160255	3689	ITGB2	protein_coding	HGNC Symbol	integrin subunit beta 2 [Source:HGNC Symbol;Acc:HGNC:6155]
517	10506_ENSG00000160256	1613.19	-0.0043538	0.0668908	0.894029	0.997337	ENSG00000160256	85395	FAM207A	protein_coding	HGNC Symbol	family with sequence similarity 207 member A [Source:HGNC Symbol;Acc:HGNC:15811]
518	10507_ENSG00000160271	415.749	0.0143783	0.0733666	0.575566	0.972792	ENSG00000160271	5900	RALGDS	protein_coding	HGNC Symbol	ral guanine nucleotide dissociation stimulator [Source:HGNC Symbol;Acc:HGNC:9842]
519	10508_ENSG00000160282	226.939	-0.0192487	0.0773251	0.350306	0.929615	ENSG00000160282	10841	FTCD	protein_coding	HGNC Symbol	formimidoyltransferase cyclodeaminase [Source:HGNC Symbol;Acc:HGNC:3974]
520	10509_ENSG00000160284	650.658	-0.024178	0.0736295	0.427403	0.946776	ENSG00000160284	84221	SPATC1L	protein_coding	HGNC Symbol	spermatogenesis and centriole associated 1 like [Source:HGNC Symbol;Acc:HGNC:1298]
521	1051_ENSG00000068697	5244.9	0.0134702	0.0684109	0.663651	0.980599	ENSG00000068697	9741	LAPTM4A	protein_coding	HGNC Symbol	lysosomal protein transmembrane 4 alpha [Source:HGNC Symbol;Acc:HGNC:6924]
522	10510_ENSG00000160285	11965.8	-0.0485972	0.0823661	0.137361	0.79884	ENSG00000160285	4047	LSS	protein_coding	HGNC Symbol	lanosterol synthase [Source:HGNC Symbol;Acc:HGNC:6708]
523	10511_ENSG00000160293	4512.43	-0.0189064	0.0684227	0.562224	0.97127	ENSG00000160293	7410	VAV2	protein_coding	HGNC Symbol	vav guanine nucleotide exchange factor 2 [Source:HGNC Symbol;Acc:HGNC:12658]
524	10512_ENSG00000160294	5184.08	-0.0498114	0.0749882	0.357755	0.934347	ENSG00000160294	8888	MCM3AP	protein_coding	HGNC Symbol	minichromosome maintenance complex component 3 associated protein [Source:HGNC Symbol;Acc:HGNC:6946]
525	10513_ENSG00000160298	2129.39	0.0227029	0.0724047	0.475239	0.95476	ENSG00000160298	54058	C21orf58	protein_coding	HGNC Symbol	chromosome 21 open reading frame 58 [Source:HGNC Symbol;Acc:HGNC:1300]
526	10514_ENSG00000160299	9664.66	-0.0107301	0.0633125	0.769528	0.987288	ENSG00000160299	5116	PCNT	protein_coding	HGNC Symbol	pericentrin [Source:HGNC Symbol;Acc:HGNC:16068]
527	10515_ENSG00000160305	7387.94	-0.0363154	0.0710429	0.449071	0.951271	ENSG00000160305	23181	DIP2A	protein_coding	HGNC Symbol	disco interacting protein 2 homolog A [Source:HGNC Symbol;Acc:HGNC:17217]
528	10516_ENSG00000160307	1.00386	0.00107291	0.0768398	0.471918	NA	ENSG00000160307	6285	S100B	protein_coding	HGNC Symbol	S100 calcium binding protein B [Source:HGNC Symbol;Acc:HGNC:10500]
529	10517_ENSG00000160310	2989.33	0.0132972	0.0661952	0.508296	0.959669	ENSG00000160310	3275	PRMT2	protein_coding	HGNC Symbol	protein arginine methyltransferase 2 [Source:HGNC Symbol;Acc:HGNC:5186]
530	10518_ENSG00000160318	35.9433	0.00704273	0.0765838	0.504576	NA	ENSG00000160318	125875	CLDND2	protein_coding	HGNC Symbol	claudin domain containing 2 [Source:HGNC Symbol;Acc:HGNC:28511]
531	10519_ENSG00000160321	3.40052	0.00133773	0.0767778	0.684553	NA	ENSG00000160321	7757	ZNF208	protein_coding	HGNC Symbol	zinc finger protein 208 [Source:HGNC Symbol;Acc:HGNC:12999]
532	1052_ENSG00000068724	3071.62	0.0147994	0.0677359	0.637173	0.980599	ENSG00000068724	57217	TTC7A	protein_coding	HGNC Symbol	tetratricopeptide repeat domain 7A [Source:HGNC Symbol;Acc:HGNC:19750]
533	10520_ENSG00000160323	245.249	-0.00622606	0.073926	0.793547	0.987288	ENSG00000160323	11093	ADAMTS13	protein_coding	HGNC Symbol	ADAM metallopeptidase with thrombospondin type 1 motif 13 [Source:HGNC Symbol;Acc:HGNC:1366]
534	10521_ENSG00000160325	905.416	-0.0431551	0.0837322	0.183976	0.85049	ENSG00000160325	11094	CACFD1	protein_coding	HGNC Symbol	calcium channel flower domain containing 1 [Source:HGNC Symbol;Acc:HGNC:1365]
535	10522_ENSG00000160326	1181.43	-0.404154	0.226812	0.00237326	0.132883	ENSG00000160326	11182	SLC2A6	protein_coding	HGNC Symbol	solute carrier family 2 member 6 [Source:HGNC Symbol;Acc:HGNC:11011]
536	10523_ENSG00000160336	570.4	0.00204867	0.070706	0.939652	0.997947	ENSG00000160336	388561	ZNF761	protein_coding	HGNC Symbol	zinc finger protein 761 [Source:HGNC Symbol;Acc:HGNC:23179]
537	10524_ENSG00000160336	570.4	0.00204867	0.070706	0.939652	0.997947	ENSG00000160336	110116772	ZNF761	protein_coding	HGNC Symbol	zinc finger protein 761 [Source:HGNC Symbol;Acc:HGNC:23179]
538	10526_ENSG00000160345	172.496	-0.0131265	0.0752044	0.544886	0.969116	ENSG00000160345	138162	C9orf116	protein_coding	HGNC Symbol	chromosome 9 open reading frame 116 [Source:HGNC Symbol;Acc:HGNC:28435]
539	10528_ENSG00000160352	729.71	-0.00845668	0.0723933	0.750661	0.987151	ENSG00000160352	148206	ZNF714	protein_coding	HGNC Symbol	zinc finger protein 714 [Source:HGNC Symbol;Acc:HGNC:27124]
540	10529_ENSG00000160360	1947.38	-0.00591108	0.068081	0.848339	0.994562	ENSG00000160360	26086	GPSM1	protein_coding	HGNC Symbol	G protein signaling modulator 1 [Source:HGNC Symbol;Acc:HGNC:17858]
541	1053_ENSG00000068745	2878.04	-0.0110439	0.066794	0.752994	0.987151	ENSG00000068745	51447	IP6K2	protein_coding	HGNC Symbol	inositol hexakisphosphate kinase 2 [Source:HGNC Symbol;Acc:HGNC:17313]
542	10530_ENSG00000160392	914.592	0.0165091	0.070847	0.810895	0.990062	ENSG00000160392	126526	C19orf47	protein_coding	HGNC Symbol	chromosome 19 open reading frame 47 [Source:HGNC Symbol;Acc:HGNC:26723]
543	10531_ENSG00000160396	44.6299	0.0165355	0.0786527	0.142151	NA	ENSG00000160396	147746	HIPK4	protein_coding	HGNC Symbol	homeodomain interacting protein kinase 4 [Source:HGNC Symbol;Acc:HGNC:19007]
544	10532_ENSG00000160401	296.016	0.0247016	0.0772425	0.341722	0.925259	ENSG00000160401	286207	CFAP157	protein_coding	HGNC Symbol	cilia and flagella associated protein 157 [Source:HGNC Symbol;Acc:HGNC:27843]
545	10533_ENSG00000160404	857.029	-0.00314445	0.0688636	0.92825	0.997947	ENSG00000160404	27433	TOR2A	protein_coding	HGNC Symbol	torsin family 2 member A [Source:HGNC Symbol;Acc:HGNC:11996]
546	10534_ENSG00000160408	19.4701	-0.00559447	0.0768003	0.438676	NA	ENSG00000160408	30815	ST6GALNAC6	protein_coding	HGNC Symbol	ST6 N-acetylgalactosaminide alpha-2,6-sialyltransferase 6 [Source:HGNC Symbol;Acc:HGNC:23364]
547	10535_ENSG00000160410	3550.69	-0.011457	0.0655611	0.738808	0.987151	ENSG00000160410	92799	SHKBP1	protein_coding	HGNC Symbol	SH3KBP1 binding protein 1 [Source:HGNC Symbol;Acc:HGNC:19214]
548	10536_ENSG00000160439	1678.41	-0.00966336	0.066022	0.777474	0.987288	ENSG00000160439	112724	RDH13	protein_coding	HGNC Symbol	retinol dehydrogenase 13 [Source:HGNC Symbol;Acc:HGNC:19978]
549	10537_ENSG00000160445	2872.01	-0.121812	0.124666	0.0350744	0.51359	ENSG00000160445	10444	ZER1	protein_coding	HGNC Symbol	zyg-11 related cell cycle regulator [Source:HGNC Symbol;Acc:HGNC:30960]
550	10538_ENSG00000160446	3224.89	-0.0128131	0.0684248	0.684435	0.984258	ENSG00000160446	84885	ZDHHC12	protein_coding	HGNC Symbol	zinc finger DHHC-type palmitoyltransferase 12 [Source:HGNC Symbol;Acc:HGNC:19159]
551	10539_ENSG00000160447	392.051	-0.00603731	0.0736572	0.761992	0.987151	ENSG00000160447	29941	PKN3	protein_coding	HGNC Symbol	protein kinase N3 [Source:HGNC Symbol;Acc:HGNC:17999]
552	10540_ENSG00000160460	169.844	-0.037541	0.0873631	0.0775203	0.671487	ENSG00000160460	57731	SPTBN4	protein_coding	HGNC Symbol	spectrin beta, non-erythrocytic 4 [Source:HGNC Symbol;Acc:HGNC:14896]
553	10541_ENSG00000160469	90.8008	-0.0108406	0.0761315	0.500489	0.956962	ENSG00000160469	84446	BRSK1	protein_coding	HGNC Symbol	BR serine/threonine kinase 1 [Source:HGNC Symbol;Acc:HGNC:18994]
554	10542_ENSG00000160471	31.5535	-0.00196066	0.0761845	0.842549	NA	ENSG00000160471	125965	COX6B2	protein_coding	HGNC Symbol	cytochrome c oxidase subunit 6B2 [Source:HGNC Symbol;Acc:HGNC:24380]
555	10543_ENSG00000160472	62.355	-0.0117157	0.0769375	0.380076	0.938765	ENSG00000160472	147744	TMEM190	protein_coding	HGNC Symbol	transmembrane protein 190 [Source:HGNC Symbol;Acc:HGNC:29632]
556	10545_ENSG00000160539	15.1192	0.00448909	0.076756	0.485205	NA	ENSG00000160539	84814	PLPP7	protein_coding	HGNC Symbol	phospholipid phosphatase 7 (inactive) [Source:HGNC Symbol;Acc:HGNC:28174]
557	10546_ENSG00000160551	4713.23	0.0297786	0.071541	0.391491	0.941186	ENSG00000160551	57551	TAOK1	protein_coding	HGNC Symbol	TAO kinase 1 [Source:HGNC Symbol;Acc:HGNC:29259]
558	10547_ENSG00000160563	441.083	0.0298307	0.0778228	0.307505	0.912929	ENSG00000160563	9442	MED27	protein_coding	HGNC Symbol	mediator complex subunit 27 [Source:HGNC Symbol;Acc:HGNC:2377]
559	10548_ENSG00000160570	1385.29	-0.00382076	0.0665379	0.904392	0.997337	ENSG00000160570	162989	DEDD2	protein_coding	HGNC Symbol	death effector domain containing 2 [Source:HGNC Symbol;Acc:HGNC:24450]
560	10549_ENSG00000160584	919.281	-0.0193337	0.0705474	0.491598	0.956962	ENSG00000160584	23387	SIK3	protein_coding	HGNC Symbol	SIK family kinase 3 [Source:HGNC Symbol;Acc:HGNC:29165]
561	1055_ENSG00000068784	529.147	0.0382736	0.0833456	0.186669	0.853358	ENSG00000068784	55133	SRBD1	protein_coding	HGNC Symbol	S1 RNA binding domain 1 [Source:HGNC Symbol;Acc:HGNC:25521]
562	10550_ENSG00000160588	1139.14	0.012192	0.0727635	0.64524	0.980599	ENSG00000160588	196264	MPZL3	protein_coding	HGNC Symbol	myelin protein zero like 3 [Source:HGNC Symbol;Acc:HGNC:27279]
563	10551_ENSG00000160593	7.03619	0.00130386	0.0767777	0.681345	NA	ENSG00000160593	120425	JAML	protein_coding	HGNC Symbol	junction adhesion molecule like [Source:HGNC Symbol;Acc:HGNC:19084]
564	10552_ENSG00000160602	615.366	-0.0299256	0.0767022	0.328487	0.920891	ENSG00000160602	284086	NEK8	protein_coding	HGNC Symbol	NIMA related kinase 8 [Source:HGNC Symbol;Acc:HGNC:13387]
565	10553_ENSG00000160606	547.259	-0.0049035	0.0725039	0.822896	0.99155	ENSG00000160606	116238	TLCD1	protein_coding	HGNC Symbol	TLC domain containing 1 [Source:HGNC Symbol;Acc:HGNC:25177]
566	10554_ENSG00000160613	1192.11	-0.0383901	0.0802005	0.233624	0.887733	ENSG00000160613	9159	PCSK7	protein_coding	HGNC Symbol	proprotein convertase subtilisin/kexin type 7 [Source:HGNC Symbol;Acc:HGNC:8748]
567	10555_ENSG00000160633	3189.14	0.0018213	0.0657646	0.926939	0.997947	ENSG00000160633	6294	SAFB	protein_coding	HGNC Symbol	scaffold attachment factor B [Source:HGNC Symbol;Acc:HGNC:10520]
568	10557_ENSG00000160678	88.5799	-0.0176989	0.0780991	0.254277	0.895308	ENSG00000160678	6271	S100A1	protein_coding	HGNC Symbol	S100 calcium binding protein A1 [Source:HGNC Symbol;Acc:HGNC:10486]
569	10558_ENSG00000160679	2449	-0.00630265	0.0663065	0.904323	0.997337	ENSG00000160679	26097	CHTOP	protein_coding	HGNC Symbol	chromatin target of PRMT1 [Source:HGNC Symbol;Acc:HGNC:24511]
570	10559_ENSG00000160683	5.33553	-0.000327434	0.0767286	0.929025	NA	ENSG00000160683	643	CXCR5	protein_coding	HGNC Symbol	C-X-C motif chemokine receptor 5 [Source:HGNC Symbol;Acc:HGNC:1060]
571	1056_ENSG00000068796	992.147	0.02637	0.0766187	0.367958	0.938147	ENSG00000068796	3796	KIF2A	protein_coding	HGNC Symbol	kinesin family member 2A [Source:HGNC Symbol;Acc:HGNC:6318]
572	10560_ENSG00000160685	6262.39	0.0830008	0.101331	0.084696	0.691436	ENSG00000160685	51043	ZBTB7B	protein_coding	HGNC Symbol	zinc finger and BTB domain containing 7B [Source:HGNC Symbol;Acc:HGNC:18668]
573	10561_ENSG00000160688	1744.64	0.0174226	0.0688751	0.629401	0.980184	ENSG00000160688	80308	FLAD1	protein_coding	HGNC Symbol	flavin adenine dinucleotide synthetase 1 [Source:HGNC Symbol;Acc:HGNC:24671]
574	10562_ENSG00000160691	2344.32	-0.00477588	0.0658585	0.867388	0.996275	ENSG00000160691	6464	SHC1	protein_coding	HGNC Symbol	SHC adaptor protein 1 [Source:HGNC Symbol;Acc:HGNC:10840]
575	10563_ENSG00000160695	2193.68	-0.0572878	0.0873944	0.142977	0.803202	ENSG00000160695	55823	VPS11	protein_coding	HGNC Symbol	VPS11 core subunit of CORVET and HOPS complexes [Source:HGNC Symbol;Acc:HGNC:14583]
576	10564_ENSG00000160703	247.77	-0.0382629	0.085923	0.129769	0.785359	ENSG00000160703	79671	NLRX1	protein_coding	HGNC Symbol	NLR family member X1 [Source:HGNC Symbol;Acc:HGNC:29890]
577	10565_ENSG00000160710	7894.54	-1.51094	0.109229	6.7567e-45	9.97288e-41	ENSG00000160710	103	ADAR	protein_coding	HGNC Symbol	adenosine deaminase RNA specific [Source:HGNC Symbol;Acc:HGNC:225]
578	10566_ENSG00000160712	342.155	-0.654397	0.251562	0.000321606	0.0349037	ENSG00000160712	3570	IL6R	protein_coding	HGNC Symbol	interleukin 6 receptor [Source:HGNC Symbol;Acc:HGNC:6019]
579	10567_ENSG00000160714	1968.24	0.0107866	0.0656619	0.777227	0.987288	ENSG00000160714	55585	UBE2Q1	protein_coding	HGNC Symbol	ubiquitin conjugating enzyme E2 Q1 [Source:HGNC Symbol;Acc:HGNC:15698]
580	10568_ENSG00000160716	118.575	-0.0145859	0.0767374	0.399925	0.942522	ENSG00000160716	1141	CHRNB2	protein_coding	HGNC Symbol	cholinergic receptor nicotinic beta 2 subunit [Source:HGNC Symbol;Acc:HGNC:1962]
581	10569_ENSG00000160741	2437.76	-0.0235243	0.06951	0.503481	0.956962	ENSG00000160741	200186	CRTC2	protein_coding	HGNC Symbol	CREB regulated transcription coactivator 2 [Source:HGNC Symbol;Acc:HGNC:27301]
582	1057_ENSG00000068831	32.3274	-0.0105659	0.0774537	0.216877	NA	ENSG00000068831	10235	RASGRP2	protein_coding	HGNC Symbol	RAS guanyl releasing protein 2 [Source:HGNC Symbol;Acc:HGNC:9879]
583	10570_ENSG00000160746	1146.23	-0.0539965	0.0924613	0.118223	0.76508	ENSG00000160746	55129	ANO10	protein_coding	HGNC Symbol	anoctamin 10 [Source:HGNC Symbol;Acc:HGNC:25519]
584	10571_ENSG00000160752	1725.92	0.0142512	0.0702492	0.628509	0.980184	ENSG00000160752	2224	FDPS	protein_coding	HGNC Symbol	farnesyl diphosphate synthase [Source:HGNC Symbol;Acc:HGNC:3631]
585	10572_ENSG00000160753	2996.96	-0.0408364	0.0775574	0.260937	0.897534	ENSG00000160753	23623	RUSC1	protein_coding	HGNC Symbol	RUN and SH3 domain containing 1 [Source:HGNC Symbol;Acc:HGNC:17153]
586	10573_ENSG00000160766	739.094	-0.00388572	0.069911	0.899806	0.997337	ENSG00000160766	2630	GBAP1	transcribed_unprocessed_pseudogene	HGNC Symbol	glucosylceramidase beta pseudogene 1 [Source:HGNC Symbol;Acc:HGNC:4178]
587	10574_ENSG00000160767	1473.45	-0.0105226	0.0696711	0.738962	0.987151	ENSG00000160767	10712	FAM189B	protein_coding	HGNC Symbol	family with sequence similarity 189 member B [Source:HGNC Symbol;Acc:HGNC:1233]
588	10575_ENSG00000160781	662.397	-0.0181622	0.075808	0.441146	0.947482	ENSG00000160781	79957	PAQR6	protein_coding	HGNC Symbol	progestin and adipoQ receptor family member 6 [Source:HGNC Symbol;Acc:HGNC:30132]
589	10576_ENSG00000160783	469.005	0.0138445	0.0728585	0.567293	0.972021	ENSG00000160783	11243	PMF1	protein_coding	HGNC Symbol	polyamine modulated factor 1 [Source:HGNC Symbol;Acc:HGNC:9112]
590	10577_ENSG00000160785	1990.95	-0.0828283	0.106219	0.0719606	0.659441	ENSG00000160785	9673	SLC25A44	protein_coding	HGNC Symbol	solute carrier family 25 member 44 [Source:HGNC Symbol;Acc:HGNC:29036]
591	10578_ENSG00000160789	15116.5	0.386307	0.130449	0.00014903	0.0194662	ENSG00000160789	4000	LMNA	protein_coding	HGNC Symbol	lamin A/C [Source:HGNC Symbol;Acc:HGNC:6636]
592	1058_ENSG00000068878	2686.39	0.00231036	0.0688658	0.940817	0.997947	ENSG00000068878	23198	PSME4	protein_coding	HGNC Symbol	proteasome activator subunit 4 [Source:HGNC Symbol;Acc:HGNC:20635]
593	10580_ENSG00000160796	21558.4	-0.0812073	0.106854	0.0692395	0.651537	ENSG00000160796	23218	NBEAL2	protein_coding	HGNC Symbol	neurobeachin like 2 [Source:HGNC Symbol;Acc:HGNC:31928]
594	10581_ENSG00000160799	893.148	-0.0260824	0.0732778	0.424961	0.945877	ENSG00000160799	151903	CCDC12	protein_coding	HGNC Symbol	coiled-coil domain containing 12 [Source:HGNC Symbol;Acc:HGNC:28332]
595	10582_ENSG00000160801	33.9234	-0.0135529	0.0778663	0.198503	NA	ENSG00000160801	5745	PTH1R	protein_coding	HGNC Symbol	parathyroid hormone 1 receptor [Source:HGNC Symbol;Acc:HGNC:9608]
596	10583_ENSG00000160803	2842.11	0.0317279	0.0715637	0.36162	0.934928	ENSG00000160803	56893	UBQLN4	protein_coding	HGNC Symbol	ubiquilin 4 [Source:HGNC Symbol;Acc:HGNC:1237]
597	10584_ENSG00000160808	3.52945	-0.00247457	0.0768684	0.297838	NA	ENSG00000160808	4634	MYL3	protein_coding	HGNC Symbol	myosin light chain 3 [Source:HGNC Symbol;Acc:HGNC:7584]
598	10585_ENSG00000160813	607.263	-0.0153433	0.0719493	0.593685	0.97516	ENSG00000160813	221908	PPP1R35	protein_coding	HGNC Symbol	protein phosphatase 1 regulatory subunit 35 [Source:HGNC Symbol;Acc:HGNC:28320]
599	10586_ENSG00000160818	936.914	-0.00523984	0.0689002	0.862777	0.996275	ENSG00000160818	54865	GPATCH4	protein_coding	HGNC Symbol	G-patch domain containing 4 [Source:HGNC Symbol;Acc:HGNC:25982]
600	10587_ENSG00000160838	43.7009	-0.0144365	0.0780381	0.191025	NA	ENSG00000160838	149499	LRRC71	protein_coding	HGNC Symbol	leucine rich repeat containing 71 [Source:HGNC Symbol;Acc:HGNC:26556]
601	10589_ENSG00000160862	17.9024	0.00640188	0.0768603	0.398971	NA	ENSG00000160862	563	AZGP1	protein_coding	HGNC Symbol	alpha-2-glycoprotein 1, zinc-binding [Source:HGNC Symbol;Acc:HGNC:910]
602	1059_ENSG00000068885	190.356	-0.00835968	0.0751671	0.635445	0.980184	ENSG00000068885	57560	IFT80	protein_coding	HGNC Symbol	intraflagellar transport 80 [Source:HGNC Symbol;Acc:HGNC:29262]
603	10590_ENSG00000160867	1201.5	-0.726244	0.200383	1.0621e-05	0.00299987	ENSG00000160867	2264	FGFR4	protein_coding	HGNC Symbol	fibroblast growth factor receptor 4 [Source:HGNC Symbol;Acc:HGNC:3691]
604	10591_ENSG00000160868	1.93535	-0.00165973	0.0768257	0.472213	NA	ENSG00000160868	1576	CYP3A4	protein_coding	HGNC Symbol	cytochrome P450 family 3 subfamily A member 4 [Source:HGNC Symbol;Acc:HGNC:2637]
605	10592_ENSG00000160870	2.61912	-0.00112152	0.0768005	0.681764	NA	ENSG00000160870	1551	CYP3A7	protein_coding	HGNC Symbol	cytochrome P450 family 3 subfamily A member 7 [Source:HGNC Symbol;Acc:HGNC:2640]
606	10593_ENSG00000160877	10512	0.0213604	0.0702992	0.522305	0.962288	ENSG00000160877	112939	NACC1	protein_coding	HGNC Symbol	nucleus accumbens associated 1 [Source:HGNC Symbol;Acc:HGNC:20967]
607	10594_ENSG00000160882	1.12846	-0.00167849	0.0768555	0.280356	NA	ENSG00000160882	1584	CYP11B1	protein_coding	HGNC Symbol	cytochrome P450 family 11 subfamily B member 1 [Source:HGNC Symbol;Acc:HGNC:2591]
608	10595_ENSG00000160883	20.0698	-0.0075291	0.0769472	0.354264	NA	ENSG00000160883	3101	HK3	protein_coding	HGNC Symbol	hexokinase 3 [Source:HGNC Symbol;Acc:HGNC:4925]
609	10597_ENSG00000160888	1855.55	0.211594	0.184275	0.0103572	0.299094	ENSG00000160888	9592	IER2	protein_coding	HGNC Symbol	immediate early response 2 [Source:HGNC Symbol;Acc:HGNC:28871]
610	10598_ENSG00000160908	1170.03	-0.00877393	0.0676209	0.928574	0.997947	ENSG00000160908	84124	ZNF394	protein_coding	HGNC Symbol	zinc finger protein 394 [Source:HGNC Symbol;Acc:HGNC:18832]
611	10599_ENSG00000160917	1482.21	-0.0145908	0.0677288	0.661164	0.980599	ENSG00000160917	10898	CPSF4	protein_coding	HGNC Symbol	cleavage and polyadenylation specific factor 4 [Source:HGNC Symbol;Acc:HGNC:2327]
612	106_ENSG00000005801	751.448	0.00991787	0.0702299	0.737482	0.987151	ENSG00000005801	7748	ZNF195	protein_coding	HGNC Symbol	zinc finger protein 195 [Source:HGNC Symbol;Acc:HGNC:12986]
613	1060_ENSG00000068903	1127.14	0.0151298	0.0688959	0.653726	0.980599	ENSG00000068903	22933	SIRT2	protein_coding	HGNC Symbol	sirtuin 2 [Source:HGNC Symbol;Acc:HGNC:10886]
614	10600_ENSG00000160932	8673.49	-0.0734208	0.104683	0.0810813	0.681526	ENSG00000160932	4061	LY6E	protein_coding	HGNC Symbol	lymphocyte antigen 6 family member E [Source:HGNC Symbol;Acc:HGNC:6727]
615	10601_ENSG00000160948	4005.22	-0.0241572	0.0668433	0.522623	0.962288	ENSG00000160948	51160	VPS28	protein_coding	HGNC Symbol	VPS28 subunit of ESCRT-I [Source:HGNC Symbol;Acc:HGNC:18178]
616	10602_ENSG00000160949	5880.54	-0.00736979	0.0674365	0.824127	0.99155	ENSG00000160949	4796	TONSL	protein_coding	HGNC Symbol	tonsoku like, DNA repair protein [Source:HGNC Symbol;Acc:HGNC:7801]
617	10603_ENSG00000160951	117.131	0.00283639	0.0750789	0.863458	0.996275	ENSG00000160951	5731	PTGER1	protein_coding	HGNC Symbol	prostaglandin E receptor 1 [Source:HGNC Symbol;Acc:HGNC:9593]
618	10604_ENSG00000160953	1101.6	-0.0247483	0.0739183	0.405694	0.943262	ENSG00000160953	84939	PWWP3A	protein_coding	HGNC Symbol	PWWP domain containing 3A, DNA repair factor [Source:HGNC Symbol;Acc:HGNC:29641]
619	10605_ENSG00000160957	5608.22	-0.00651223	0.0669993	0.838753	0.994169	ENSG00000160957	9401	RECQL4	protein_coding	HGNC Symbol	RecQ like helicase 4 [Source:HGNC Symbol;Acc:HGNC:9949]
620	10606_ENSG00000160959	2236.86	-0.030878	0.0740756	0.375674	0.938765	ENSG00000160959	9684	LRRC14	protein_coding	HGNC Symbol	leucine rich repeat containing 14 [Source:HGNC Symbol;Acc:HGNC:20419]
621	10607_ENSG00000160961	306.542	0.0279	0.0798113	0.242353	0.891365	ENSG00000160961	84449	ZNF333	protein_coding	HGNC Symbol	zinc finger protein 333 [Source:HGNC Symbol;Acc:HGNC:15624]
622	10608_ENSG00000160963	20.2427	0.0101561	0.0775044	0.159091	NA	ENSG00000160963	136227	COL26A1	protein_coding	HGNC Symbol	collagen type XXVI alpha 1 chain [Source:HGNC Symbol;Acc:HGNC:18038]
623	10609_ENSG00000160972	3418.63	-0.0148703	0.066098	0.672249	0.982029	ENSG00000160972	84988	PPP1R16A	protein_coding	HGNC Symbol	protein phosphatase 1 regulatory subunit 16A [Source:HGNC Symbol;Acc:HGNC:14941]
624	1061_ENSG00000068912	832.889	-0.041552	0.0869317	0.13032	0.787042	ENSG00000068912	27248	ERLEC1	protein_coding	HGNC Symbol	endoplasmic reticulum lectin 1 [Source:HGNC Symbol;Acc:HGNC:25222]
625	10610_ENSG00000160973	52.4772	-0.011945	0.0773423	0.29036	NA	ENSG00000160973	8928	FOXH1	protein_coding	HGNC Symbol	forkhead box H1 [Source:HGNC Symbol;Acc:HGNC:3814]
626	10611_ENSG00000160991	2509.09	-0.0173509	0.070309	0.586508	0.973699	ENSG00000160991	80228	ORAI2	protein_coding	HGNC Symbol	ORAI calcium release-activated calcium modulator 2 [Source:HGNC Symbol;Acc:HGNC:21667]
627	10612_ENSG00000160993	736.803	0.0512963	0.0908922	0.125831	0.772635	ENSG00000160993	54784	ALKBH4	protein_coding	HGNC Symbol	alkB homolog 4, lysine demethylase [Source:HGNC Symbol;Acc:HGNC:21900]
628	10614_ENSG00000160999	532.282	0.0132366	0.0727095	0.617656	0.979251	ENSG00000160999	10603	SH2B2	protein_coding	HGNC Symbol	SH2B adaptor protein 2 [Source:HGNC Symbol;Acc:HGNC:17381]
629	10615_ENSG00000161010	1866.72	-0.0242073	0.0750978	0.403277	0.942602	ENSG00000161010	51149	MRNIP	protein_coding	HGNC Symbol	MRN complex interacting protein [Source:HGNC Symbol;Acc:HGNC:30817]
630	10616_ENSG00000161011	9918.4	0.00200144	0.0655481	0.920242	0.997904	ENSG00000161011	8878	SQSTM1	protein_coding	HGNC Symbol	sequestosome 1 [Source:HGNC Symbol;Acc:HGNC:11280]
631	10617_ENSG00000161013	6911.05	-0.0751341	0.0978631	0.0963958	0.713882	ENSG00000161013	11282	MGAT4B	protein_coding	HGNC Symbol	alpha-1,3-mannosyl-glycoprotein 4-beta-N-acetylglucosaminyltransferase B [Source:HGNC Symbol;Acc:HGNC:7048]
632	10618_ENSG00000161016	56714.3	0.0512599	0.0825792	0.187292	0.854203	ENSG00000161016	6132	RPL8	protein_coding	HGNC Symbol	ribosomal protein L8 [Source:HGNC Symbol;Acc:HGNC:10368]
633	10619_ENSG00000161021	4564.21	0.0252635	0.0689426	0.472033	0.95464	ENSG00000161021	9794	MAML1	protein_coding	HGNC Symbol	mastermind like transcriptional coactivator 1 [Source:HGNC Symbol;Acc:HGNC:13632]
634	1062_ENSG00000068971	611.563	-0.0463963	0.0893272	0.123718	0.770117	ENSG00000068971	5526	PPP2R5B	protein_coding	HGNC Symbol	protein phosphatase 2 regulatory subunit Bprimebeta [Source:HGNC Symbol;Acc:HGNC:9310]
635	10620_ENSG00000161031	38.4839	-0.00806181	0.0771065	0.270232	NA	ENSG00000161031	114770	PGLYRP2	protein_coding	HGNC Symbol	peptidoglycan recognition protein 2 [Source:HGNC Symbol;Acc:HGNC:30013]
636	10621_ENSG00000161036	1701.33	-0.00193937	0.0675382	0.89749	0.997337	ENSG00000161036	222229	LRWD1	protein_coding	HGNC Symbol	leucine rich repeats and WD repeat domain containing 1 [Source:HGNC Symbol;Acc:HGNC:21769]
637	10622_ENSG00000161040	56.1556	0.00581576	0.0761258	0.647002	0.980599	ENSG00000161040	222235	FBXL13	protein_coding	HGNC Symbol	F-box and leucine rich repeat protein 13 [Source:HGNC Symbol;Acc:HGNC:21658]
638	10623_ENSG00000161048	499.254	0.010271	0.0723565	0.697469	0.985506	ENSG00000161048	222236	NAPEPLD	protein_coding	HGNC Symbol	N-acyl phosphatidylethanolamine phospholipase D [Source:HGNC Symbol;Acc:HGNC:21683]
639	10624_ENSG00000161055	3.08554	0.00281411	0.0768784	0.262098	NA	ENSG00000161055	92304	SCGB3A1	protein_coding	HGNC Symbol	secretoglobin family 3A member 1 [Source:HGNC Symbol;Acc:HGNC:18384]
640	10625_ENSG00000161057	2591.77	0.0535623	0.0914878	0.125893	0.772635	ENSG00000161057	5701	PSMC2	protein_coding	HGNC Symbol	proteasome 26S subunit, ATPase 2 [Source:HGNC Symbol;Acc:HGNC:9548]
641	10626_ENSG00000161082	57.5464	-0.00772298	0.0762539	0.552549	0.969329	ENSG00000161082	60680	CELF5	protein_coding	HGNC Symbol	CUGBP Elav-like family member 5 [Source:HGNC Symbol;Acc:HGNC:14058]
642	10627_ENSG00000161091	2176.36	-0.0322804	0.0765823	0.31751	0.916921	ENSG00000161091	126321	MFSD12	protein_coding	HGNC Symbol	major facilitator superfamily domain containing 12 [Source:HGNC Symbol;Acc:HGNC:28299]
643	10628_ENSG00000161103	2.13917	-0.00118609	0.0768055	0.643127	NA	ENSG00000161103	102725072	AC008132.1	transcribed_processed_pseudogene	Clone-based (Ensembl) gene	POM121 transmembrane nucleoporin (POM121) pseudogene
644	10629_ENSG00000161132	23.5858	0.000179866	0.0763726	0.990798	NA	ENSG00000161132	NA	AC007663.1	unprocessed_pseudogene	Clone-based (Ensembl) gene	proline dehydrogenase (oxidase) 1 (PRODH) pseudogene
645	1063_ENSG00000068976	127.501	-0.022786	0.0800837	0.154064	0.81821	ENSG00000068976	5837	PYGM	protein_coding	HGNC Symbol	glycogen phosphorylase, muscle associated [Source:HGNC Symbol;Acc:HGNC:9726]
646	10630_ENSG00000161133	14.8352	-0.000283454	0.0767082	0.925604	NA	ENSG00000161133	373856	USP41	protein_coding	HGNC Symbol	ubiquitin specific peptidase 41 [Source:HGNC Symbol;Acc:HGNC:20070]
647	10632_ENSG00000161179	1932.22	-0.00405394	0.0655406	0.904175	0.997337	ENSG00000161179	150223	YDJC	protein_coding	HGNC Symbol	YdjC chitooligosaccharide deacetylase homolog [Source:HGNC Symbol;Acc:HGNC:27158]
648	10633_ENSG00000161180	13.2278	0.00928027	0.0774185	0.149407	NA	ENSG00000161180	164592	CCDC116	protein_coding	HGNC Symbol	coiled-coil domain containing 116 [Source:HGNC Symbol;Acc:HGNC:26688]
649	10634_ENSG00000161202	6581.95	-0.015787	0.0643728	0.674102	0.982029	ENSG00000161202	1857	DVL3	protein_coding	HGNC Symbol	dishevelled segment polarity protein 3 [Source:HGNC Symbol;Acc:HGNC:3087]
650	10635_ENSG00000161203	16175.3	0.0458062	0.0803609	0.239245	0.890065	ENSG00000161203	1173	AP2M1	protein_coding	HGNC Symbol	adaptor related protein complex 2 subunit mu 1 [Source:HGNC Symbol;Acc:HGNC:564]
651	10636_ENSG00000161204	3148.52	-0.0136001	0.0684776	0.676964	0.982277	ENSG00000161204	55324	ABCF3	protein_coding	HGNC Symbol	ATP binding cassette subfamily F member 3 [Source:HGNC Symbol;Acc:HGNC:72]
652	10637_ENSG00000161217	2513.52	-0.0454587	0.0824132	0.205886	0.870329	ENSG00000161217	5130	PCYT1A	protein_coding	HGNC Symbol	phosphate cytidylyltransferase 1, choline, alpha [Source:HGNC Symbol;Acc:HGNC:8754]
653	10638_ENSG00000161243	173.329	0.0226551	0.0793272	0.256318	0.896334	ENSG00000161243	126433	FBXO27	protein_coding	HGNC Symbol	F-box protein 27 [Source:HGNC Symbol;Acc:HGNC:18753]
654	10639_ENSG00000161249	1050.13	-0.0248567	0.0722162	0.445452	0.95104	ENSG00000161249	93099	DMKN	protein_coding	HGNC Symbol	dermokine [Source:HGNC Symbol;Acc:HGNC:25063]
655	10640_ENSG00000161265	141.334	-0.0084566	0.0750163	0.653597	0.980599	ENSG00000161265	199746	U2AF1L4	protein_coding	HGNC Symbol	U2 small nuclear RNA auxiliary factor 1 like 4 [Source:HGNC Symbol;Acc:HGNC:23020]
656	10641_ENSG00000161267	932.817	-0.12791	0.218132	0.0184865	0.383769	ENSG00000161267	622	BDH1	protein_coding	HGNC Symbol	3-hydroxybutyrate dehydrogenase 1 [Source:HGNC Symbol;Acc:HGNC:1027]
657	10642_ENSG00000161270	79.114	-1.59271e-06	0.0762382	0.996207	0.999479	ENSG00000161270	4868	NPHS1	protein_coding	HGNC Symbol	NPHS1 adhesion molecule, nephrin [Source:HGNC Symbol;Acc:HGNC:7908]
658	10643_ENSG00000161277	357.934	-0.00298239	0.0732531	0.889357	0.997337	ENSG00000161277	199745	THAP8	protein_coding	HGNC Symbol	THAP domain containing 8 [Source:HGNC Symbol;Acc:HGNC:23191]
659	10644_ENSG00000161281	69.3249	-0.00356107	0.0758006	0.780995	0.987288	ENSG00000161281	1346	COX7A1	protein_coding	HGNC Symbol	cytochrome c oxidase subunit 7A1 [Source:HGNC Symbol;Acc:HGNC:2287]
660	10645_ENSG00000161298	12.2064	0.00387081	0.076776	0.498092	NA	ENSG00000161298	84911	ZNF382	protein_coding	HGNC Symbol	zinc finger protein 382 [Source:HGNC Symbol;Acc:HGNC:17409]
661	10646_ENSG00000161328	483.085	0.00546494	0.0721177	0.85546	0.996163	ENSG00000161328	115399	LRRC56	protein_coding	HGNC Symbol	leucine rich repeat containing 56 [Source:HGNC Symbol;Acc:HGNC:25430]
662	10647_ENSG00000161381	27.7623	-0.010477	0.0773211	0.263132	NA	ENSG00000161381	57125	PLXDC1	protein_coding	HGNC Symbol	plexin domain containing 1 [Source:HGNC Symbol;Acc:HGNC:20945]
663	10648_ENSG00000161395	455.089	-0.0791898	0.132735	0.0278023	0.458595	ENSG00000161395	93210	PGAP3	protein_coding	HGNC Symbol	post-GPI attachment to proteins phospholipase 3 [Source:HGNC Symbol;Acc:HGNC:23719]
664	10649_ENSG00000161405	28.0443	-0.00111612	0.0764009	0.868917	NA	ENSG00000161405	22806	IKZF3	protein_coding	HGNC Symbol	IKAROS family zinc finger 3 [Source:HGNC Symbol;Acc:HGNC:13178]
665	1065_ENSG00000069011	1680.35	0.0228675	0.0751061	0.415022	0.943262	ENSG00000069011	5307	PITX1	protein_coding	HGNC Symbol	paired like homeodomain 1 [Source:HGNC Symbol;Acc:HGNC:9004]
666	10650_ENSG00000161509	481.13	-0.0600511	0.107737	0.0352065	0.514685	ENSG00000161509	2905	GRIN2C	protein_coding	HGNC Symbol	glutamate ionotropic receptor NMDA type subunit 2C [Source:HGNC Symbol;Acc:HGNC:4587]
667	10651_ENSG00000161513	1449.07	-0.0599957	0.0912986	0.127006	0.777198	ENSG00000161513	2232	FDXR	protein_coding	HGNC Symbol	ferredoxin reductase [Source:HGNC Symbol;Acc:HGNC:3642]
668	10652_ENSG00000161526	3697.92	0.0148225	0.0650826	0.655756	0.980599	ENSG00000161526	29115	SAP30BP	protein_coding	HGNC Symbol	SAP30 binding protein [Source:HGNC Symbol;Acc:HGNC:30785]
669	10653_ENSG00000161533	2089.24	-0.00962286	0.0675981	0.761739	0.987151	ENSG00000161533	51	ACOX1	protein_coding	HGNC Symbol	acyl-CoA oxidase 1 [Source:HGNC Symbol;Acc:HGNC:119]
670	10654_ENSG00000161542	1456.43	-0.0384932	0.0768175	0.28069	0.901798	ENSG00000161542	5635	PRPSAP1	protein_coding	HGNC Symbol	phosphoribosyl pyrophosphate synthetase associated protein 1 [Source:HGNC Symbol;Acc:HGNC:9466]
671	10655_ENSG00000161544	11.329	-0.00794276	0.0772429	0.161896	NA	ENSG00000161544	114757	CYGB	protein_coding	HGNC Symbol	cytoglobin [Source:HGNC Symbol;Acc:HGNC:16505]
672	10656_ENSG00000161547	2015.03	0.0102899	0.0700157	0.725603	0.986913	ENSG00000161547	6427	SRSF2	protein_coding	HGNC Symbol	serine and arginine rich splicing factor 2 [Source:HGNC Symbol;Acc:HGNC:10783]
673	10658_ENSG00000161558	264.878	-0.00571026	0.0734734	0.787026	0.987288	ENSG00000161558	55260	TMEM143	protein_coding	HGNC Symbol	transmembrane protein 143 [Source:HGNC Symbol;Acc:HGNC:25603]
674	10659_ENSG00000161594	15.4746	-0.00728485	0.077111	0.239403	NA	ENSG00000161594	317719	KLHL10	protein_coding	HGNC Symbol	kelch like family member 10 [Source:HGNC Symbol;Acc:HGNC:18829]
675	1066_ENSG00000069018	3.40088	-0.00204208	0.0768322	0.446116	NA	ENSG00000069018	57113	TRPC7	protein_coding	HGNC Symbol	transient receptor potential cation channel subfamily C member 7 [Source:HGNC Symbol;Acc:HGNC:20754]
676	10660_ENSG00000161609	1.94819	-0.00169241	0.0768271	0.46827	NA	ENSG00000161609	147872	KASH5	protein_coding	HGNC Symbol	KASH domain containing 5 [Source:HGNC Symbol;Acc:HGNC:26520]
677	10662_ENSG00000161618	1930.51	0.00177823	0.0653255	0.940338	0.997947	ENSG00000161618	126133	ALDH16A1	protein_coding	HGNC Symbol	aldehyde dehydrogenase 16 family member A1 [Source:HGNC Symbol;Acc:HGNC:28114]
678	10664_ENSG00000161638	1304.48	-0.0336899	0.0765607	0.291746	0.904657	ENSG00000161638	3678	ITGA5	protein_coding	HGNC Symbol	integrin subunit alpha 5 [Source:HGNC Symbol;Acc:HGNC:6141]
679	10665_ENSG00000161640	1.87919	-3.57159e-05	0.0768338	0.856162	NA	ENSG00000161640	114132	SIGLEC11	protein_coding	HGNC Symbol	sialic acid binding Ig like lectin 11 [Source:HGNC Symbol;Acc:HGNC:15622]
680	10666_ENSG00000161642	1552.13	0.0287818	0.0720783	0.416403	0.943372	ENSG00000161642	25946	ZNF385A	protein_coding	HGNC Symbol	zinc finger protein 385A [Source:HGNC Symbol;Acc:HGNC:17521]
681	10667_ENSG00000161643	35.63	0.00310159	0.0762546	0.760977	NA	ENSG00000161643	400709	SIGLEC16	polymorphic_pseudogene	HGNC Symbol	sialic acid binding Ig like lectin 16 (gene/pseudogene) [Source:HGNC Symbol;Acc:HGNC:24851]
682	10668_ENSG00000161647	436.157	-0.0164391	0.0751699	0.488985	0.956497	ENSG00000161647	4356	MPP3	protein_coding	HGNC Symbol	membrane palmitoylated protein 3 [Source:HGNC Symbol;Acc:HGNC:7221]
683	1067_ENSG00000069020	2871.01	0.0527418	0.0888449	0.136507	0.798139	ENSG00000069020	375449	MAST4	protein_coding	HGNC Symbol	microtubule associated serine/threonine kinase family member 4 [Source:HGNC Symbol;Acc:HGNC:19037]
684	10670_ENSG00000161652	1.41258	0.000559369	0.0768167	0.756009	NA	ENSG00000161652	126123	IZUMO2	protein_coding	HGNC Symbol	IZUMO family member 2 [Source:HGNC Symbol;Acc:HGNC:28518]
685	10671_ENSG00000161653	72.4914	-0.00515973	0.0758477	0.688359	0.984264	ENSG00000161653	162417	NAGS	protein_coding	HGNC Symbol	N-acetylglutamate synthase [Source:HGNC Symbol;Acc:HGNC:17996]
686	10672_ENSG00000161654	1059.3	0.083812	0.118265	0.0650249	0.639843	ENSG00000161654	124801	LSM12	protein_coding	HGNC Symbol	LSM12 homolog [Source:HGNC Symbol;Acc:HGNC:26407]
687	10673_ENSG00000161664	194.583	-0.010956	0.0751742	0.577818	0.972852	ENSG00000161664	92591	ASB16	protein_coding	HGNC Symbol	ankyrin repeat and SOCS box containing 16 [Source:HGNC Symbol;Acc:HGNC:19768]
688	10674_ENSG00000161671	3083.44	-0.0158845	0.0695176	0.610462	0.979251	ENSG00000161671	284361	EMC10	protein_coding	HGNC Symbol	ER membrane protein complex subunit 10 [Source:HGNC Symbol;Acc:HGNC:27609]
689	10675_ENSG00000161677	1014.15	0.0356632	0.0774416	0.291225	0.903642	ENSG00000161677	126119	JOSD2	protein_coding	HGNC Symbol	Josephin domain containing 2 [Source:HGNC Symbol;Acc:HGNC:28853]
690	10676_ENSG00000161681	47.703	-0.00864135	0.0766129	0.4433	NA	ENSG00000161681	50944	SHANK1	protein_coding	HGNC Symbol	SH3 and multiple ankyrin repeat domains 1 [Source:HGNC Symbol;Acc:HGNC:15474]
691	10677_ENSG00000161682	585.003	-0.00762746	0.0714183	0.777479	0.987288	ENSG00000161682	284069	FAM171A2	protein_coding	HGNC Symbol	family with sequence similarity 171 member A2 [Source:HGNC Symbol;Acc:HGNC:30480]
692	10678_ENSG00000161692	630.777	-0.000548834	0.071228	0.967861	0.998777	ENSG00000161692	80174	DBF4B	protein_coding	HGNC Symbol	DBF4 zinc finger B [Source:HGNC Symbol;Acc:HGNC:17883]
693	10679_ENSG00000161714	3945.08	0.0719767	0.0906627	0.109775	0.750127	ENSG00000161714	113026	PLCD3	protein_coding	HGNC Symbol	phospholipase C delta 3 [Source:HGNC Symbol;Acc:HGNC:9061]
694	10680_ENSG00000161791	584.036	-0.0187256	0.0743061	0.482	0.956261	ENSG00000161791	91010	FMNL3	protein_coding	HGNC Symbol	formin like 3 [Source:HGNC Symbol;Acc:HGNC:23698]
695	10681_ENSG00000161798	4.86395	0.00335793	0.0768532	0.375537	NA	ENSG00000161798	362	AQP5	protein_coding	HGNC Symbol	aquaporin 5 [Source:HGNC Symbol;Acc:HGNC:638]
696	10682_ENSG00000161800	2539.74	0.397805	0.13633	0.000165878	0.0211065	ENSG00000161800	29127	RACGAP1	protein_coding	HGNC Symbol	Rac GTPase activating protein 1 [Source:HGNC Symbol;Acc:HGNC:9804]
697	10684_ENSG00000161813	2326.98	0.00573686	0.0697882	0.843629	0.994501	ENSG00000161813	113251	LARP4	protein_coding	HGNC Symbol	La ribonucleoprotein 4 [Source:HGNC Symbol;Acc:HGNC:24320]
698	10685_ENSG00000161835	26.083	0.000352316	0.0763528	0.97041	NA	ENSG00000161835	160622	TAMALIN	protein_coding	HGNC Symbol	trafficking regulator and scaffold protein tamalin [Source:HGNC Symbol;Acc:HGNC:18707]
699	10686_ENSG00000161847	2639.1	-0.028731	0.0724191	0.435751	0.947408	ENSG00000161847	125950	RAVER1	protein_coding	HGNC Symbol	ribonucleoprotein, PTB binding 1 [Source:HGNC Symbol;Acc:HGNC:30296]
700	10687_ENSG00000161849	13.5554	0.00848906	0.077241	0.254157	NA	ENSG00000161849	3890	KRT84	protein_coding	HGNC Symbol	keratin 84 [Source:HGNC Symbol;Acc:HGNC:6461]
701	10688_ENSG00000161850	3.10727	-0.000197	0.0767572	0.950488	NA	ENSG00000161850	3888	KRT82	protein_coding	HGNC Symbol	keratin 82 [Source:HGNC Symbol;Acc:HGNC:6459]
702	10689_ENSG00000161860	50.8046	-0.000166077	0.0759051	0.985253	NA	ENSG00000161860	256126	SYCE2	protein_coding	HGNC Symbol	synaptonemal complex central element protein 2 [Source:HGNC Symbol;Acc:HGNC:27411]
703	1069_ENSG00000069188	560.227	-0.0448084	0.0886849	0.125016	0.772386	ENSG00000069188	54549	SDK2	protein_coding	HGNC Symbol	sidekick cell adhesion molecule 2 [Source:HGNC Symbol;Acc:HGNC:19308]
704	10690_ENSG00000161888	1024.89	0.45906	0.224092	0.00133373	0.091562	ENSG00000161888	147841	SPC24	protein_coding	HGNC Symbol	SPC24 component of NDC80 kinetochore complex [Source:HGNC Symbol;Acc:HGNC:26913]
705	10691_ENSG00000161896	9.8152	0.00100077	0.0766539	0.855311	NA	ENSG00000161896	117283	IP6K3	protein_coding	HGNC Symbol	inositol hexakisphosphate kinase 3 [Source:HGNC Symbol;Acc:HGNC:17269]
706	10692_ENSG00000161904	2275.71	-0.151807	0.16352	0.021332	0.413202	ENSG00000161904	221496	LEMD2	protein_coding	HGNC Symbol	LEM domain nuclear envelope protein 2 [Source:HGNC Symbol;Acc:HGNC:21244]
707	10693_ENSG00000161905	481.589	0.0300253	0.0779093	0.299965	0.908607	ENSG00000161905	246	ALOX15	protein_coding	HGNC Symbol	arachidonate 15-lipoxygenase [Source:HGNC Symbol;Acc:HGNC:433]
708	10694_ENSG00000161911	2.20018	-0.00183523	0.0768479	0.433739	NA	ENSG00000161911	340205	TREML1	protein_coding	HGNC Symbol	triggering receptor expressed on myeloid cells like 1 [Source:HGNC Symbol;Acc:HGNC:20434]
709	10695_ENSG00000161912	45.5226	0.00938941	0.0767557	0.425733	NA	ENSG00000161912	221442	ADCY10P1	transcribed_unprocessed_pseudogene	HGNC Symbol	ADCY10 pseudogene 1 [Source:HGNC Symbol;Acc:HGNC:44143]
710	10696_ENSG00000161914	417.994	-0.00670033	0.0718707	0.785693	0.987288	ENSG00000161914	115950	ZNF653	protein_coding	HGNC Symbol	zinc finger protein 653 [Source:HGNC Symbol;Acc:HGNC:25196]
711	10697_ENSG00000161920	179.904	0.00327644	0.073998	0.862521	0.996275	ENSG00000161920	400569	MED11	protein_coding	HGNC Symbol	mediator complex subunit 11 [Source:HGNC Symbol;Acc:HGNC:32687]
712	10698_ENSG00000161921	1114.23	-0.00858181	0.0683255	0.808354	0.989575	ENSG00000161921	58191	CXCL16	protein_coding	HGNC Symbol	C-X-C motif chemokine ligand 16 [Source:HGNC Symbol;Acc:HGNC:16642]
713	10699_ENSG00000161929	27.0957	0.000921551	0.0763185	0.915561	NA	ENSG00000161929	388325	SCIMP	protein_coding	HGNC Symbol	SLP adaptor and CSK interacting membrane protein [Source:HGNC Symbol;Acc:HGNC:33504]
714	107_ENSG00000005810	1755.91	-0.00463936	0.0663783	0.887487	0.997337	ENSG00000005810	23077	MYCBP2	protein_coding	HGNC Symbol	MYC binding protein 2 [Source:HGNC Symbol;Acc:HGNC:23386]
715	10701_ENSG00000161940	12.6846	0.000747972	0.0765807	0.911081	NA	ENSG00000161940	255877	BCL6B	protein_coding	HGNC Symbol	BCL6B transcription repressor [Source:HGNC Symbol;Acc:HGNC:1002]
716	10702_ENSG00000161944	1.44938	-0.000263456	0.0768073	0.919154	NA	ENSG00000161944	433	ASGR2	protein_coding	HGNC Symbol	asialoglycoprotein receptor 2 [Source:HGNC Symbol;Acc:HGNC:743]
717	10703_ENSG00000161955	29.7683	-0.00999438	0.0771813	0.300118	NA	ENSG00000161955	8741	TNFSF13	protein_coding	HGNC Symbol	TNF superfamily member 13 [Source:HGNC Symbol;Acc:HGNC:11928]
718	10704_ENSG00000161956	243.442	-0.00297649	0.0734592	0.892378	0.997337	ENSG00000161956	26168	SENP3	protein_coding	HGNC Symbol	SUMO specific peptidase 3 [Source:HGNC Symbol;Acc:HGNC:17862]
719	10705_ENSG00000161958	52.7977	0.00778006	0.0765267	0.500894	NA	ENSG00000161958	2256	FGF11	protein_coding	HGNC Symbol	fibroblast growth factor 11 [Source:HGNC Symbol;Acc:HGNC:3667]
720	10706_ENSG00000161960	589.031	-0.000714116	0.0713237	0.9894	0.999171	ENSG00000161960	1973	EIF4A1	protein_coding	HGNC Symbol	eukaryotic translation initiation factor 4A1 [Source:HGNC Symbol;Acc:HGNC:3282]
721	10707_ENSG00000161970	636.994	0.0255602	0.0760391	0.37109	0.938765	ENSG00000161970	6154	RPL26	protein_coding	HGNC Symbol	ribosomal protein L26 [Source:HGNC Symbol;Acc:HGNC:10327]
722	10709_ENSG00000161980	943.774	0.00839728	0.069418	0.768537	0.987288	ENSG00000161980	51728	POLR3K	protein_coding	HGNC Symbol	RNA polymerase III subunit K [Source:HGNC Symbol;Acc:HGNC:14121]
723	1071_ENSG00000069248	827.682	0.0202655	0.0716923	0.520587	0.962288	ENSG00000069248	55746	NUP133	protein_coding	HGNC Symbol	nucleoporin 133 [Source:HGNC Symbol;Acc:HGNC:18016]
724	10710_ENSG00000161981	1309.2	-0.0043304	0.0688193	0.908183	0.997557	ENSG00000161981	79622	SNRNP25	protein_coding	HGNC Symbol	small nuclear ribonucleoprotein U11/U12 subunit 25 [Source:HGNC Symbol;Acc:HGNC:14161]
725	10711_ENSG00000161992	7.24899	-0.00410484	0.0768879	0.330357	NA	ENSG00000161992	146325	PRR35	protein_coding	HGNC Symbol	proline rich 35 [Source:HGNC Symbol;Acc:HGNC:14139]
726	10712_ENSG00000161996	3943.8	-0.0214765	0.0713932	0.526616	0.963537	ENSG00000161996	197335	WDR90	protein_coding	HGNC Symbol	WD repeat domain 90 [Source:HGNC Symbol;Acc:HGNC:26960]
727	10713_ENSG00000161999	1162.79	-0.042011	0.0801067	0.36393	0.937424	ENSG00000161999	339123	JMJD8	protein_coding	HGNC Symbol	jumonji domain containing 8 [Source:HGNC Symbol;Acc:HGNC:14148]
[truncated: 32,990 more rows]

## Sheet: Supplemental Table 7
	id	baseMean	log2FoldChange	lfcSE	pvalue	padj	ensembl_gene_id	entrezgene	external_gene_name	gene_biotype	external_gene_source	description
[truncated: 33,717 more rows]

[truncated: 16 more sheets: Supplemental Table 8, Supplemental Table 9, Supplemental Table 10, Supplemental Table 11, Supplemental Table 12, Supplemental Table 13, Supplemental Table 14, Supplemental Table 15, Supplemental Table 16, Supplemental Table 17, Supplemental Table 18, Supplemental Table 19, Supplemental Table 20, Supplemental Table 21, Supplemental Table 22, Supplemental Table 23]
